# Supplementary material for: Western diet-induced MASH in PWK/PhJ mice identifies disruptions in amino acid and sphingolipid metabolism contributing to cardiac dysfunction
Source: Nat Commun. 2026 May 20;17:6629. doi: 10.1038/s41467-026-73449-7 (PMC13381867; doi:10.1038/s41467-026-73449-7)
Supplement: Supplementary file 3 — Supplementary Data 1 [file 41467_2026_73449_MOESM3_ESM.xlsx]

## Sheet: 1_animal_list
Supplementary Data 1: Plasma analysis
1.1 Animal list (full study)
ID	temperature	diet	sex	TP	strain	cohort
HDP-018694	TN	CD	male	17w	PWK_PhJ	1
HDP-018695	TN	WD	male	17w	PWK_PhJ	1
HDP-018696	TN	WD	female	17w	PWK_PhJ	1
HDP-018697	TN	WD	female	17w	PWK_PhJ	1
HDP-018698	TN	CD	female	17w	PWK_PhJ	1
HDP-018700	TN	CD	male	17w	PWK_PhJ	1
HDP-018701	TN	CD	male	17w	PWK_PhJ	1
HDP-018702	TN	WD	male	17w	PWK_PhJ	1
HDP-018703	TN	WD	male	17w	PWK_PhJ	1
HDP-018704	TN	WD	female	17w	PWK_PhJ	1
HDP-018705	TN	WD	female	17w	PWK_PhJ	1
HDP-018706	TN	CD	female	17w	PWK_PhJ	1
HDP-018707	TN	CD	female	17w	PWK_PhJ	1
HDP-018709	TN	CD	male	17w	PWK_PhJ	1
HDP-018710	TN	WD	male	17w	PWK_PhJ	1
HDP-018711	TN	WD	male	17w	PWK_PhJ	1
HDP-018712	TN	WD	male	17w	PWK_PhJ	1
HDP-018713	TN	CD	male	17w	PWK_PhJ	1
HDP-018714	TN	CD	female	17w	PWK_PhJ	1
HDP-018715	TN	WD	female	17w	PWK_PhJ	1
HDP-018716	TN	CD	female	17w	PWK_PhJ	1
HDP-018717	TN	CD	female	17w	PWK_PhJ	1
HDP-018718	TN	WD	female	17w	PWK_PhJ	1
HDP-018727	TN	CD	male	17w	PWK_PhJ	1
HDP-018728	TN	WD	male	17w	PWK_PhJ	1
HDP-018729	TN	WD	male	17w	PWK_PhJ	1
HDP-018731	TN	CD	female	17w	PWK_PhJ	1
HDP-018732	TN	CD	female	17w	PWK_PhJ	1
HDP-018733	TN	WD	male	17w	PWK_PhJ	1
HDP-018734	TN	CD	female	17w	PWK_PhJ	1
HDP-018735	TN	CD	female	17w	PWK_PhJ	1
HDP-018736	TN	WD	female	17w	PWK_PhJ	1
HDP-018737	TN	WD	female	17w	PWK_PhJ	1
HDP-018738	TN	WD	female	17w	PWK_PhJ	1
HDP-018750	TN	WD	male	17w	PWK_PhJ	1
HDP-018751	TN	WD	male	17w	PWK_PhJ	1
HDP-018753	TN	WD	male	17w	PWK_PhJ	1
HDP-018754	TN	CD	female	17w	PWK_PhJ	1
HDP-018755	TN	CD	female	17w	PWK_PhJ	1
HDP-018788	TN	CD	male	9w	PWK_PhJ	2
HDP-018789	TN	WD	female	17w	PWK_PhJ	2
HDP-018790	TN	CD	female	9w	PWK_PhJ	2
HDP-018791	TN	WD	female	9w	PWK_PhJ	2
HDP-018792	TN	WD	female	17w	PWK_PhJ	2
HDP-018793	TN	WD	female	17w	PWK_PhJ	2
HDP-018794	TN	WD	male	9w	PWK_PhJ	2
HDP-018795	TN	CD	male	9w	PWK_PhJ	2
HDP-018797	TN	WD	male	9w	PWK_PhJ	2
HDP-018805	TN	CD	male	17w	PWK_PhJ	2
HDP-018806	TN	CD	male	17w	PWK_PhJ	2
HDP-018807	TN	WD	female	17w	PWK_PhJ	2
HDP-018808	TN	WD	female	9w	PWK_PhJ	2
HDP-018809	TN	CD	female	9w	PWK_PhJ	2
HDP-018810	TN	WD	female	9w	PWK_PhJ	2
HDP-018814	TN	CD	male	9w	PWK_PhJ	2
HDP-018816	TN	CD	female	9w	PWK_PhJ	2
HDP-018821	TN	CD	male	9w	PWK_PhJ	3
HDP-018822	TN	CD	female	9w	PWK_PhJ	3
HDP-018823	TN	CD	female	9w	PWK_PhJ	3
HDP-018824	TN	CD	male	9w	PWK_PhJ	3
HDP-018825	TN	CD	male	9w	PWK_PhJ	3
HDP-018826	TN	WD	male	9w	PWK_PhJ	3
HDP-018827	TN	WD	male	9w	PWK_PhJ	3
HDP-018828	TN	WD	male	9w	PWK_PhJ	3
HDP-018829	TN	CD	female	9w	PWK_PhJ	3
HDP-018836	TN	CD	male	9w	PWK_PhJ	3
HDP-018837	TN	WD	female	9w	PWK_PhJ	3
HDP-018838	TN	WD	female	9w	PWK_PhJ	3
HDP-018847	RT	WD	male	17w	PWK_PhJ	4
HDP-018848	RT	WD	female	17w	PWK_PhJ	4
HDP-018849	RT	WD	female	17w	PWK_PhJ	4
HDP-018850	RT	WD	female	17w	PWK_PhJ	4
HDP-018875	RT	WD	male	17w	PWK_PhJ	4
HDP-018876	RT	WD	male	17w	PWK_PhJ	4
HDP-018878	RT	CD	female	17w	PWK_PhJ	4
HDP-018879	RT	CD	male	17w	PWK_PhJ	4
HDP-018880	RT	CD	male	17w	PWK_PhJ	4
HDP-018881	RT	CD	male	17w	PWK_PhJ	4
HDP-018883	RT	CD	female	17w	PWK_PhJ	4
HDP-018884	RT	CD	female	17w	PWK_PhJ	4
HDP-018885	RT	WD	male	17w	PWK_PhJ	5
HDP-018886	RT	WD	male	17w	PWK_PhJ	5
HDP-018887	RT	WD	male	17w	PWK_PhJ	5
HDP-018888	RT	WD	male	17w	PWK_PhJ	5
HDP-018889	RT	WD	female	17w	PWK_PhJ	5
HDP-018890	RT	WD	female	17w	PWK_PhJ	5
HDP-018891	RT	WD	female	17w	PWK_PhJ	5
HDP-018892	RT	WD	female	17w	PWK_PhJ	5
HDP-018893	RT	WD	female	17w	PWK_PhJ	5
HDP-018894	RT	CD	female	17w	PWK_PhJ	5
HDP-018895	RT	CD	female	17w	PWK_PhJ	5
HDP-018896	RT	WD	male	17w	PWK_PhJ	5
HDP-018897	RT	CD	female	17w	PWK_PhJ	5
HDP-018919	RT	CD	male	17w	PWK_PhJ	5
HDP-018920	RT	CD	female	17w	PWK_PhJ	5
HDP-018921	RT	CD	female	17w	PWK_PhJ	5
HDP-018922	RT	CD	female	17w	PWK_PhJ	5
HDP-018948	RT	CD	male	17w	PWK_PhJ	6
HDP-018949	RT	CD	male	17w	PWK_PhJ	6
HDP-018950	RT	CD	male	17w	PWK_PhJ	6
HDP-018951	RT	WD	female	17w	PWK_PhJ	6
HDP-018952	RT	CD	male	17w	PWK_PhJ	6
HDP-018953	RT	CD	male	17w	PWK_PhJ	6
HDP-018954	RT	WD	female	17w	PWK_PhJ	6
HDP-018955	RT	WD	female	17w	PWK_PhJ	6
HDP-018961	RT	WD	male	17w	PWK_PhJ	6
HDP-018962	RT	WD	male	17w	PWK_PhJ	6
HDP-018963	RT	WD	male	17w	PWK_PhJ	6
HDP-018964	RT	WD	female	17w	PWK_PhJ	6
HDP-018965	RT	CD	female	17w	PWK_PhJ	6
HDP-018966	RT	CD	female	17w	PWK_PhJ	6
HDP-018976	TN	WD	female	27d	PWK_PhJ	7
HDP-018977	TN	WD	female	27d	PWK_PhJ	7
HDP-018979	TN	CD	male	27d	PWK_PhJ	7
HDP-018980	TN	CD	male	27d	PWK_PhJ	7
HDP-018981	TN	CD	male	27d	PWK_PhJ	7
HDP-018982	TN	CD	male	27d	PWK_PhJ	7
HDP-018984	TN	WD	male	27d	PWK_PhJ	7
HDP-018985	TN	WD	male	27d	PWK_PhJ	7
HDP-018986	TN	WD	female	27d	PWK_PhJ	7
HDP-018993	TN	CD	male	27d	PWK_PhJ	8
HDP-018994	TN	CD	male	27d	PWK_PhJ	8
HDP-018995	TN	CD	male	27d	PWK_PhJ	8
HDP-018996	TN	WD	female	27d	PWK_PhJ	8
HDP-018997	TN	WD	female	27d	PWK_PhJ	8
HDP-018998	TN	WD	female	27d	PWK_PhJ	8
HDP-019000	TN	CD	male	3d	PWK_PhJ	8
HDP-019001	TN	CD	male	3d	PWK_PhJ	8
HDP-019002	TN	WD	male	3d	PWK_PhJ	8
HDP-019004	TN	WD	male	3d	PWK_PhJ	8
HDP-019005	TN	CD	female	27d	PWK_PhJ	8
HDP-019006	TN	CD	female	27d	PWK_PhJ	8
HDP-019007	TN	CD	female	27d	PWK_PhJ	8
HDP-019008	TN	CD	female	27d	PWK_PhJ	8
HDP-019009	TN	WD	male	27d	PWK_PhJ	8
HDP-019011	TN	WD	female	3d	PWK_PhJ	8
HDP-019012	TN	WD	female	3d	PWK_PhJ	8
HDP-019013	TN	WD	female	3d	PWK_PhJ	8
HDP-019014	TN	WD	female	3d	PWK_PhJ	8
HDP-019015	TN	WD	male	27d	PWK_PhJ	8
HDP-019016	TN	WD	male	27d	PWK_PhJ	8
HDP-019017	TN	CD	female	27d	PWK_PhJ	8
HDP-019018	TN	CD	female	27d	PWK_PhJ	8
HDP-019019	TN	CD	female	27d	PWK_PhJ	8
HDP-019020	TN	WD	male	3d	PWK_PhJ	9
HDP-019021	TN	WD	male	3d	PWK_PhJ	9
HDP-019022	TN	WD	male	3d	PWK_PhJ	9
HDP-019023	TN	CD	male	3d	PWK_PhJ	9
HDP-019024	TN	CD	male	3d	PWK_PhJ	9
HDP-019025	TN	CD	male	3d	PWK_PhJ	9
HDP-019026	TN	CD	male	3d	PWK_PhJ	9
HDP-019052	TN	WD	male	9d	PWK_PhJ	10
HDP-019053	TN	WD	male	9d	PWK_PhJ	10
HDP-019054	TN	CD	female	9d	PWK_PhJ	10
HDP-019055	TN	CD	female	9d	PWK_PhJ	10
HDP-019056	TN	CD	male	9d	PWK_PhJ	10
HDP-019057	TN	CD	male	9d	PWK_PhJ	10
HDP-019058	TN	CD	male	9d	PWK_PhJ	10
HDP-019059	TN	CD	male	9d	PWK_PhJ	10
HDP-019060	TN	WD	male	3d	PWK_PhJ	10
HDP-019061	TN	CD	female	3d	PWK_PhJ	10
HDP-019062	TN	CD	female	3d	PWK_PhJ	10
HDP-019068	TN	WD	female	3d	PWK_PhJ	11
HDP-019069	TN	WD	female	3d	PWK_PhJ	11
HDP-019071	TN	CD	male	9d	PWK_PhJ	11
HDP-019072	TN	CD	male	9d	PWK_PhJ	11
HDP-019073	TN	WD	male	9d	PWK_PhJ	11
HDP-019074	TN	WD	male	9d	PWK_PhJ	11
HDP-019075	TN	WD	male	9d	PWK_PhJ	11
HDP-019076	TN	WD	female	9d	PWK_PhJ	11
HDP-019077	TN	WD	female	9d	PWK_PhJ	11
HDP-019078	TN	WD	female	9d	PWK_PhJ	11
HDP-019081	TN	WD	male	9d	PWK_PhJ	12
HDP-019082	TN	WD	male	9d	PWK_PhJ	12
HDP-019083	TN	CD	female	9d	PWK_PhJ	12
HDP-019084	TN	CD	female	9d	PWK_PhJ	12
HDP-019085	TN	WD	female	9d	PWK_PhJ	12
HDP-019087	TN	WD	female	9d	PWK_PhJ	12
HDP-019090	TN	CD	female	3d	PWK_PhJ	12
HDP-019091	TN	CD	female	3d	PWK_PhJ	12
HDP-019111	TN	CD	female	9d	PWK_PhJ	13
HDP-019112	TN	CD	female	9d	PWK_PhJ	13
HDP-019113	TN	WD	female	9d	PWK_PhJ	13
HDP-019117	TN	WD	female	9d	PWK_PhJ	13
HDP-019118	TN	CD	female	3d	PWK_PhJ	13
HDP-019119	TN	CD	female	3d	PWK_PhJ	13

## Sheet: 2_biochemistry
Supplementary Data 1: Plasma analysis
1.2 Plasma biochemistry
Sample_ID	ASAT	ALAT	ALPI	Glucose	Cholesterol	HDL-Cholesterol	LDL-Cholesterol	TGL	Crea	Urea	Free Fatty Acids	Comments
	U/L	U/L	U/L	mg/dL	mmol/L	mmol/L	mmol/L	mmol/L	umol/L	mmol/L	mmol/L
HDP-018997	455	277	142	238.32	2.9	2.896	0.312	1.04	15.6	7.71	0.23	Hemolisis +
HDP-018816	460	108	135	214.52	2.5	2.6	0.31	0.91	18.2	4.09	0.28	Hemolisis +
HDP-018961	316	302	127	207.88	3.8	3.907	0.247	1.05	12.8	6.13	0.35
HDP-019024	260	48	255	245.09	2.1	2.371	0.147	1.31	13.9	7.3	0.35
HDP-018827	376	366	148	238.26	4.1	3.996	0.336	0.74	13.1	3.73	0.58
HDP-018895	275	128	132	135.96	3	3.022	0.32	0.71	12.3	4.5	0.28
HDP-019023	393	28	246	315.3	2.3	2.414	0.135	2	15.3	5.23	0.27	Hemolisis + / clot
HDP-018755	99	43	122	234.96	2.4	2.401	0.378	0.86	16.4	6.87	0.32
HDP-019068	156	28	213	255.61	2.6	2.578	0.445	0.85	13.5	7.5	0.45	Hemolisis +
HDP-019061	102	30	241	239.15	1.8	2.028	0.179	1.09	13	5.84	0.36
HDP-018886	224	118	82	315.3	3.6	3.769	0.183	1	9.8	6.41	0.4
HDP-018821	228	58	106	307.53	2.7	2.802	0.227	1.05	23.2	5.18	0.37	Hemolisis +
HDP-018993	166	24	100	271.66	2.2	2.386	0.134	1.17	24	7.2	0.4
HDP-018790	213	62	133	204.7	2.8	2.741	0.364	0.9	23.1	5.18	0.34
HDP-018897	225	131	98	218.58	3	3.031	0.303	0.79	11.6	5.74	0.35
HDP-018808	337	248	98	250.26	3.2	3.147	0.312	1.35	15.5	8.05	0.28	Hemolisis (+)
HDP-019060	229	51	193	339.75	2.9	2.954	0.226	1.03	10.4	7.05	0.42
HDP-018729	336	308	93	227.69	5.3	5.034	0.407	0.98	19	4.82	0.39
HDP-018823	115	25	75	218.99	2.2	2.263	0.278	0.88	14.8	5.48	0.38
HDP-018735	94	25	91	230.07	3.1	2.879	0.514	1.24	19.2	6.2	0.39
HDP-019058	89	30	186	299.46	2.9	3.037	0.159	1.29	9	4.69	0.31
HDP-018703	217	152	87	260.55	4.4	4.337	0.287	1.19	15.4	5.23	0.38
HDP-018889	456	476	111	183.86	5.1	4.935	0.354	0.43	12.7	6.32	0.31
HDP-018966	171	62	124	266.66	2.9	2.62	0.383	0.61	19.2	5.44	0.38
HDP-018797	89	138	153	354.48	3.9	3.839	0.197	1.91	13.5	6.86	0.46
HDP-018789	331	298	80	298.77	4.9	4.459	0.386	0.96	10.5	3.64	0.52
HDP-018792	764	615	69	253.31	5.4	4.738	0.409	0.88	12.3	4.07	0.41
HDP-018753	213	234	83	315.77	4.4	4.233	0.223	1.13	9.5	6.47	0.66
HDP-018965	347	125	65	234.49	2.8	2.792	0.248	0.62	11.4	4.46	0.45
HDP-019016	101	76	133	386.05	4.2	4.184	0.168	1.43	14.5	5.54	0.73	Hemolisis +
HDP-018806	161	20	70	218.26	2.4	2.565	0.106	1	15.2	7.04	0.66
HDP-018922	475	168	100	240.97	3.1	3.048	0.297	0.75	19.7	7.92	0.57
HDP-018711	291	245	54	300.55	4.5	4.374	0.31	1.07	7.8	4.97	0.61
HDP-018697	389	415	53	222.25	6	5.216	0.426	1.02	12.1	6.58	0.61
HDP-018850	509	400	71	363.22	3.6	3.58	0.209	1.19	12.1	6.48	0.57
HDP-019007	229	40	125	219.34	2.6	2.522	0.234	1.13	15.4	6.57	0.6	Hemolisis +
HDP-018878	478	196	82	241.64	3	2.964	0.309	1.23	13.4	5.31	0.54
HDP-018962	260	240	64	226.55	3.9	4.115	0.156	1.1	12.4	7.82	0.66
HDP-019013	159	63	73	341.8	2.6	2.499	0.338	1.32	12.5	9.43	0.66
HDP-018807	535	416	72	268.8	4.7	4.401	0.332	0.88	12.1	3.87	0.8	Hemolisis +
HDP-018754	245	112	47	237.27	2.9	2.92	0.278	1.02	15.8	7.52	0.58
HDP-019078	298	90	91	254.85	3.1	3.089	0.399	1.38	15.5	8.66	1.05
HDP-018809	415	69	80	230.85	2.6	2.685	0.216	1.08	16.4	7.1	0.74
HDP-018985	145	46	53	334.96	3.5	3.491	0.139	1.79	13.6	6.67	0.7
HDP-018921	282	110	66	241.59	2.8	2.774	0.316	0.69	13.9	7.04	0.85	clot
HDP-018981	129	36	58	172.08	2.7	2.753	0.235	1.05	13.5	7.63	0.68
HDP-019006	324	154	91	223.03	2.7	2.611	0.3	0.97	23	10.83	0.53
HDP-019056	128	76	89	289.09	2.8	3.053	0.181	1.38	14.4	8.7	0.75	clot
HDP-018715	352	287	41	309.84	5.1	4.67	0.421	1.69	13.4	4.46	0.69
HDP-019074	65	27	55	381.48	3.6	3.561	0.239	1.83	11.1	7.85	1.09
HDP-019082	121	58	86	320.89	4.3	4.303	0.287	0.89	14.5	6.16	0.62
HDP-019021	85	45	102	359.31	4.5	4.41	0.36	0.96	13.5	6.29	0.54
HDP-019002	79	33	76	348.33	3.6	3.666	0.243	1.49	12.1	5.63	0.69	Hemolisis +
HDP-019022	172	41	96	408.23	4	3.893	0.285	1.47	13.5	7.27	0.76
HDP-018888	93	116	41	396.14	3.9	4.007	0.18	2.7	12.6	6.07	0.73
HDP-018825	144	67	71	199.94	3.7	3.935	0.201	1.09	16.2	8.47	1.01
HDP-018954	707	714	60	286.7	4.1	4.008	0.348	0.73	10	4.78	0.77
HDP-019071	152	44	75	265.29	2.9	3.019	0.181	1.37	17.7	5.69	0.82	Hemolisis +
HDP-018791	267	126	51	277.02	3.6	3.534	0.408	1.89	13.1	7.69	0.74
HDP-018826	177	168	52	377.9	4	4.104	0.247	1.58	11.4	6.2	0.8
HDP-018979	125	28	53	276.09	3.3	3.433	0.206	1.64	12.8	6.1	0.7
HDP-018884	212	107	47	251.57	3	2.685	0.299	1.32	13.4	6.48	0.46
HDP-018734	109	34	51	223.06	2.7	2.697	0.336	0.87	23.3	8.66	0.72
HDP-018890	649	556	59	286.77	4.7	4.604	0.399	0.85	10.6	3.55	0.74
HDP-018718	478	374	52	328.6	4.7	4.483	0.379	1.17	12.9	4.5	0.87
HDP-018731	253	61	51	243.34	2.9	3.058	0.311	0.85	15.1	6.93	0.78
HDP-019000	112	17	72	294.47	2.3	2.684	0.15	1.28	12.5	8.96	0.69
HDP-019057	209	34	86	340.96	2.8	2.916	0.22	0.84	14.2	5.87	0.71
HDP-018995	604	100	63	267.39	3.1	3.301	0.268	1.04	15.8	7.42	0.82	Hemolisis +
HDP-019075	87	27	62	388.88	3.9	3.721	0.264	2.59	16.2	10.71	1.11
HDP-019076	236	122	54	273.65	3.1	3.038	0.398	1.35	19.7	15.42	0.76	Hemolisis +
HDP-018953	107	86	40	279.97	2.6	2.943	0.123	1.4	10.1	7.25	0.76
HDP-018836	318	65	48	251.05	2.7	3.025	0.167	0.94	10.4	7.92	0.94
HDP-018716	224	50	37	211.97	2.7	2.832	0.32	0.92	15.6	7.69	0.81
HDP-018875	295	366	52	346.99	4.4	4.498	0.292	1.19	9.3	4.68	0.87
HDP-018980	100	36	42	308.2	2.9	2.997	0.196	1.31	12	5.1	0.99
HDP-018701	230	50	27	269.17	3.5	3.681	0.196	1.51	16	5.65	1.04
HDP-019008	259	69	100	243	2.8	2.812	0.412	1.07	13.4	5.23	0.79
HDP-018698	125	39	39	246.41	3.2	3.259	0.342	1.53	16.7	12.47	0.89
HDP-019001	171	14	43	256.85	2.3	2.557	0.147	1.3	11.6	7.66	0.76
HDP-019062	107	28	83	190.28	2	2.2	0.254	0.65	12.8	6.65	0.53
HDP-018896	276	298	44	338.33	3.9	3.965	0.267	1.01	12.2	6.4	0.7
HDP-018951	825	695	46	255.7	4.8	4.628	0.36	0.62	10.2	10.97	0.71
HDP-019014	184	69	85	293.48	2.6	2.385	0.48	1.68	10.5	9.16	1.01
HDP-019009	112	42	63	339.65	3.4	0.377	0.226	1.7	12.2	7.84	0.7	Hemolisis +
HDP-018714	106	55	53	215.05	2.6	2.682	0.314	0.93	22.9	10.07	0.65
HDP-018694	176	59	43	280.94	3.4	3.939	0.215	1.16	14	6.89	0.72
HDP-018750	398	461	32	242.75	4.3	4.375	0.332	0.96	11.5	5.26	0.85
HDP-019059	101	41	62	289.62	2.9	3.091	0.177	0.83	14.3	7.44	0.89
HDP-019055	164	49	86	227.85	2.5	2.555	0.247	1.32	12.9	6.7	0.68
HDP-018717	135	25	63	218.68	3.1	2.76	0.455	1.26	16.7	5.68	0.54
HDP-018728	334	371	81	260.84	5.4	5.245	0.397	1.08	11	4.96	0.66
HDP-018976	588	290	84	329.95	3.3	3.218	0.296	1.27	9.3	4.23	0.7
HDP-019054	196	39	175	227.69	2.5	2.422	0.249	2.05	22	6.81	0.49	Hemolisis +
HDP-019052	180	34	117	348.27	4.3	4.388	0.293	0.96	13.6	8.42	0.48	Hemolisis +
HDP-019017	175	52	121	241.85	2.5	2.514	0.315	0.95	17.8	4.66	0.52
HDP-019004	166	27	125	384.27	3.3	3.41	0.303	1.28	19.1	5.48	0.67
HDP-018738	471	434	61	290.17	5.2	4.871	0.474	0.65	11.6	4.39	0.51
HDP-018828	212	180	70	381.58	4.2	4.333	0.283	0.96	14	6.17	1.21
HDP-019084	192	41	93	189.38	2.7	2.882	0.364	1.14	16.3	5.07	0.55
HDP-019087	126	36	64	252.49	2.9	2.963	0.418	1.1	12.8	6.89	0.8
HDP-019072	99	31	66	291.11	2.4	2.658	0.134	1.99	15.5	10.64	0.74
HDP-018837	248	138	59	202.55	3.3	3.32	0.424	0.88	12.6	4.27	0.94
HDP-019077	386	104	78	252.5	2.9	2.743	0.342	1.56	14.1	9.24	0.72	Hemolisis +
HDP-018795	61	36	57	352.45	3.1	3.224	0.122	1.25	19.1	5.47	0.66
HDP-018847	274	334	62	429.86	4.1	4.168	0.233	1.35	24.4	5.64	0.7
HDP-018986	190	88	83	287.13	3.2	2.727	0.328	1.45	11.6	3.77	0.62
HDP-018695	211	173	46	350.32	4	4.25	0.214	1.35	24.8	8.37	0.72	Hemolisis +
HDP-019015	178	78	71	355.47	3.5	3.494	0.152	1.36	11.4	4.53	0.7	Hemolisis +
HDP-018998	412	151	66	324.05	2.7	2.594	0.377	1.52	16.3	5.25	0.56	Hemolisis +
HDP-018700	124	25	46	240.48	2.4	2.663	0.118	0.9	15	9.48	0.7
HDP-019083	140	31	91	223.94	2.7	2.814	0.304	0.95	17.3	6.23	0.58
HDP-018793	257	237	55	253.8	4.7	4.691	0.358	0.96	13.8	3.11	0.6
HDP-018892	896	700	69	206.27	4.9	4.821	0.327	0.79	11.9	4.88	0.66	Hemolisis +
HDP-018829	378	159	57	202.08	2.7	2.786	0.259	0.81	21.3	6.24	0.79	Hemolisis +
HDP-018706	175	49	62	187.37	2.7	2.858	0.294	0.5	18.4	11.39	0.73
HDP-018848	833	625	46	312.8	3.9	3.926	0.326	0.56	10.9	4.95	0.55	Hemolisis +
HDP-018982	106	22	54	261.69	2.8	2.98	0.177	0.99	13.6	3.83	0.65	ALAT dil 4X -> test linearity = 24
HDP-018919	147	71	50	370.34	2.3	2.578	0.065	1.76	12.4	6.63	0.69	Hemolisis +
HDP-018894	360	155	50	201.29	2.6	2.78	0.269	0.66	15.6	4.25	0.7	Hemolisis +
HDP-019081	114	36	73	367.05	4	3.988	0.261	1.37	13.2	5.19	0.77	Hemolisis +
HDP-018696	876	844	37	306.46	5.4	5.162	0.325	0.62	12	5.26	0.69	Hemolisis +
HDP-018822	243	58	52	189.16	2.7	2.687	0.277	1	24.8	11.73	0.91	Hemolisis +
HDP-019091	262	45	129	187.87	1.9	2.075	0.259	0.91	15.2	9.52	0.74
HDP-018984	117	45	37	376.46	3.5	3.831	0.178	1	10.9	7.18	0.7
HDP-018952	114	51	52	296.25	2.6	2.846	0.089	1.67	11.3	5.48	0.78
HDP-019005	222	110	62	274.73	2.9	2.819	0.306	1.07	16.5	9.81	0.91
HDP-018880	61	25	29	365.54	2.7	2.955	0.097	1.46	13.9	8.1	0.74
HDP-018702	228	213	54	272.1	4.7	4.712	0.33	1.44	12	4.22	0.94
HDP-018876	431	320	44	313.56	4	4.095	0.208	1.35	12.2	8.51	0.97
HDP-018994	174	51	39	251.84	2.6	2.869	0.159	1.14	15.7	5.27	0.8
HDP-019011	145	24	60	300.8	2.3	2.406	0.319	1.49	15.5	9.94	0.75	Hemolisis (+)
HDP-018920	210	121	47	155.95	3	3.066	0.323	0.77	12.9	6.42	1.06
HDP-019119	154	44	57	166.57	2	2.115	0.181	1.15	18.5	7.17	0.69
HDP-018814	147	49	41	323.08	2.9	3.166	0.12	1.79	15.2	5.31	0.96
HDP-018879	126	18	30	295.3	2.3	2.559	0.113	1.08	11.7	9.1	0.81
HDP-018751	436	432	34	317.46	4.6	4.47	0.288	1.7	10.2	6.82	0.95	Hemolisis +
HDP-018849	699	621	42	363.09	4.2	4.196	0.275	0.88	12.2	6.04	0.86
HDP-018732	278	95	23	222.52	2.9	2.922	0.271	1.35	20.4	7.97	1.2
HDP-018883	265	113	32	270.4	3.2	3.176	0.35	1.17	13.7	8.81	0.99
HDP-018996	543	195	173	256.59	3	2.689	0.373	1.14	14.1	6.33	0.36	Hemolisis +
HDP-018891	521	436	108	267.41	4.1	3.789	0.306	0.66	10.3	4.06	0.36
HDP-018964	622	550	100	257	4.9	4.655	0.296	0.73	15.6	3.69	0.37
HDP-019012	154	43	178	282.63	2.4	2.312	0.335	0.75	15.9	6.5	0.47
HDP-019069	259	30	180	270.4	2.7	2.676	0.381	1.18	17.8	9.69	0.35	Hemolisis +
HDP-019117	280	31	144	295.22	3.3	3.069	0.345	1.55	11.7	7.17	0.49
HDP-018885	358	288	70	341.21	4	4.16	0.222	0.99	12.1	5.91	0.59
HDP-018887	158	94	79	261.24	4.2	4.364	0.168	0.88	10.8	5.54	0.82
HDP-018709	269	41	70	220	3.2	3.294	0.109	1.21	15.7	8.06	0.67
HDP-018948	89	15	62	345.81	2.5	2.65	0.069	1.28	8.2	7.17	0.36
HDP-018733	435	351	70	288.47	4.5	4.412	0.238	0.99	23.5	9.08	0.48
HDP-018949	91	25	68	239.7	2.8	2.89	0.111	0.92	11.1	9.17	0.52
HDP-018707	83	28	71	243.27	2.6	2.559	0.243	0.95	8.9	10.75	0.49
HDP-019111	110	37	163	192.77	2.7	2.825	0.233	0.83	11.3	6.61	0.45
HDP-018737	845	811	63	292.34	5.3	4.875	0.408	1.04	10.3	4.7	0.54
HDP-019118	91	26	162	154.84	2.3	2.395	0.251	1.09	13.5	5.55	0.35	Hemolisis +
HDP-018838	540	167	92	223.56	3.3	3.116	0.399	1.13	101.5	29.08	0.56
HDP-019019	243	83	103	243.22	2.9	2.865	0.286	1.25	16.6	9.86	0.35
HDP-019026	160	21	160	312.85	2.2	2.42	0.099	1.34	14.2	4.34	0.48	Hemolisis +
HDP-018705	647	672	49	272.74	4.9	4.827	0.268	0.95	13	5.59	0.5	clot
HDP-019025	195	36	92	250.82	2.2	2.408	0.122	1.28	12.6	4.91	0.69
HDP-018881	92	11	56	273.72	2.5	2.707	0.111	1.03	12.4	6.89	0.44
HDP-018788	125	65	60	343.27	3.3	3.447	0.151	1.74	13.5	5.54	0.52	clot
HDP-018736	556	534	57	291.18	4.4	4.164	0.421	0.69	18	2.5	0.51
HDP-018712	233	176	60	273.63	4.1	4.171	0.244	1.08	11.5	3.82	0.6
HDP-019112	284	40	137	217.33	2.9	2.873	0.254	1.06	14.5	11.74	0.74
HDP-019085	206	53	91	247.35	3.1	2.937	0.498	1.23	19.3	7.69	0.68	Hemolisis +
HDP-019053	187	134	102	379.18	3.6	3.826	0.168	1.44	14.9	7.73	0.59	Hemolisis +
HDP-018704	539	488	46	275.74	3.6	3.56	0.196	0.83	11.6	4.47	0.51
HDP-019018	169	43	106	175.36	2.1	2.229	0.218	0.9	14.5	8.04	0.37	Hemolisis +
HDP-018824	104	30	57	220.81	3.4	3.418	0.168	0.84	24.1	18.79	0.68	Hemolisis +
HDP-018805	289	27	73	291.1	2.7	2.781	0.125	1.37	26	10.25	0.57	Hemolisis +
HDP-019073	104	88	83	325.06	3.3	3.329	0.26	1.9	17.2	8.71	0.67	Hemolisis +
HDP-018710	244	203	54	302.71	4.4	4.409	0.219	1.41	19.7	4.99	0.9
HDP-019090	261	28	199	187.57	2.1	2.232	0.216	1.09	13.7	7.53	0.84
HDP-018713	120	19	57	206.97	2.8	2.998	0.166	1.1	14.1	11.65	0.69
HDP-018950	85	18	53	169.76	2.7	2.959	0.098	0.99	11.2	13.37	0.74
HDP-018810	455	315	67	260.94	3.4	3.369	0.338	1.13	12.3	4.65	0.7
HDP-018963	119	147	35	238.33	2.9	3.144	0.213	1.34	14.3	8.53	0.56
HDP-019113	73	19	60	382.95	3.2	3.073	0.374	1.49	12.8	10.85	0.63
HDP-018727	168	36	83	184.42	3.5	3.549	0.161	1.16	18.1	8.55	0.75
HDP-018893	1054	1025	54	258.37	4.1	4.145	0.279	0.65	13	4.46	0.47
HDP-019020	264	59	75	387.71	4.1	4.033	0.302	1.48	26.4	5.1	0.71
HDP-018794	122	102	51	353.93	3.1	3.355	0.145	1.81	10.5	4.54	0.79
HDP-018977	491	360	44	261.07	3.7	3.822	0.21	1.15	14.1	6.02	0.63
HDP-018955	574	657	35	258.99	4.7	4.365	0.395	0.95	24.9	6.99	0.79

## Sheet: 3_insulin
Supplementary Data 1: Plasma analysis
1.3 Plasma insulin
Sample_ID	Insulin
	ug/L
HDP-018997	0.296
HDP-018816	0.222
HDP-018961	11.55
HDP-019024	0.172
HDP-018827	6.581
HDP-018895	0.288
HDP-019023	0.207
HDP-018755	0.361
HDP-019068	0.291
HDP-019061	0.174
HDP-018886	5.974
HDP-018821	0.535
HDP-018993	0.765
HDP-018790	0.164
HDP-018897	0.29
HDP-018808	0.596
HDP-019060	0.447
HDP-018729	1.855
HDP-018823	0.669
HDP-018735	0.378
HDP-019058	0.193
HDP-018703	6.744
HDP-018889	2.029
HDP-018966	0.442
HDP-018797	3.163
HDP-018789	3.045
HDP-018753	7.668
HDP-018965	2.666
HDP-019016	2.277
HDP-018806	0.198
HDP-018922	0.691
HDP-018711	5.432
HDP-018697	4.193
HDP-018850	0.646
HDP-019007	0.183
HDP-018962	8.169
HDP-019013	0.872
HDP-018807	0.855
HDP-019078	1.333
HDP-018809	0.162
HDP-018985	1.004
HDP-018921	0.812
HDP-018981	0.152
HDP-019006	0.18
HDP-019056	0.226
HDP-019074	1.539
HDP-019082	0.362
HDP-019021	0.14
HDP-019002	0.557
HDP-019022	0.217
HDP-018888	2.29
HDP-018825	0.203
HDP-018954	4.956
HDP-019071	1.255
HDP-018791	1.122
HDP-018826	4.909
HDP-018979	0.276
HDP-018884	0.28
HDP-018734	0.164
HDP-018890	1.953
HDP-018718	1.681
HDP-018731	0.566
HDP-019000	0.574
HDP-019057	0.145
HDP-018995	0.319
HDP-019075	1.405
HDP-019076	2.791
HDP-018953	0.783
HDP-018836	0.543
HDP-018716	0.18
HDP-018875	3.061
HDP-018980	0.49
HDP-018701	1.301
HDP-019008	0.185
HDP-018698	0.294
HDP-019001	0.38
HDP-019062	0.15
HDP-018896	2.745
HDP-018951	1.53
HDP-019014	0.574
HDP-019009	1.125
HDP-018714	0.163
HDP-018694	0.412
HDP-019059	0.221
HDP-019055	0.279
HDP-018717	0.669
HDP-018728	12.84
HDP-018976	2.387
HDP-019054	0.521
HDP-019052	2.278
HDP-019017	0.207
HDP-019004	1.782
HDP-018738	1.225
HDP-018828	3.661
HDP-019084	0.215
HDP-019087	0.185
HDP-019072	0.261
HDP-018837	0.434
HDP-019077	1.093
HDP-018795	1.611
HDP-018847	1.458
HDP-018986	0.297
HDP-018695	1.531
HDP-019015	1.307
HDP-018998	0.664
HDP-018700	0.186
HDP-019083	0.185
HDP-018892	2.771
HDP-018829	0.329
HDP-018706	0.235
HDP-018848	0.55
HDP-018982	0.361
HDP-018919	1.374
HDP-018894	0.407
HDP-019081	0.868
HDP-018822	0.398
HDP-019091	0.186
HDP-018984	0.505
HDP-018952	1.806
HDP-019005	0.211
HDP-018880	0.655
HDP-018702	1.661
HDP-018876	2.845
HDP-018994	0.458
HDP-019011	0.354
HDP-018920	0.336
HDP-019119	0.192
HDP-018814	0.423
HDP-018879	0.306
HDP-018751	4.598
HDP-018849	3.173
HDP-018732	0.219
HDP-018883	0.285
HDP-018996	1.734
HDP-018964	1.209
HDP-019012	0.501
HDP-019069	0.205
HDP-019117	0.211
HDP-018885	1.641
HDP-018887	3.137
HDP-018709	0.439
HDP-018948	1.247
HDP-018949	0.344
HDP-019111	0.234
HDP-018737	0.935
HDP-019118	0.299
HDP-018838	0.295
HDP-019019	0.212
HDP-019026	0.209
HDP-018705	1.663
HDP-019025	0.233
HDP-018881	0.296
HDP-018788	1.62
HDP-018736	1.228
HDP-018712	7.241
HDP-019112	0.146
HDP-019085	0.202
HDP-019053	0.303
HDP-018704	3.277
HDP-019018	0.229
HDP-018824	0.367
HDP-018805	0.23
HDP-019073	0.552
HDP-018710	4.854
HDP-019090	0.185
HDP-018713	0.181
HDP-018950	0.425
HDP-018810	0.48
HDP-018963	4.119
HDP-019113	0.35
HDP-018727	0.253
HDP-018893	2.232
HDP-019020	0.322
HDP-018794	1.326
HDP-018977	0.944

## Sheet: 4_luminex
Supplementary Data 1: Plasma analysis
1.4 Plasma luminex
Sample ID	GDF-15	TIMP-1	FGF-21
	ng/mL	ng/mL	ng/mL
HDP-018997	0.0801299	1.02241	1.62679
HDP-018816	0.0591403	1.29787	1.90059
HDP-018961	0.101934	4.32278	2.13829
HDP-019024	0.0440649	0.709775	0.0736316
HDP-018827	0.127879	4.16814	4.19625
HDP-018895	0.0633531	1.08125	2.61182
HDP-019023	0.0326061	0.638081	0.191484
HDP-018755	0.0619499	0.907914	5.28269
HDP-019068	0.0506823	0.844215	0.51169
HDP-019061	0.0502109	0.701	0.68921
HDP-018886	0.0972997	1.05201	1.61286
HDP-018821	0.038357	0.665381	0.343657
HDP-018993	0.0440649	0.761435	0.897088
HDP-018790	0.0638206	0.915737	4.20086
HDP-018897	0.0712879	1.05935	3.17841
HDP-018808	0.0778052	2.27418	1.70891
HDP-019060	0.0364454	0.836104	0.477181
HDP-018729	0.196337	6.61212	10.3039
HDP-018823	0.0563262	0.683297	4.47578
HDP-018735	0.0875606	1.01869	3.51118
HDP-019058	0.0364454	0.522798	0.21205
HDP-018703	0.0675572	2.21357	2.82546
HDP-018889	0.151081	4.36013	3.9443
HDP-018966	0.0535071	1.2708	4.45397
HDP-018797	0.137153	1.71153	3.80274
HDP-018789	0.0773401	3.85092	4.73704
HDP-018753	0.113052	3.96036	5.3488
HDP-018965	0.0703557	1.12451	2.30497
HDP-019016	0.0431161	1.00748	0.926724
HDP-018806	0.0684904	0.405299	1.15785
HDP-018922	0.0638206	1.39091	1.1355
HDP-018711	0.0824532	4.39975	3.96979
HDP-018697	0.193058	7.61328	8.3973
HDP-018850	0.163175	3.90333	4.87881
HDP-019007	0.0544474	0.76989	0.997713
HDP-018962	0.141793	4.42769	2.44858
HDP-019013	0.0297104	0.718501	0.371935
HDP-018807	0.0898806	5.10024	4.29417
HDP-019078	0.0421664	0.651797	0.560161
HDP-018809	0.0805947	0.692174	5.58125
HDP-018985	0.0502109	0.931297	0.863284
HDP-018921	0.0535071	1.08851	2.28177
HDP-018981	0.0402639	0.665381	0.672534
HDP-019006	0.0796651	1.1741	2.12598
HDP-019056	0.0431161	0.64724	0.379338
HDP-019074	0.0440649	0.718501	0.715527
HDP-019082	0.0591403	0.950588	0.548797
HDP-019021	0.0431161	0.962081	0.261822
HDP-019002	0.0335681	0.665381	0.334676
HDP-019022	0.0378796	0.852291	0.346645
HDP-018888	0.0912722	1.48154	1.05093
HDP-018825	0.039311	0.66988	0.787038
HDP-018954	0.102861	5.86246	4.66264
HDP-019071	0.0364454	0.907914	0.399985
HDP-018791	0.0717539	1.20205	1.26892
HDP-018826	0.0852397	1.22284	1.51364
HDP-018979	0.0421664	0.581777	0.440948
HDP-018884	0.0426414	1.50703	0.487273
HDP-018734	0.0525661	1.07762	4.3655
HDP-018890	0.186973	5.18465	6.62816
HDP-018718	0.0959091	5.62969	5.60974
HDP-018731	0.0516245	0.701	0.672534
HDP-019000	0.0364454	0.49211	0.124872
HDP-019057	0.0402639	0.532838	0.42052
HDP-018995	0.0450128	1.35798	1.31176
HDP-019075	0.0591403	0.819777	0.671143
HDP-019076	0.0421664	1.34139	0.241736
HDP-018953	0.0412157	0.624228	0.292411
HDP-018836	0.0544474	0.683297	1.81817
HDP-018716	0.0553871	0.709775	0.780193
HDP-018875	0.191653	6.18927	4.63401
HDP-018980	0.0316425	0.665381	0.23552
HDP-018701	0.0750137	0.844215	4.03112
HDP-019008	0.0656897	0.735811	0.865994
HDP-018698	0.0656897	1.71153	1.41373
HDP-019001	0.0402639	0.502437	0.0771455
HDP-019062	0.0591403	0.638081	1.26372
HDP-018896	0.127879	1.24349	2.34401
HDP-018951	0.133442	5.41666	4.22853
HDP-019014	0.0450128	0.87632	0.723815
HDP-019009	0.0591403	0.752938	0.784301
HDP-018714	0.0450128	0.64724	5.2029
HDP-018694	0.0656897	0.600816	3.10862
HDP-018750	0.10564	4.1305	4.57213
HDP-019059	0.0374018	0.39383	0.364516
HDP-019055	0.0525661	0.973515	0.827977
HDP-018717	0.0712879	1.14942	4.07852
HDP-018728	0.144114	6.1555	6.78984
HDP-018976	0.10008	1.92189	4.60537
HDP-019054	0.0431161	0.752938	0.458378
HDP-019052	0.038357	0.460483	0.249482
HDP-019017	0.0647553	1.3314	2.76562
HDP-019004	0.0297104	1.3314	0.382295
HDP-018738	0.15294	4.94928	8.49962
HDP-018828	0.0926635	2.65937	3.14767
HDP-019084	0.0912722	1.00748	2.72245
HDP-019087	0.0412157	1.13877	1.83568
HDP-019072	0.0345286	0.674366	0.26336
HDP-018837	0.0647553	1.21593	2.185
HDP-019077	0.0369238	0.54279	0.370452
HDP-018795	0.0516245	0.761435	4.44019
HDP-018847	0.192589	4.87818	4.74162
HDP-018986	0.0497393	0.96971	1.68621
HDP-018695	0.0722198	2.09912	3.68637
HDP-019015	0.0535071	0.692174	0.606781
HDP-018998	0.0563262	0.844215	1.5557
HDP-018700	0.0469058	0.416613	0.865994
HDP-019083	0.0544474	0.581777	0.976341
HDP-018892	0.135761	6.42326	4.11548
HDP-018829	0.0525661	1.3314	2.07296
HDP-018706	0.0374018	0.696593	1.34412
HDP-018848	0.160382	3.65909	5.89935
HDP-018982	0.0258237	0.744397	0.395571
HDP-018919	0.0435907	0.562442	0.709995
HDP-018894	0.0450128	1.19509	1.57477
HDP-019081	0.0450128	2.23015	0.366001
HDP-018822	0.0459597	0.64724	2.08777
HDP-019091	0.0487956	1.65672	1.63692
HDP-018984	0.0306774	0.54279	0.718291
HDP-018952	0.0306774	0.610231	0.202586
HDP-019005	0.0787353	1.06301	1.54933
HDP-018880	0.0374018	0.799161	0.309088
HDP-018702	0.0949819	3.16425	3.24451
HDP-018876	0.171562	5.01796	6.70662
HDP-018994	0.0525661	2.34515	1.97767
HDP-019011	0.0335681	0.761435	0.307576
HDP-018920	0.0525661	1.24349	1.4689
HDP-019119	0.0591403	1.11376	1.23115
HDP-018814	0.0591403	0.628862	3.0173
HDP-018879	0.0478511	0.192629	0.186705
HDP-018751	0.139009	6.45924	7.53175
HDP-018849	0.191184	5.66363	10.271
HDP-018732	0.0525661	0.692174	1.12497
HDP-018883	0.0487956	0.567305	0.80617
HDP-018996	0.0535071	1.94507	4.15357
HDP-018964	0.145507	6.98751	7.01033
HDP-019012	0.038357	0.72718	1.82067
HDP-019069	0.0647553	0.852291	2.47162
HDP-019117	0.0440649	1.19509	0.609594
HDP-018885	0.138081	2.2108	3.59654
HDP-018887	0.117685	0.864343	2.965
HDP-018709	0.0563262	0.471137	2.78359
HDP-018948	0.0238673	0.405299	0.109787
HDP-018949	0.0306774	0.486907	0.494467
HDP-019111	0.0431161	0.718501	0.277162
HDP-018737	0.164106	8.14429	8.18611
HDP-019118	0.0354877	0.581777	0.309088
HDP-018838	0.0684904	2.03115	1.61412
HDP-019019	0.0525661	0.600816	1.3622
HDP-019026	0.0316425	0.665381	0.111474
HDP-018705	0.152011	8.77632	6.17126
HDP-019025	0.0179315	0.709775	0.258743
HDP-018881	0.0359667	0.752938	0.152862
HDP-018788	0.0638206	0.683297	1.30269
HDP-018736	0.10842	5.16641	5.69522
HDP-018712	0.0684904	2.46373	2.61905
HDP-019112	0.0431161	0.999971	1.07346
HDP-019085	0.0535071	1.18462	0.983025
HDP-019053	0.0553871	0.656339	0.319651
HDP-018704	0.13437	5.64553	7.91347
HDP-019018	0.0450128	0.744397	1.01371
HDP-018824	0.0330873	0.836104	0.662786
HDP-018805	0.0497393	0.502437	0.639048
HDP-019073	0.0572648	0.638081	0.386725
HDP-018710	0.0954455	2.42082	3.92808
HDP-019090	0.0694232	0.674366	1.93046
HDP-018713	0.0431161	0.405299	0.85108
HDP-018950	0.0316425	0.696593	0.300004
HDP-018810	0.147364	3.43333	4.70042
HDP-018963	0.107494	2.63057	2.08407
HDP-019113	0.0354877	0.76989	1.90183
HDP-018727	0.0553871	0.572148	2.8804
HDP-018893	0.176227	7.02124	6.42798
HDP-019020	0.0487956	0.999971	0.367485
HDP-018794	0.133442	2.05105	6.31325
HDP-018977	0.102861	3.22893	5.2599
