# Supplementary material for: Western diet-induced MASH in PWK/PhJ mice identifies disruptions in amino acid and sphingolipid metabolism contributing to cardiac dysfunction
Source: Nat Commun. 2026 May 20;17:6629. doi: 10.1038/s41467-026-73449-7 (PMC13381867; doi:10.1038/s41467-026-73449-7)
Supplement: Supplementary file 4 — Supplementary Data 2 [file 41467_2026_73449_MOESM4_ESM.xlsx]

## Sheet: 1_scoring_scheme
Supplementary Data 2: NAS and fibrosis score
2.1 Scoring scheme
Reference: Kleiner D.E., Brunt E.M., Van Natta M., Behlinh C., Contos M.J., Cummings O.W., Ferrell L.D., Liu Y.-C., Torbenson M.S., Unalp-Arida A., Yeh M., McCullough A.J., Sanyal A.J. for the Nonalcoholic Steatohepatitis Clinical Research Network. Design and validation of a histological scoring system for nonalcoholic fatty liver disease. Hepatology 41:1313-1321, 2005.
NAS Components
Item	Score	Extent	Definition and Comment
Steatosis	0	<5%	Refers to amount of surface area involved by steatosis as evaluated on low to medium power examination
	1	5-33%
	2	>33-66%
	3	>66%
Lobular Inflammation	0	No foci	Acidophil bodies are not included in this assessment, nor is portal inflammation
	1	<2 foci/200x
	2	2-4 foci/200x
	3	>4 foci/200x
Hepatocyte Ballooning	0	None
	1	Few balloon cells	"Few" means rare but definite ballooned hepatocytes as well as cases that are diagnostically borderline
	2	Many cells/prominent ballooning	Most cases with prominent ballooning also had Mallory's hyalin, but Mallory's hyaline is not scored separately for the NAS
Fibrosis Stage (Evaluated separately from NAS)
Item	Score	Extent	Definition and Comment
Fibrosis	0	None
	1	Perisinusoidal or periportal
	1A	Mild, zone 3, perisinusoidal	"delicate" fibrosis
	1B	Moderate, zone 3, perisinusoidal	"dense" fibrosis
	1C	Portal/periportal	This category is included to accommodate cases with portal and/or peri portal fibrosis without accompanying pericellular/perisinusoidal fibrosis
	2	Perisinusoidal and portal/periportal
	3	Bridging fibosis
	4	Cirrhosis
Scoring interpretation: Total NAS score represents the sum of scores for steatosis, lobular inflammation, and ballooning, and ranges from 0-8. Diagnosis of NASH (or, alternatively, fatty liver not diagnostic of NASH) should be made first, then NAS is used to grade activity. In the reference study, NAS scores of 0-2 occurred in cases largely considered not diagnostic of NASH, scores of 3-4 were ev…

## Sheet: 2_animal_list
Supplementary Data 2: NAS and fibrosis score
2.2 Animal list
ID	temperature	diet	sex	TP	strain	cohort
HDP-018694	TN	CD	male	17w	PWK_PhJ	1
HDP-018695	TN	WD	male	17w	PWK_PhJ	1
HDP-018696	TN	WD	female	17w	PWK_PhJ	1
HDP-018697	TN	WD	female	17w	PWK_PhJ	1
HDP-018698	TN	CD	female	17w	PWK_PhJ	1
HDP-018700	TN	CD	male	17w	PWK_PhJ	1
HDP-018701	TN	CD	male	17w	PWK_PhJ	1
HDP-018702	TN	WD	male	17w	PWK_PhJ	1
HDP-018703	TN	WD	male	17w	PWK_PhJ	1
HDP-018704	TN	WD	female	17w	PWK_PhJ	1
HDP-018705	TN	WD	female	17w	PWK_PhJ	1
HDP-018706	TN	CD	female	17w	PWK_PhJ	1
HDP-018707	TN	CD	female	17w	PWK_PhJ	1
HDP-018709	TN	CD	male	17w	PWK_PhJ	1
HDP-018710	TN	WD	male	17w	PWK_PhJ	1
HDP-018711	TN	WD	male	17w	PWK_PhJ	1
HDP-018712	TN	WD	male	17w	PWK_PhJ	1
HDP-018713	TN	CD	male	17w	PWK_PhJ	1
HDP-018714	TN	CD	female	17w	PWK_PhJ	1
HDP-018715	TN	WD	female	17w	PWK_PhJ	1
HDP-018716	TN	CD	female	17w	PWK_PhJ	1
HDP-018717	TN	CD	female	17w	PWK_PhJ	1
HDP-018718	TN	WD	female	17w	PWK_PhJ	1
HDP-018727	TN	CD	male	17w	PWK_PhJ	1
HDP-018728	TN	WD	male	17w	PWK_PhJ	1
HDP-018729	TN	WD	male	17w	PWK_PhJ	1
HDP-018731	TN	CD	female	17w	PWK_PhJ	1
HDP-018732	TN	CD	female	17w	PWK_PhJ	1
HDP-018733	TN	WD	male	17w	PWK_PhJ	1
HDP-018734	TN	CD	female	17w	PWK_PhJ	1
HDP-018735	TN	CD	female	17w	PWK_PhJ	1
HDP-018736	TN	WD	female	17w	PWK_PhJ	1
HDP-018737	TN	WD	female	17w	PWK_PhJ	1
HDP-018738	TN	WD	female	17w	PWK_PhJ	1
HDP-018750	TN	WD	male	17w	PWK_PhJ	1
HDP-018751	TN	WD	male	17w	PWK_PhJ	1
HDP-018753	TN	WD	male	17w	PWK_PhJ	1
HDP-018754	TN	CD	female	17w	PWK_PhJ	1
HDP-018755	TN	CD	female	17w	PWK_PhJ	1
HDP-018788	TN	CD	male	9w	PWK_PhJ	2
HDP-018789	TN	WD	female	17w	PWK_PhJ	2
HDP-018790	TN	CD	female	9w	PWK_PhJ	2
HDP-018791	TN	WD	female	9w	PWK_PhJ	2
HDP-018792	TN	WD	female	17w	PWK_PhJ	2
HDP-018793	TN	WD	female	17w	PWK_PhJ	2
HDP-018794	TN	WD	male	9w	PWK_PhJ	2
HDP-018795	TN	CD	male	9w	PWK_PhJ	2
HDP-018797	TN	WD	male	9w	PWK_PhJ	2
HDP-018805	TN	CD	male	17w	PWK_PhJ	2
HDP-018806	TN	CD	male	17w	PWK_PhJ	2
HDP-018807	TN	WD	female	17w	PWK_PhJ	2
HDP-018808	TN	WD	female	9w	PWK_PhJ	2
HDP-018809	TN	CD	female	9w	PWK_PhJ	2
HDP-018810	TN	WD	female	9w	PWK_PhJ	2
HDP-018814	TN	CD	male	9w	PWK_PhJ	2
HDP-018816	TN	CD	female	9w	PWK_PhJ	2
HDP-018821	TN	CD	male	9w	PWK_PhJ	3
HDP-018822	TN	CD	female	9w	PWK_PhJ	3
HDP-018823	TN	CD	female	9w	PWK_PhJ	3
HDP-018824	TN	CD	male	9w	PWK_PhJ	3
HDP-018825	TN	CD	male	9w	PWK_PhJ	3
HDP-018826	TN	WD	male	9w	PWK_PhJ	3
HDP-018827	TN	WD	male	9w	PWK_PhJ	3
HDP-018828	TN	WD	male	9w	PWK_PhJ	3
HDP-018829	TN	CD	female	9w	PWK_PhJ	3
HDP-018836	TN	CD	male	9w	PWK_PhJ	3
HDP-018837	TN	WD	female	9w	PWK_PhJ	3
HDP-018838	TN	WD	female	9w	PWK_PhJ	3
HDP-018847	RT	WD	male	17w	PWK_PhJ	4
HDP-018848	RT	WD	female	17w	PWK_PhJ	4
HDP-018849	RT	WD	female	17w	PWK_PhJ	4
HDP-018850	RT	WD	female	17w	PWK_PhJ	4
HDP-018875	RT	WD	male	17w	PWK_PhJ	4
HDP-018876	RT	WD	male	17w	PWK_PhJ	4
HDP-018878	RT	CD	female	17w	PWK_PhJ	4
HDP-018879	RT	CD	male	17w	PWK_PhJ	4
HDP-018880	RT	CD	male	17w	PWK_PhJ	4
HDP-018881	RT	CD	male	17w	PWK_PhJ	4
HDP-018883	RT	CD	female	17w	PWK_PhJ	4
HDP-018884	RT	CD	female	17w	PWK_PhJ	4
HDP-018885	RT	WD	male	17w	PWK_PhJ	5
HDP-018886	RT	WD	male	17w	PWK_PhJ	5
HDP-018887	RT	WD	male	17w	PWK_PhJ	5
HDP-018888	RT	WD	male	17w	PWK_PhJ	5
HDP-018889	RT	WD	female	17w	PWK_PhJ	5
HDP-018890	RT	WD	female	17w	PWK_PhJ	5
HDP-018891	RT	WD	female	17w	PWK_PhJ	5
HDP-018892	RT	WD	female	17w	PWK_PhJ	5
HDP-018893	RT	WD	female	17w	PWK_PhJ	5
HDP-018894	RT	CD	female	17w	PWK_PhJ	5
HDP-018895	RT	CD	female	17w	PWK_PhJ	5
HDP-018896	RT	WD	male	17w	PWK_PhJ	5
HDP-018897	RT	CD	female	17w	PWK_PhJ	5
HDP-018919	RT	CD	male	17w	PWK_PhJ	5
HDP-018920	RT	CD	female	17w	PWK_PhJ	5
HDP-018921	RT	CD	female	17w	PWK_PhJ	5
HDP-018922	RT	CD	female	17w	PWK_PhJ	5
HDP-018948	RT	CD	male	17w	PWK_PhJ	6
HDP-018949	RT	CD	male	17w	PWK_PhJ	6
HDP-018950	RT	CD	male	17w	PWK_PhJ	6
HDP-018951	RT	WD	female	17w	PWK_PhJ	6
HDP-018952	RT	CD	male	17w	PWK_PhJ	6
HDP-018953	RT	CD	male	17w	PWK_PhJ	6
HDP-018954	RT	WD	female	17w	PWK_PhJ	6
HDP-018955	RT	WD	female	17w	PWK_PhJ	6
HDP-018961	RT	WD	male	17w	PWK_PhJ	6
HDP-018962	RT	WD	male	17w	PWK_PhJ	6
HDP-018963	RT	WD	male	17w	PWK_PhJ	6
HDP-018964	RT	WD	female	17w	PWK_PhJ	6
HDP-018965	RT	CD	female	17w	PWK_PhJ	6
HDP-018966	RT	CD	female	17w	PWK_PhJ	6
HDP-018976	TN	WD	female	27d	PWK_PhJ	7
HDP-018977	TN	WD	female	27d	PWK_PhJ	7
HDP-018979	TN	CD	male	27d	PWK_PhJ	7
HDP-018980	TN	CD	male	27d	PWK_PhJ	7
HDP-018981	TN	CD	male	27d	PWK_PhJ	7
HDP-018982	TN	CD	male	27d	PWK_PhJ	7
HDP-018984	TN	WD	male	27d	PWK_PhJ	7
HDP-018985	TN	WD	male	27d	PWK_PhJ	7
HDP-018986	TN	WD	female	27d	PWK_PhJ	7
HDP-018993	TN	CD	male	27d	PWK_PhJ	8
HDP-018994	TN	CD	male	27d	PWK_PhJ	8
HDP-018995	TN	CD	male	27d	PWK_PhJ	8
HDP-018996	TN	WD	female	27d	PWK_PhJ	8
HDP-018997	TN	WD	female	27d	PWK_PhJ	8
HDP-018998	TN	WD	female	27d	PWK_PhJ	8
HDP-019000	TN	CD	male	3d	PWK_PhJ	8
HDP-019001	TN	CD	male	3d	PWK_PhJ	8
HDP-019002	TN	WD	male	3d	PWK_PhJ	8
HDP-019004	TN	WD	male	3d	PWK_PhJ	8
HDP-019005	TN	CD	female	27d	PWK_PhJ	8
HDP-019006	TN	CD	female	27d	PWK_PhJ	8
HDP-019007	TN	CD	female	27d	PWK_PhJ	8
HDP-019008	TN	CD	female	27d	PWK_PhJ	8
HDP-019009	TN	WD	male	27d	PWK_PhJ	8
HDP-019011	TN	WD	female	3d	PWK_PhJ	8
HDP-019012	TN	WD	female	3d	PWK_PhJ	8
HDP-019013	TN	WD	female	3d	PWK_PhJ	8
HDP-019014	TN	WD	female	3d	PWK_PhJ	8
HDP-019015	TN	WD	male	27d	PWK_PhJ	8
HDP-019016	TN	WD	male	27d	PWK_PhJ	8
HDP-019017	TN	CD	female	27d	PWK_PhJ	8
HDP-019018	TN	CD	female	27d	PWK_PhJ	8
HDP-019019	TN	CD	female	27d	PWK_PhJ	8
HDP-019020	TN	WD	male	3d	PWK_PhJ	9
HDP-019021	TN	WD	male	3d	PWK_PhJ	9
HDP-019022	TN	WD	male	3d	PWK_PhJ	9
HDP-019023	TN	CD	male	3d	PWK_PhJ	9
HDP-019024	TN	CD	male	3d	PWK_PhJ	9
HDP-019025	TN	CD	male	3d	PWK_PhJ	9
HDP-019026	TN	CD	male	3d	PWK_PhJ	9
HDP-019052	TN	WD	male	9d	PWK_PhJ	10
HDP-019053	TN	WD	male	9d	PWK_PhJ	10
HDP-019054	TN	CD	female	9d	PWK_PhJ	10
HDP-019055	TN	CD	female	9d	PWK_PhJ	10
HDP-019056	TN	CD	male	9d	PWK_PhJ	10
HDP-019057	TN	CD	male	9d	PWK_PhJ	10
HDP-019058	TN	CD	male	9d	PWK_PhJ	10
HDP-019059	TN	CD	male	9d	PWK_PhJ	10
HDP-019060	TN	WD	male	3d	PWK_PhJ	10
HDP-019061	TN	CD	female	3d	PWK_PhJ	10
HDP-019062	TN	CD	female	3d	PWK_PhJ	10
HDP-019068	TN	WD	female	3d	PWK_PhJ	11
HDP-019069	TN	WD	female	3d	PWK_PhJ	11
HDP-019071	TN	CD	male	9d	PWK_PhJ	11
HDP-019072	TN	CD	male	9d	PWK_PhJ	11
HDP-019073	TN	WD	male	9d	PWK_PhJ	11
HDP-019074	TN	WD	male	9d	PWK_PhJ	11
HDP-019075	TN	WD	male	9d	PWK_PhJ	11
HDP-019076	TN	WD	female	9d	PWK_PhJ	11
HDP-019077	TN	WD	female	9d	PWK_PhJ	11
HDP-019078	TN	WD	female	9d	PWK_PhJ	11
HDP-019081	TN	WD	male	9d	PWK_PhJ	12
HDP-019082	TN	WD	male	9d	PWK_PhJ	12
HDP-019083	TN	CD	female	9d	PWK_PhJ	12
HDP-019084	TN	CD	female	9d	PWK_PhJ	12
HDP-019085	TN	WD	female	9d	PWK_PhJ	12
HDP-019087	TN	WD	female	9d	PWK_PhJ	12
HDP-019090	TN	CD	female	3d	PWK_PhJ	12
HDP-019091	TN	CD	female	3d	PWK_PhJ	12
HDP-019111	TN	CD	female	9d	PWK_PhJ	13
HDP-019112	TN	CD	female	9d	PWK_PhJ	13
HDP-019113	TN	WD	female	9d	PWK_PhJ	13
HDP-019117	TN	WD	female	9d	PWK_PhJ	13
HDP-019118	TN	CD	female	3d	PWK_PhJ	13
HDP-019119	TN	CD	female	3d	PWK_PhJ	13

## Sheet: 3_individual_scores
Supplementary Data 2: NAS and fibrosis score
2.3 Individual NAS and fibrosis scores
ID	steatosis	inflammation	ballooning	total_NAS	fibrosis_score
HDP18694	0	0	0	0	0
HDP18695	1	2	2	5	1
HDP18696	2	1	2	5	2
HDP18697	3	1	1	5	1
HDP18698	2	0	0	2	0
HDP18700	0	0	0	0	0
HDP18701	1	1	0	2	0
HDP18702	2	2	2	6	2
HDP18703	2	2	1	5	1
HDP18704	2	2	2	6	1
HDP18705	2	2	2	6	2
HDP18706	1	0	0	1	0
HDP18707	0	0	0	0	0
HDP18709	0	1	0	1	0
HDP18710	2	1	2	5	2
HDP18711	2	1	2	5	2
HDP18712	2	1	2	5	2
HDP18713	0	0	0	0	0
HDP18714	0	1	0	1	0
HDP18715	3	0	0	3	1
HDP18716	1	0	0	1	0
HDP18717	0	1	0	1	0
HDP18718	3	1	2	6	2
HDP18727	0	0	0	0	0
HDP18728	3	2	1	6	2
HDP18729	2	2	2	6	2
HDP18731	1	0	0	1	0
HDP18732	1	1	0	2	1
HDP18733	3	2	2	7	2
HDP18734	1	1	0	2	1
HDP18735	2	0	0	2	0
HDP18736	2	2	1	5	2
HDP18737	3	1	1	5	2
HDP18738	3	2	2	7	2
HDP18750	3	2	2	7	2
HDP18751	3	2	2	7	2
HDP18753	3	2	2	7	2
HDP18754	2	1	0	3	1
HDP18755	1	1	0	2	0
HDP18788	0	0	0	0	0
HDP18789	3	2	1	6	2
HDP18790	1	1	0	2	0
HDP18791	2	1	0	3	1
HDP18792	3	1	1	5	2
HDP18793	3	1	1	5	2
HDP18794	2	0	2	4	0
HDP18795	1	0	0	1	0
HDP18797	2	2	2	6	2
HDP18805	0	0	0	0	0
HDP18806	0	0	0	0	0
HDP18807	3	1	1	5	2
HDP18808	2	1	0	3	1
HDP18809	2	0	0	2	1
HDP18810	3	2	1	6	3
HDP18814	0	0	0	0	0
HDP18816	2	0	0	2	0
HDP18821	0	0	0	0	0
HDP18822	1	1	1	3	0
HDP18823	1	1	0	2	0
HDP18824	0	1	0	1	0
HDP18825	0	0	0	0	0
HDP18826	1	1	0	2	1
HDP18827	2	0	1	3	2
HDP18828	2	1	2	5	2
HDP18829	1	0	0	1	1
HDP18836	1	0	0	1	0
HDP18838	1	1	0	2	1
HDP18847	3	2	2	7	2
HDP18848	3	1	1	5	3
HDP18849	2	3	2	7	2
HDP18850	1	1	1	3	2
HDP18837	1	0	0	1	0
HDP18875	3	3	2	8	2
HDP18876	2	1	2	5	2
HDP18878	2	1	0	3	1
HDP18879	0	1	0	1	0
HDP18880	0	0	0	0	0
HDP18881	0	0	0	0	0
HDP18883	2	1	0	3	1
HDP18884	2	1	0	3	1
HDP18885	2	1	1	4	2
HDP18886	1	1	0	2	2
HDP18887	1	1	0	2	1
HDP18888	1	1	0	2	1
HDP18889	2	1	1	4	2
HDP18890	2	3	2	7	2
HDP18891	3	3	2	8	2
HDP18892	3	2	1	6	2
HDP18893	2	3	2	7	2
HDP18894	2	2	0	4	1
HDP18895	1	1	0	2	2
HDP18896	2	1	0	3	2
HDP18897	1	2	0	3	1
HDP18919	0	0	0	0	0
HDP18920	1	1	0	2	1
HDP18921	2	1	0	3	1
HDP18922	1	1	0	2	0
HDP18948	0	0	0	0	0
HDP18949	0	0	0	0	0
HDP18950	0	0	0	0	0
HDP18951	2	2	2	6	2
HDP18952	0	0	0	0	0
HDP18953	0	1	0	1	0
HDP18954	2	2	2	6	2
HDP18955	2	2	2	6	2
HDP18961	3	1	1	5	1
HDP18962	2	2	2	6	1
HDP18963	2	2	0	4	1
HDP18964	2	2	2	6	2
HDP18965	1	1	0	2	1
HDP18966	1	1	0	2	1
HDP18976	2	1	0	3	0
HDP18977	3	0	1	4	2
HDP18979	0	0	0	0	0
HDP18980	0	0	0	0	0
HDP18981	1	0	0	1	0
HDP18982	0	0	0	0	0
HDP18984	0	0	1	1	0
HDP18985	0	1	0	1	0
HDP18986	1	1	0	2	0
HDP18993	0	0	0	0	0
HDP18994	0	0	0	0	0
HDP18995	1	0	0	1	0
HDP18996	2	1	0	3	0
HDP18997	2	1	0	3	0
HDP18998	1	0	0	1	0
HDP19000	0	0	0	0	0
HDP19001	0	1	0	1	0
HDP19002	0	0	0	0	0
HDP19004	0	0	1	1	0
HDP19005	2	0	0	2	0
HDP19006	2	1	0	3	1
HDP19007	2	0	0	2	0
HDP19008	1	1	0	2	1
HDP19009	0	0	0	0	0
HDP19111	0	0	0	0	0
HDP19011	0	0	0	0	0
HDP19012	0	0	0	0	0
HDP19013	1	0	0	1	0
HDP19014	0	0	0	0	0
HDP19015	1	0	0	1	0
HDP19016	1	0	0	1	0
HDP19017	2	0	0	2	0
HDP19018	1	0	0	1	0
HDP19019	2	0	0	2	0
HDP19020	0	0	0	0	0
HDP19021	0	0	0	0	0
HDP19022	0	1	0	1	0
HDP19023	0	0	0	0	0
HDP19024	0	0	0	0	0
HDP19025	0	1	0	1	0
HDP19026	0	0	0	0	0
HDP19052	0	0	0	0	0
HDP19053	0	0	0	0	0
HDP19054	0	0	0	0	0
HDP19055	0	0	0	0	0
HDP19056	0	0	0	0	0
HDP19057	0	0	0	0	0
HDP19058	0	0	0	0	0
HDP19059	0	1	0	1	0
HDP19060	3	1	1	5	0
HDP19061	0	0	0	0	0
HDP19062	0	0	0	0	0
HDP19068	0	0	0	0	0
HDP19069	0	0	0	0	0
HDP19071	0	0	0	0	0
HDP19072	0	0	0	0	0
HDP19073	0	0	0	0	0
HDP19074	0	0	0	0	0
HDP19075	0	0	0	0	0
HDP19076	0	0	0	0	0
HDP19077	0	1	0	1	0
HDP19078	0	0	0	0	0
HDP19081	0	0	0	0	0
HDP19082	0	0	0	0	0
HDP19083	0	0	0	0	0
HDP19084	2	1	0	3	0
HDP19085	0	0	0	0	0
HDP19087	1	1	0	2	0
HDP19090	1	0	0	1	0
HDP19091	0	0	0	0	0
HDP19112	0	0	0	0	0
HDP19113	0	0	0	0	0
HDP19117	0	0	0	0	0
HDP19118	0	0	0	0	0
HDP19119	0	1	0	1	0

## Sheet: 4_summary_statistics
Supplementary Data 2: NAS and fibrosis score
2.4 Mean, SD & SEM
tp	group	diet	temperature	sex	mean	max_mean	SD	SEM	count	variable
17w	RT_17w_CD	CD	RT	F	1.45455	1.45455	0.522233	0.157459	11	steatosis
17w	RT_17w_CD	CD	RT	M	0	0	0	0	9	steatosis
17w	RT_17w_WD	WD	RT	F	2.16667	2.16667	0.57735	0.166667	12	steatosis
17w	RT_17w_WD	WD	RT	M	2	2	0.774597	0.23355	11	steatosis
17w	TN_17w_CD	CD	TN	F	1	1	0.738549	0.213201	12	steatosis
17w	TN_17w_CD	CD	TN	M	0.125	0.125	0.353553	0.125	8	steatosis
17w	TN_17w_WD	WD	TN	F	2.69231	2.69231	0.480384	0.133235	13	steatosis
17w	TN_17w_WD	WD	TN	M	2.33333	2.33333	0.651339	0.188025	12	steatosis
27d	TN_27d_CD	CD	TN	F	1.71429	1.71429	0.48795	0.184428	7	steatosis
27d	TN_27d_CD	CD	TN	M	0.285714	0.285714	0.48795	0.184428	7	steatosis
27d	TN_27d_WD	WD	TN	F	1.83333	1.83333	0.752773	0.307318	6	steatosis
27d	TN_27d_WD	WD	TN	M	0.4	0.4	0.547723	0.244949	5	steatosis
3d	TN_3d_CD	CD	TN	F	0.166667	0.166667	0.408248	0.166667	6	steatosis
3d	TN_3d_CD	CD	TN	M	0	0	0	0	6	steatosis
3d	TN_3d_WD	WD	TN	F	0.166667	0.166667	0.408248	0.166667	6	steatosis
3d	TN_3d_WD	WD	TN	M	0.5	0.5	1.22474	0.5	6	steatosis
9d	TN_9d_CD	CD	TN	F	0.333333	0.333333	0.816497	0.333333	6	steatosis
9d	TN_9d_CD	CD	TN	M	0	0	0	0	6	steatosis
9d	TN_9d_WD	WD	TN	F	0.142857	0.142857	0.377964	0.142857	7	steatosis
9d	TN_9d_WD	WD	TN	M	0	0	0	0	7	steatosis
9w	TN_9w_CD	CD	TN	F	1.33333	1.33333	0.516398	0.210819	6	steatosis
9w	TN_9w_CD	CD	TN	M	0.285714	0.285714	0.48795	0.184428	7	steatosis
9w	TN_9w_WD	WD	TN	F	1.8	1.8	0.83666	0.374166	5	steatosis
9w	TN_9w_WD	WD	TN	M	1.8	1.8	0.447214	0.2	5	steatosis
17w	RT_17w_CD	CD	RT	F	1.18182	1.18182	0.40452	0.121967	11	inflammation
17w	RT_17w_CD	CD	RT	M	0.222222	0.222222	0.440959	0.146986	9	inflammation
17w	RT_17w_WD	WD	RT	F	2.08333	2.08333	0.792961	0.228908	12	inflammation
17w	RT_17w_WD	WD	RT	M	1.45455	1.45455	0.687552	0.207305	11	inflammation
17w	TN_17w_CD	CD	TN	F	0.5	0.5	0.522233	0.150756	12	inflammation
17w	TN_17w_CD	CD	TN	M	0.25	0.25	0.46291	0.163663	8	inflammation
17w	TN_17w_WD	WD	TN	F	1.30769	1.30769	0.630425	0.174848	13	inflammation
17w	TN_17w_WD	WD	TN	M	1.75	1.75	0.452267	0.130558	12	inflammation
27d	TN_27d_CD	CD	TN	F	0.285714	0.285714	0.48795	0.184428	7	inflammation
27d	TN_27d_CD	CD	TN	M	0	0	0	0	7	inflammation
27d	TN_27d_WD	WD	TN	F	0.666667	0.666667	0.516398	0.210819	6	inflammation
27d	TN_27d_WD	WD	TN	M	0.2	0.2	0.447214	0.2	5	inflammation
3d	TN_3d_CD	CD	TN	F	0.166667	0.166667	0.408248	0.166667	6	inflammation
3d	TN_3d_CD	CD	TN	M	0.333333	0.333333	0.516398	0.210819	6	inflammation
3d	TN_3d_WD	WD	TN	F	0	0	0	0	6	inflammation
3d	TN_3d_WD	WD	TN	M	0.333333	0.333333	0.516398	0.210819	6	inflammation
9d	TN_9d_CD	CD	TN	F	0.166667	0.166667	0.408248	0.166667	6	inflammation
9d	TN_9d_CD	CD	TN	M	0.166667	0.166667	0.408248	0.166667	6	inflammation
9d	TN_9d_WD	WD	TN	F	0.285714	0.285714	0.48795	0.184428	7	inflammation
9d	TN_9d_WD	WD	TN	M	0	0	0	0	7	inflammation
9w	TN_9w_CD	CD	TN	F	0.5	0.5	0.547723	0.223607	6	inflammation
9w	TN_9w_CD	CD	TN	M	0.142857	0.142857	0.377964	0.142857	7	inflammation
9w	TN_9w_WD	WD	TN	F	1	1	0.707107	0.316228	5	inflammation
9w	TN_9w_WD	WD	TN	M	0.8	0.8	0.83666	0.374166	5	inflammation
17w	RT_17w_CD	CD	RT	F	0	0	0	0	11	ballooning
17w	RT_17w_CD	CD	RT	M	0	0	0	0	9	ballooning
17w	RT_17w_WD	WD	RT	F	1.66667	1.66667	0.492366	0.142134	12	ballooning
17w	RT_17w_WD	WD	RT	M	0.909091	0.909091	0.94388	0.28459	11	ballooning
17w	TN_17w_CD	CD	TN	F	0	0	0	0	12	ballooning
17w	TN_17w_CD	CD	TN	M	0	0	0	0	8	ballooning
17w	TN_17w_WD	WD	TN	F	1.30769	1.30769	0.630425	0.174848	13	ballooning
17w	TN_17w_WD	WD	TN	M	1.83333	1.83333	0.389249	0.112367	12	ballooning
27d	TN_27d_CD	CD	TN	F	0	0	0	0	7	ballooning
27d	TN_27d_CD	CD	TN	M	0	0	0	0	7	ballooning
27d	TN_27d_WD	WD	TN	F	0.166667	0.166667	0.408248	0.166667	6	ballooning
27d	TN_27d_WD	WD	TN	M	0.2	0.2	0.447214	0.2	5	ballooning
3d	TN_3d_CD	CD	TN	F	0	0	0	0	6	ballooning
3d	TN_3d_CD	CD	TN	M	0	0	0	0	6	ballooning
3d	TN_3d_WD	WD	TN	F	0	0	0	0	6	ballooning
3d	TN_3d_WD	WD	TN	M	0.333333	0.333333	0.516398	0.210819	6	ballooning
9d	TN_9d_CD	CD	TN	F	0	0	0	0	6	ballooning
9d	TN_9d_CD	CD	TN	M	0	0	0	0	6	ballooning
9d	TN_9d_WD	WD	TN	F	0	0	0	0	7	ballooning
9d	TN_9d_WD	WD	TN	M	0	0	0	0	7	ballooning
9w	TN_9w_CD	CD	TN	F	0.166667	0.166667	0.408248	0.166667	6	ballooning
9w	TN_9w_CD	CD	TN	M	0	0	0	0	7	ballooning
9w	TN_9w_WD	WD	TN	F	0.2	0.2	0.447214	0.2	5	ballooning
9w	TN_9w_WD	WD	TN	M	1.4	1.4	0.894427	0.4	5	ballooning
17w	RT_17w_CD	CD	RT	F	2.63636	2.63636	0.6742	0.203279	11	total_nas
17w	RT_17w_CD	CD	RT	M	0.222222	0.222222	0.440959	0.146986	9	total_nas
17w	RT_17w_WD	WD	RT	F	5.91667	5.91667	1.37895	0.39807	12	total_nas
17w	RT_17w_WD	WD	RT	M	4.36364	4.36364	2.06265	0.621914	11	total_nas
17w	TN_17w_CD	CD	TN	F	1.5	1.5	0.797724	0.230283	12	total_nas
17w	TN_17w_CD	CD	TN	M	0.375	0.375	0.744024	0.263052	8	total_nas
17w	TN_17w_WD	WD	TN	F	5.30769	5.30769	0.947331	0.262742	13	total_nas
17w	TN_17w_WD	WD	TN	M	5.91667	5.91667	0.900337	0.259905	12	total_nas
27d	TN_27d_CD	CD	TN	F	2	2	0.57735	0.218218	7	total_nas
27d	TN_27d_CD	CD	TN	M	0.285714	0.285714	0.48795	0.184428	7	total_nas
27d	TN_27d_WD	WD	TN	F	2.66667	2.66667	1.0328	0.421637	6	total_nas
27d	TN_27d_WD	WD	TN	M	0.8	0.8	0.447214	0.2	5	total_nas
3d	TN_3d_CD	CD	TN	F	0.333333	0.333333	0.516398	0.210819	6	total_nas
3d	TN_3d_CD	CD	TN	M	0.333333	0.333333	0.516398	0.210819	6	total_nas
3d	TN_3d_WD	WD	TN	F	0.166667	0.166667	0.408248	0.166667	6	total_nas
3d	TN_3d_WD	WD	TN	M	1.16667	1.16667	1.94079	0.792324	6	total_nas
9d	TN_9d_CD	CD	TN	F	0.5	0.5	1.22474	0.5	6	total_nas
9d	TN_9d_CD	CD	TN	M	0.166667	0.166667	0.408248	0.166667	6	total_nas
9d	TN_9d_WD	WD	TN	F	0.428571	0.428571	0.786796	0.297381	7	total_nas
9d	TN_9d_WD	WD	TN	M	0	0	0	0	7	total_nas
9w	TN_9w_CD	CD	TN	F	2	2	0.632456	0.258199	6	total_nas
9w	TN_9w_CD	CD	TN	M	0.428571	0.428571	0.534522	0.202031	7	total_nas
9w	TN_9w_WD	WD	TN	F	3	3	1.87083	0.83666	5	total_nas
9w	TN_9w_WD	WD	TN	M	4	4	1.58114	0.707107	5	total_nas
17w	RT_17w_CD	CD	RT	F	1	1	0.447214	0.13484	11	fibrosis_score
17w	RT_17w_CD	CD	RT	M	0	0	0	0	9	fibrosis_score
17w	RT_17w_WD	WD	RT	F	2.08333	2.08333	0.288675	0.0833333	12	fibrosis_score
17w	RT_17w_WD	WD	RT	M	1.54545	1.54545	0.522233	0.157459	11	fibrosis_score
17w	TN_17w_CD	CD	TN	F	0.25	0.25	0.452267	0.130558	12	fibrosis_score
17w	TN_17w_CD	CD	TN	M	0	0	0	0	8	fibrosis_score
17w	TN_17w_WD	WD	TN	F	1.76923	1.76923	0.438529	0.121626	13	fibrosis_score
17w	TN_17w_WD	WD	TN	M	1.83333	1.83333	0.389249	0.112367	12	fibrosis_score
27d	TN_27d_CD	CD	TN	F	0.285714	0.285714	0.48795	0.184428	7	fibrosis_score
27d	TN_27d_CD	CD	TN	M	0	0	0	0	7	fibrosis_score
27d	TN_27d_WD	WD	TN	F	0.333333	0.333333	0.816497	0.333333	6	fibrosis_score
27d	TN_27d_WD	WD	TN	M	0	0	0	0	5	fibrosis_score
3d	TN_3d_CD	CD	TN	F	0	0	0	0	6	fibrosis_score
3d	TN_3d_CD	CD	TN	M	0	0	0	0	6	fibrosis_score
3d	TN_3d_WD	WD	TN	F	0	0	0	0	6	fibrosis_score
3d	TN_3d_WD	WD	TN	M	0	0	0	0	6	fibrosis_score
9d	TN_9d_CD	CD	TN	F	0	0	0	0	6	fibrosis_score
9d	TN_9d_CD	CD	TN	M	0	0	0	0	6	fibrosis_score
9d	TN_9d_WD	WD	TN	F	0	0	0	0	7	fibrosis_score
9d	TN_9d_WD	WD	TN	M	0	0	0	0	7	fibrosis_score
9w	TN_9w_CD	CD	TN	F	0.333333	0.333333	0.516398	0.210819	6	fibrosis_score
9w	TN_9w_CD	CD	TN	M	0	0	0	0	7	fibrosis_score
9w	TN_9w_WD	WD	TN	F	1.2	1.2	1.09545	0.489898	5	fibrosis_score
9w	TN_9w_WD	WD	TN	M	1.4	1.4	0.894427	0.4	5	fibrosis_score

## Sheet: 5_score_tables
Supplementary Data 2: NAS and fibrosis score
2.5 Score tables representing mean ± SD
	TN																				RT
	3d				9d				27d				9w				17w				17w
	M		F		M		F		M		F		M		F		M		F		M		F
	CD	WD	CD	WD	CD	WD	CD	WD	CD	WD	CD	WD	CD	WD	CD	WD	CD	WD	CD	WD	CD	WD	CD	WD
Steatosis	0 ± 0	0,5 ±1,22	0,17 ± 0,41	0,17 ± 0,41	0 ± 0	0 ± 0	0,22 ± 0,82	0,14 ± 0,38	0,29 ± 0,49	0,40 ± 0,55	1,71 ± 0,49	1,83 ± 0,75	0,29 ± 0,49	1,8 ± 0,45	1,33 ± 0,52	1,8 ± 0,84	0,13 ± 0,35	2,33 ± 0,65	1 ± 0,74	2,69 ± 0,48	0 ± 0	2 ± 0,77	1,45 ± 0,52	2,17 ± 0,58
Inflammation	0,33 ± 0,52	0,33 ± 0,52	0,17 ± 0,41	0 ± 0	0,17 ± 0,41	0 ± 0	0,17 ± 0,41	0,29 ± 0,49	0 ± 0	0,20 ± 0,45	0,29 ± 0,49	0,67 ± 0,52	0,14 ± 0,38	0,8 ± 0,84	0,5 ± 0,55	1 ± 0,71	0,25 ± 0,46	1,75 ± 0,45	0,5 ± 0,52	1,31 ± 0,63	0,22 ± 0,44	1,45 ± 0,69	1,18 ± 0,4	2,08 ± 0,79
Ballooning	0 ± 0	0,33 ± 0,52	0 ± 0	0 ± 0	0 ± 0	0 ± 0	0 ± 0	0 ± 0	0 ± 0	0,20 ± 0,45	0 ± 0	0,17 ± 0,41	0 ± 0	1,4 ± 0,89	0,17 ± 0,41	0,2 ± 0,45	0 ± 0	1,83 ± 0,39	0 ± 0	1,31 ± 0,63	0 ± 0	0,91 ± 0,94	0 ± 0	1,67 ± 0,49
Total NAS	0,33 ± 0,52	1,17 ± 1,94	0,33 ± 0,52	0,17 ± 0,41	0,17 ± 0,41	0 ± 0	0,50 ± 1,22	0,43 ± 0,79	0,29 ± 0,49	0,80 ± 0,45	2 ± 0,58	2,67 ± 1,03	0,43 ± 0,53	4 ± 1,58	2 ± 0,63	3 ± 1,87	0,38 ± 0,74	5,92 ± 0,9	1,5 ± 0,8	5,31 ± 0,95	0,22 ± 0,44	4,36 ± 2,06	2,64 ± 0,67	5,92 ± 1,38
Fibrosis score	0 ± 0	0 ± 0	0 ± 0	0 ± 0	0 ± 0	0 ± 0	0 ± 0	0 ± 0	0 ± 0	0 ± 0	0,29 ± 0,49	0,33 ± 0,82	0 ± 0	1,4 ± 0,89	0,33 ± 0,52	1,2 ± 1,1	0 ± 0	1,83 ± 0,39	0,25 ± 0,45	1,77 ± 0,44	0 ± 0	1,55 ± 0,52	1 ± 0,45	2,08 ± 0,29

## Sheet: 6_t_test_results_WD_vs_CD
Supplementary Data 2: NAS and fibrosis score
2.6 Comparison WD_vs_CD
tp	sex	temperature	comparison_group	variable	p_value	star	adj.p_value	star.adj.p_value
17w	M	RT	17w_WD_vs_CD_RT	steatosis	6.45568e-06	***	1.29114e-05	***
17w	F	RT	17w_WD_vs_CD_RT	steatosis	0.00535081	**	0.00594534	**
17w	M	RT	17w_WD_vs_CD_RT	inflammation	0.000146585	***	0.000209406	***
17w	F	RT	17w_WD_vs_CD_RT	inflammation	0.00296636	**	0.00370795	**
17w	M	RT	17w_WD_vs_CD_RT	ballooning	0.0095826	**	0.0095826	**
17w	F	RT	17w_WD_vs_CD_RT	ballooning	1.47443e-07	***	1.47443e-06	***
17w	M	RT	17w_WD_vs_CD_RT	total_nas	4.34952e-05	***	7.2492e-05	***
17w	F	RT	17w_WD_vs_CD_RT	total_nas	1.5081e-06	***	6.28618e-06	***
17w	M	RT	17w_WD_vs_CD_RT	fibrosis_score	1.88586e-06	***	6.28618e-06	***
17w	F	RT	17w_WD_vs_CD_RT	fibrosis_score	3.03305e-06	***	7.58263e-06	***
17w	M	TN	17w_WD_vs_CD_TN	steatosis	1.63438e-08	***	2.72396e-08	***
17w	F	TN	17w_WD_vs_CD_TN	steatosis	2.16272e-06	***	3.0896e-06	***
17w	M	TN	17w_WD_vs_CD_TN	inflammation	3.37977e-06	***	4.22471e-06	***
17w	F	TN	17w_WD_vs_CD_TN	inflammation	0.00195757	**	0.00195757	**
17w	M	TN	17w_WD_vs_CD_TN	ballooning	4.68927e-09	***	1.17232e-08	***
17w	F	TN	17w_WD_vs_CD_TN	ballooning	7.44002e-06	***	8.26669e-06	***
17w	M	TN	17w_WD_vs_CD_TN	total_nas	3.09405e-11	***	3.09405e-10	***
17w	F	TN	17w_WD_vs_CD_TN	total_nas	1.60959e-10	***	8.04797e-10	***
17w	M	TN	17w_WD_vs_CD_TN	fibrosis_score	4.68927e-09	***	1.17232e-08	***
17w	F	TN	17w_WD_vs_CD_TN	fibrosis_score	1.60759e-08	***	2.72396e-08	***
27d	M	TN	27d_WD_vs_CD_TN	steatosis	0.718927		0.841455
27d	F	TN	27d_WD_vs_CD_TN	steatosis	0.74796		0.841455
27d	M	TN	27d_WD_vs_CD_TN	inflammation	0.373901		0.560851
27d	F	TN	27d_WD_vs_CD_TN	inflammation	0.202378		0.560851
27d	M	TN	27d_WD_vs_CD_TN	ballooning	0.373901		0.560851
27d	F	TN	27d_WD_vs_CD_TN	ballooning	0.363217		0.560851
27d	M	TN	27d_WD_vs_CD_TN	total_nas	0.0904288	.	0.560851
27d	F	TN	27d_WD_vs_CD_TN	total_nas	0.199857		0.560851
27d	F	TN	27d_WD_vs_CD_TN	fibrosis_score	0.903641		0.903641
3d	M	TN	3d_WD_vs_CD_TN	steatosis	0.363217		0.635631
3d	F	TN	3d_WD_vs_CD_TN	steatosis	1		1
3d	M	TN	3d_WD_vs_CD_TN	inflammation	1		1
3d	F	TN	3d_WD_vs_CD_TN	inflammation	0.363217		0.635631
3d	M	TN	3d_WD_vs_CD_TN	ballooning	0.174688		0.635631
3d	M	TN	3d_WD_vs_CD_TN	total_nas	0.350595		0.635631
3d	F	TN	3d_WD_vs_CD_TN	total_nas	0.549738		0.769633
9d	F	TN	9d_WD_vs_CD_TN	steatosis	0.616077		0.801725
9d	M	TN	9d_WD_vs_CD_TN	inflammation	0.363217		0.801725
9d	F	TN	9d_WD_vs_CD_TN	inflammation	0.64138		0.801725
9d	M	TN	9d_WD_vs_CD_TN	total_nas	0.363217		0.801725
9d	F	TN	9d_WD_vs_CD_TN	total_nas	0.905202		0.905202
9w	M	TN	9w_WD_vs_CD_TN	steatosis	0.000317546	***	0.00317546	**
9w	F	TN	9w_WD_vs_CD_TN	steatosis	0.316286		0.351429
9w	M	TN	9w_WD_vs_CD_TN	inflammation	0.15976		0.266784
9w	F	TN	9w_WD_vs_CD_TN	inflammation	0.235073		0.335819
9w	M	TN	9w_WD_vs_CD_TN	ballooning	0.0248962	*	0.0622404	.
9w	F	TN	9w_WD_vs_CD_TN	ballooning	0.901172		0.901172
9w	M	TN	9w_WD_vs_CD_TN	total_nas	0.0056029	**	0.0280145	*
9w	F	TN	9w_WD_vs_CD_TN	total_nas	0.307556		0.351429
9w	M	TN	9w_WD_vs_CD_TN	fibrosis_score	0.0248962	*	0.0622404	.
9w	F	TN	9w_WD_vs_CD_TN	fibrosis_score	0.16007		0.266784

## Sheet: 7_t_test_results_M_vs_F
Supplementary Data 2: NAS and fibrosis score
2.7 Comparison M_vs_F
tp	sex_comparison	temperature	comparison_group	variable	p_value	star	adj.p_value	star.adj.p_value
17w	M_vs_F	RT	17w_CD_RT	steatosis	3.27176e-06	***	6.54352e-06	***
17w	M_vs_F	RT	17w_CD_RT	inflammation	0.000113041	***	0.000113041	***
17w	M_vs_F	RT	17w_CD_RT	ballooning	#NUM!		#NUM!
17w	M_vs_F	RT	17w_CD_RT	total_nas	2.32927e-08	***	9.3171e-08	***
17w	M_vs_F	RT	17w_CD_RT	fibrosis_score	2.27209e-05	***	3.02945e-05	***
17w	M_vs_F	TN	17w_CD_TN	steatosis	0.00256183	**	0.0102473	*
17w	M_vs_F	TN	17w_CD_TN	inflammation	0.277392		0.277392
17w	M_vs_F	TN	17w_CD_TN	ballooning	#NUM!		#NUM!
17w	M_vs_F	TN	17w_CD_TN	total_nas	0.00540763	**	0.0108153	*
17w	M_vs_F	TN	17w_CD_TN	fibrosis_score	0.0818642	.	0.109152
17w	M_vs_F	RT	17w_WD_RT	steatosis	0.568355		0.568355
17w	M_vs_F	RT	17w_WD_RT	inflammation	0.0545885	.	0.0682356	.
17w	M_vs_F	RT	17w_WD_RT	ballooning	0.0311474	*	0.0682356	.
17w	M_vs_F	RT	17w_WD_RT	total_nas	0.0504228	.	0.0682356	.
17w	M_vs_F	RT	17w_WD_RT	fibrosis_score	0.00847776	**	0.0423888	*
17w	M_vs_F	TN	17w_WD_TN	steatosis	0.134854		0.168568
17w	M_vs_F	TN	17w_WD_TN	inflammation	0.0551064	.	0.137766
17w	M_vs_F	TN	17w_WD_TN	ballooning	0.0198621	*	0.0993105	.
17w	M_vs_F	TN	17w_WD_TN	total_nas	0.113008		0.168568
17w	M_vs_F	TN	17w_WD_TN	fibrosis_score	0.702229		0.702229
27d	M_vs_F	TN	27d_CD_TN	steatosis	0.000141333	***	0.000282665	***
27d	M_vs_F	TN	27d_CD_TN	inflammation	0.172308		0.172308
27d	M_vs_F	TN	27d_CD_TN	ballooning	#NUM!		#NUM!
27d	M_vs_F	TN	27d_CD_TN	total_nas	6.96915e-05	***	0.000278766	***
27d	M_vs_F	TN	27d_CD_TN	fibrosis_score	0.172308		0.172308
27d	M_vs_F	TN	27d_WD_TN	steatosis	0.00545491	**	0.0136373	*
27d	M_vs_F	TN	27d_WD_TN	inflammation	0.142873		0.238122
27d	M_vs_F	TN	27d_WD_TN	ballooning	0.901172		0.901172
27d	M_vs_F	TN	27d_WD_TN	total_nas	0.00510499	**	0.0136373	*
27d	M_vs_F	TN	27d_WD_TN	fibrosis_score	0.363217		0.454022
3d	M_vs_F	TN	3d_CD_TN	steatosis	0.363217		0.824606
3d	M_vs_F	TN	3d_CD_TN	inflammation	0.549738		0.824606
3d	M_vs_F	TN	3d_CD_TN	ballooning	#NUM!		#NUM!
3d	M_vs_F	TN	3d_CD_TN	total_nas	1		1
3d	M_vs_F	TN	3d_CD_TN	fibrosis_score	#NUM!		#NUM!
3d	M_vs_F	TN	3d_WD_TN	steatosis	0.550055		0.550055
3d	M_vs_F	TN	3d_WD_TN	inflammation	0.174688		0.349376
3d	M_vs_F	TN	3d_WD_TN	ballooning	0.174688		0.349376
3d	M_vs_F	TN	3d_WD_TN	total_nas	0.267454		0.356606
3d	M_vs_F	TN	3d_WD_TN	fibrosis_score	#NUM!		#NUM!
9d	M_vs_F	TN	9d_CD_TN	steatosis	0.363217		0.825082
9d	M_vs_F	TN	9d_CD_TN	inflammation	1		1
9d	M_vs_F	TN	9d_CD_TN	ballooning	#NUM!		#NUM!
9d	M_vs_F	TN	9d_CD_TN	total_nas	0.550055		0.825082
9d	M_vs_F	TN	9d_CD_TN	fibrosis_score	#NUM!		#NUM!
9d	M_vs_F	TN	9d_WD_TN	steatosis	0.355918		0.355918
9d	M_vs_F	TN	9d_WD_TN	inflammation	0.172308		0.299433
9d	M_vs_F	TN	9d_WD_TN	ballooning	#NUM!		#NUM!
9d	M_vs_F	TN	9d_WD_TN	total_nas	0.199622		0.299433
9d	M_vs_F	TN	9d_WD_TN	fibrosis_score	#NUM!		#NUM!
9w	M_vs_F	TN	9w_CD_TN	steatosis	0.00355233	**	0.00888081	**
9w	M_vs_F	TN	9w_CD_TN	inflammation	0.212315		0.265394
9w	M_vs_F	TN	9w_CD_TN	ballooning	0.363217		0.363217
9w	M_vs_F	TN	9w_CD_TN	total_nas	0.000751337	***	0.00375669	**
9w	M_vs_F	TN	9w_CD_TN	fibrosis_score	0.174688		0.265394
9w	M_vs_F	TN	9w_WD_TN	steatosis	1		1
9w	M_vs_F	TN	9w_WD_TN	inflammation	0.69409		0.950299
9w	M_vs_F	TN	9w_WD_TN	ballooning	0.0370897	*	0.185448
9w	M_vs_F	TN	9w_WD_TN	total_nas	0.38871		0.950299
9w	M_vs_F	TN	9w_WD_TN	fibrosis_score	0.760239		0.950299

## Sheet: 8_t_test_results_TN_vs_RT
Supplementary Data 2: NAS and fibrosis score
2.8 Comparison TN_vs_RT
comparison_group	sex	tp	diet	variable	temperature1	temperature2	p_value	star	adj.p_value	star.adj.p_value
F_CD_TN_vs_CD_RT	F	17w	CD	steatosis	TN	RT	0.101962		0.101962
F_CD_TN_vs_CD_RT	F	17w	CD	inflammation	TN	RT	0.00211495	**	0.00281994	**
F_CD_TN_vs_CD_RT	F	17w	CD	ballooning	TN	RT	#NUM!		#NUM!
F_CD_TN_vs_CD_RT	F	17w	CD	total_nas	TN	RT	0.00134003	**	0.00268006	**
F_CD_TN_vs_CD_RT	F	17w	CD	fibrosis_score	TN	RT	0.000662785	***	0.00265114	**
F_WD_TN_vs_WD_RT	F	17w	WD	steatosis	TN	RT	0.0222616	*	0.0556539	.
F_WD_TN_vs_WD_RT	F	17w	WD	inflammation	TN	RT	0.0136194	*	0.0556539	.
F_WD_TN_vs_WD_RT	F	17w	WD	ballooning	TN	RT	0.12514		0.156425
F_WD_TN_vs_WD_RT	F	17w	WD	total_nas	TN	RT	0.216821		0.216821
F_WD_TN_vs_WD_RT	F	17w	WD	fibrosis_score	TN	RT	0.0451864	*	0.0753106	.
M_CD_TN_vs_CD_RT	M	17w	CD	steatosis	TN	RT	0.350617		0.901242
M_CD_TN_vs_CD_RT	M	17w	CD	inflammation	TN	RT	0.901242		0.901242
M_CD_TN_vs_CD_RT	M	17w	CD	ballooning	TN	RT	#NUM!		#NUM!
M_CD_TN_vs_CD_RT	M	17w	CD	total_nas	TN	RT	0.622065		0.901242
M_CD_TN_vs_CD_RT	M	17w	CD	fibrosis_score	TN	RT	#NUM!		#NUM!
M_WD_TN_vs_WD_RT	M	17w	WD	steatosis	TN	RT	0.279665		0.279665
M_WD_TN_vs_WD_RT	M	17w	WD	inflammation	TN	RT	0.24428		0.279665
M_WD_TN_vs_WD_RT	M	17w	WD	ballooning	TN	RT	0.00978681	**	0.0489341	*
M_WD_TN_vs_WD_RT	M	17w	WD	total_nas	TN	RT	0.0377875	*	0.0944688	.
M_WD_TN_vs_WD_RT	M	17w	WD	fibrosis_score	TN	RT	0.153608		0.256014
