# Supplementary material for: Western diet-induced MASH in PWK/PhJ mice identifies disruptions in amino acid and sphingolipid metabolism contributing to cardiac dysfunction
Source: Nat Commun. 2026 May 20;17:6629. doi: 10.1038/s41467-026-73449-7 (PMC13381867; doi:10.1038/s41467-026-73449-7)
Supplement: Supplementary file 5 — Supplementary Data 3 [file 41467_2026_73449_MOESM5_ESM.xlsx]

## Sheet: 1_Standards and ISTD_sphingolip
Supplementary Data 3: Sphingolipids targeted metabolomics experimental settings
3.1 Names of standards and associated internal standards (isotopically labeled)
Sphingolipid standard (STD)	Standard abbreviation	Internal standard (ISTD)
N-decanoyl-D-erythro-sphingosine	Cer C10:0 (d18:1/10:0)	Cer C8:0 (d17:1/8:0)
N-lauroyl-D-erythro-sphingosine	Cer C12:0 (d18:1/12:0)	Cer C8:0 (d17:1/8:0)
N-myristoyl-D-erythro-sphingosine	Cer C14:0 (d18:1/14:0)	Cer C16:0 (d9) (d18:1/16:0)
N-palmitoyl-D-erythro-sphingosine	Cer C16:0 (d18:1/16:0)	Cer C16:0 (d9) (d18:1/16:0)
N-stearoyl-D-erythro-sphingosine	Cer C18:0 (d18:1/18:0)	Cer C18 (d7)
N-oleoyl-D-erythro-sphingosine	Cer C18:1 (d18:1/18:1(9Z))	Cer C18 (d7)
N-acetoyl-D-erythro-sphingosine	Cer C2:0 (d18:1/2:0)	Cer C8:0 (d17:1/8:0)
N-arachidoyl-D-erythro-sphingosine	Cer C20:0 (d18:1/20:0)	Cer C18 (d7)
N-behenoyl-D-erythro-sphingosine	Cer C22:0 (d18:1/22:0)	Cer C24 (d7)
N-lignoceroyl-D-erythro-sphingosine	Cer C24:0 (d18:1/24:0)	Cer C24 (d7)
N-nervonoyl-D-erythro-sphingosine	Cer C24:1 (d18:1/24:1(15Z))	Cer C24:1 (d7)
N-butyroyl-D-erythro-sphingosine	Cer C4:0 (d18:1/4:0)	Cer C8:0 (d17:1/8:0)
N-hexanoyl-D-erythro-sphingosine	Cer C6:0 (d18:1/6:0)	Cer C8:0 (d17:1/8:0)
N-octanoyl-D-erythro-sphingosine	Cer C8:0 (d18:1/8:0)	Cer C8:0 (d17:1/8:0)
N-palmitoyl-ceramide-1-phosphate	Cer1P C16:0 (d18:1/16:0)	Cer C16:0 (d9) (d18:1/16:0)
N-oleoyl-ceramide-1-phosphate	Cer1P C18:1 (d18:1/18:1(9Z))	Cer C16:0 (d9) (d18:1/16:0)
N-lignoceroyl-ceramide-1-phosphate	Cer1P C24:0 (d18:1/24:0)	Cer C24 (d7)
N-palmitoyl-D-erythro-sphinganine	DhCer C16:0 (d18:0/16:0)	Cer C16:0 (d9) (d18:1/16:0)
C18 Dihydroceramide	DhCer C18:0 (d18:0/18:0)	Cer C18 (d7)
C20 Dihydroceramide	DhCer C20 (d18:0/20:0)	Cer C18 (d7)
C22 Dihydroceramide	DhCer C22 (d18:0/22:0)	Cer C24 (d7)
N-lignoceroyl-D-erythro-sphinganine	DhCer C24:0 (d18:0/24:0)	Cer C24 (d7)
N-nervonoyl-D-erythro-sphinganine	DhCer C24:1 (d18:0/24:1(15Z))	Cer C24:1 (d7)
D-glucosyl-ß-1,1'-N-lauroyl-D-erythro-sphingosine	GlcCer C12:0 (d18:1/12:0)	Cer C16:0 (d9) (d18:1/16:0)
D-glucosyl-ß-1,1'-N-palmitoyl-D-erythro-sphingosine	GlcCer C16:0 (d18:1/16:0)	Cer C16:0 (d9) (d18:1/16:0)
D-glucosyl-ß-1,1'-N-stearoyl-D-erythro-sphingosine	GlcCer C18:0 (d18:1/18:0)	Cer C18 (d7)
D-glucosyl-ß-1,1'-N-oleoyl-D-erythro-sphingosine	GlcCer C18:1 (d18:1/18:1(9Z))	Cer C18 (d7)
D-glucosyl-ß-1,1'-N-nervonoyl-D-erythro-sphingosine	GlcCer C24:1 (d18:1/24:1(15Z))	Cer C24:1 (d7)
Glucosylsphingosine	GlcSph C18:1	Sph (d18:1) (d7)
D-lactosyl-ß-1,1' N-lauroyl-D-erythro-sphingosine	LacCer C12:0 (d18:1/12:0)	Cer C8:0 (d17:1/8:0)
D-lactosyl-ß-1,1' N-palmitoyl-D-erythro-sphingosine	LacCer C16:0 (d18:1/16:0)	Cer C16:0 (d9) (d18:1/16:0)
D-lactosyl-ß-1,1' N-lignoceroyl-D-erythro-sphingosine	LacCer C24:0 (d18:1/24:0)	Cer C24 (d7)
D-lactosyl-ß1-1'-N-nervonoyl-D-erythro-sphingosine	LacCer C24:1 (d18:1/24:1)	Cer C24:1 (d7)
N-dodecanoyl-1-deoxysphinganine	N-Dodecanoyl 1-Deoxy-Spa	N-Lauroyl 1-Deoxy-Methyl-Spa (m17:0/12:0)
N-lauroyl-1-deoxysphingosine (m18:1/12:0)	N-Lauroyl 1-Deoxy-Sph (m18:1/12:0)	N-Lauroyl 1-Deoxy-Methyl-Sph (m17:1/12:0)
N-nervonoyl-1-deoxysphinganine (m18:0/24:1)	N-Nervonoyl 1-Deoxy-Spa (m:18:0/24:1)	N-Nervonoyl 1-Desoxy-Methyl-Spa (m17:0/24:1)
N-nervonoyl-1-deoxysphingosine (m18:1/24:1)	N-Nervonoyl 1-Deoxy-Sph (m:18:1/24:1)	N-Nervonoyl 1-Desoxy-Methyl-Sph (m17:1/24:1)
N-lauroyl-D-erythro-sphingosylphosphorylcholine	SM C12:0 (d18:1/12:0)	SM C17:0 (d18:1/17:0)
N-palmitoyl-D-erythro-sphingosylphosphorylcholine	SM C16:0 (d18:1/16:0)	SM C17:0 (d18:1/17:0)
N-stearoyl-D-erythro-sphingosylphosphorylcholine	SM C18:0 (d18:1/18:0)	SM C17:0 (d18:1/17:0)
N-oleoyl-D-erythro-sphingosylphosphorylcholine	SM C18:1 (d18:1/18:1(9Z))	SM C17:0 (d18:1/17:0)
N-lignoceroyl-D-erythro-sphingosylphosphorylcholine	SM C24:0 (d18:1/24:0)	SM C17:0 (d18:1/17:0)
N-nervonoyl-D-erythro-sphingosylphosphorylcholine	SM C24:1 (d18:1/24:1(15Z))	SM C17:0 (d18:1/17:0)
N-hexanoyl-D-erythro-sphingosylphosphorylcholine	SM C6:0 (d18:1/6:0)	SM C17:0 (d18:1/17:0)
D-erythro-sphinganine	Spa (d18:0)	Spa (d17:0)
D-erythro-sphinganine-1-phosphate	Spa 1P (d18:0)	Spa (d17:0)
D-erythro-sphingosine	Sph (d18:1)	Sph (d18:1) (d7)
D-erythro-sphingosine	Sph (d20:1)	Sph (d18:1) (d7)
D-erythro-sphingosine-1-phosphate	Sph 1P (d18:1)	Sph 1P (d18:1) (d7)

## Sheet: 2_Calibrators_sphingolipids
Supplementary Data 3: Sphingolipids targeted metabolomics experimental settings
3.2 Standard concentrations across all calibrators used for calibration curves, and the correlation coefficients of those curves
Abbreviation	Conc 10 (nM)	Conc 9 (nM)	Conc 8 (nM)	Conc 7 (nM)	Conc 6 (nM)	Conc 5 (nM)	Conc 4 (nM)	Conc 3 (nM)	Conc 2 (nM)	Conc 1 (nM)	Conc 0 (nM)	Correlation coeficient (R2)
Cer C10:0 (d18:1/10:0)	500	250	125	62.5	31.25	15.625	7.8125	3.90625	1.95312	0.976562	0	>0,99
Cer C12:0 (d18:1/12:0)	500	250	125	62.5	31.25	15.625	7.8125	3.90625	1.95312	0.976562	0	>0,99
Cer C14:0 (d18:1/14:0)	500	250	125	62.5	31.25	15.625	7.8125	3.90625	1.95312	0.976562	0	>0,99
Cer C16:0 (d18:1/16:0)	500	250	125	62.5	31.25	15.625	7.8125	3.90625	1.95312	0.976562	0	>0,99
Cer C18:0 (d18:1/18:0)	500	250	125	62.5	31.25	15.625	7.8125	3.90625	1.95312	0.976562	0	>0,99
Cer C18:1 (d18:1/18:1(9Z))	500	250	125	62.5	31.25	15.625	7.8125	3.90625	1.95312	0.976562	0	>0,99
Cer C2:0 (d18:1/2:0)	500	250	125	62.5	31.25	15.625	7.8125	3.90625	1.95312	0.976562	0	>0,99
Cer C20:0 (d18:1/20:0)	250	125	62.5	31.25	15.625	7.8125	3.90625	1.95312	0.976562	0.488281	0	>0,99
Cer C22:0 (d18:1/22:0)	250	125	62.5	31.25	15.625	7.8125	3.90625	1.95312	0.976562	0.488281	0	>0,99
Cer C24:0 (d18:1/24:0)	250	125	62.5	31.25	15.625	7.8125	3.90625	1.95313	0.976563	0.488281	0	>0,99
Cer C24:1 (d18:1/24:1(15Z))	250	125	62.5	31.25	15.625	7.8125	3.90625	1.95312	0.976562	0.488281	0	>0,99
Cer C4:0 (d18:1/4:0)	500	250	125	62.5	31.25	15.625	7.8125	3.90625	1.95312	0.976562	0	>0,99
Cer C6:0 (d18:1/6:0)	500	250	125	62.5	31.25	15.625	7.8125	3.90625	1.95312	0.976562	0	>0,99
Cer C8:0 (d18:1/8:0)	500	250	125	62.5	31.25	15.625	7.8125	3.90625	1.95312	0.976562	0	>0,99
Cer1P C16:0 (d18:1/16:0)	2000	1000	500	250	125	62.5	31.25	15.625	7.8125	3.90625	0	>0,99
Cer1P C18:1 (d18:1/18:1(9Z))	2000	1000	500	250	125	62.5	31.25	15.625	7.8125	3.90625	0	>0,99
Cer1P C24:0 (d18:1/24:0)	2000	1000	500	250	125	62.5	31.25	15.625	7.8125	3.90625	0	>0,99
DhCer C16:0 (d18:0/16:0)	5000	2500	1250	625	312.5	156.25	78.125	39.0625	19.5312	9.76562	0	>0,99
DhCer C24:0 (d18:0/24:0)	5000	2500	1250	625	312.5	156.25	78.125	39.0625	19.5312	9.76562	0	>0,99
DhCer C24:1 (d18:0/24:1(15Z))	5000	2500	1250	625	312.5	156.25	78.125	39.0625	19.5312	9.76562	0	>0,99
GlcCer C12:0 (d18:1/12:0)	1000	500	250	125	62.5	31.25	15.625	7.8125	3.90625	1.95312	0	>0,99
GlcCer C16:0 (d18:1/16:0)	1000	500	250	125	62.5	31.25	15.625	7.8125	3.90625	1.95312	0	>0,99
GlcCer C18:0 (d18:1/18:0)	1000	500	250	125	62.5	31.25	15.625	7.8125	3.90625	1.95312	0	>0,99
GlcCer C18:1 (d18:1/18:1(9Z))	1000	500	250	125	62.5	31.25	15.625	7.8125	3.90625	1.95312	0	>0,99
GlcCer C24:1 (d18:1/24:1(15Z))	1000	500	250	125	62.5	31.25	15.625	7.8125	3.90625	1.95312	0	>0,99
GlcSph C18:1	2000	1000	500	250	125	62.5	31.25	15.625	7.8125	3.90625	0	>0,99
LacCer C12:0 (d18:1/12:0)	5000	2500	1250	625	312.5	156.25	78.125	39.0625	19.5312	9.76562	0	>0,99
LacCer C16:0 (d18:1/16:0)	5000	2500	1250	625	312.5	156.25	78.125	39.0625	19.5312	9.76562	0	>0,99
LacCer C24:0 (d18:1/24:0)	5000	2500	1250	625	312.5	156.25	78.125	39.0625	19.5312	9.76562	0	>0,99
LacCer C24:1 (d18:1/24:1)	5000	2500	1250	625	312.5	156.25	78.125	39.0625	19.5312	9.76562	0	>0,99
SM C12:0 (d18:1/12:0)	3000	1500	750	375	187.5	93.75	46.875	23.4375	11.7188	5.85938	0	>0,99
SM C16:0 (d18:1/16:0)	3000	1500	750	375	187.5	93.75	46.875	23.4375	11.7188	5.85938	0	>0,99
SM C18:0 (d18:1/18:0)	3000	1500	750	375	187.5	93.75	46.875	23.4375	11.7188	5.85938	0	>0,99
SM C18:1 (d18:1/18:1(9Z))	3000	1500	750	375	187.5	93.75	46.875	23.4375	11.7188	5.85938	0	>0,99
SM C24:0 (d18:1/24:0)	3000	1500	750	375	187.5	93.75	46.875	23.4375	11.7187	5.85937	0	>0,99
SM C24:1 (d18:1/24:1(15Z))	3000	1500	750	375	187.5	93.75	46.875	23.4375	11.7188	5.85938	0	>0,99
SM C6:0 (d18:1/6:0)	3000	1500	750	375	187.5	93.75	46.875	23.4375	11.7188	5.85938	0	>0,99
Spa (d18:0)	2000	1000	500	250	125	62.5	31.25	15.625	7.8125	3.90625	0	>0,99
Spa 1P (d18:0)	2000	1000	500	250	125	62.5	31.25	15.625	7.8125	3.90625	0	>0,99
Sph (d18:1)	2000	1000	500	250	125	62.5	31.25	15.625	7.8125	3.90625	0	>0,99
Sph (d20:1)	2000	1000	500	250	125	62.5	31.25	15.625	7.8125	3.90625	0	>0,99
Sph 1P (d18:1)	2000	1000	500	250	125	62.5	31.25	15.625	7.8125	3.90625	0	>0,99
C24:1 Ceramide (d18:2(4E,8Z)/24:1(15Z))	250	125	62.5	31.25	15.625	7.8125	3.90625	1.95312	0.976562	0.488281	0	>0,99
C16:0 Ceramide (d18:2(4E,8Z)/16:0)	250	125	62.5	31.25	15.625	7.8125	3.90625	1.95312	0.976562	0.488281	0	>0,99
C24:0 Ceramide (d18:2(4E,8Z)/24:0)	250	125	62.5	31.25	15.625	7.8125	3.90625	1.95312	0.976562	0.488281	0	>0,99

## Sheet: 3_QC Quantification_sphingolip
Supplementary Data 3: Sphingolipids targeted metabolomics experimental settings
3.3 Coefficients of variation (CVs) across quality control samples (pooled samples representative of the entire sample batch) for each species
Standard	N-nervonoyl-1-desoxymethylsphingosine	N-nervonoyl-1-desoxymethylsphinganine	DhCer C20:0 (d18:0/20:0)	Cer C10:0 (d18:1/10:0)	Cer C12:0 (d18:1/12:0)	Cer C22:0 (d18:1/22:0)	GlcCer C18:0 (d18:1/18:0)	SM C12:0 (d18:1/12:0)	DhCer C18:0 (d18:0/18:0)	GlcCer C24:1 (d18:1/24:1(15Z))	LacCer C24:0 (d18:1/24:0)	Cer C18:1 (d18:1/18:1(9Z))	DhCer C16:0 (d18:0/16:0)	N-palmitoyl-1-deoxysphinganine	SM C22:0 (d18:1/22:0)	SM C24:1 (d18:1/24:1(15Z))	1-DeoxyCer C22 (m18:1/22:0)/DhCer C22:0 (d18:0/22:0)	SM C18:0 (d18:1/18:0)	LacCer C16:0 (d18:1/16:0)	Cer C20:0 (d18:1/20:0)	SM C17:0 (d18:1/17:0)	Cer C17:0 (d18:1/17:0)	1-desoxymethylsphinganine (m17:0)	1-DeoxyCer C24:1 (m18:1/24:1)	SM C16:0 (d18:1/16:0)	N-nervonoyl-1-deoxysphingosine	SM C24:0 (d18:1/24:0)	Cer C14:0 (d18:1/14:0)	LacCer C24:1 (d18:1/24:1)	DhCer C24:0 (d18:0/24:0)	Cer C18:0 (d18:1/18:0)	N-nervonoyl-1-deoxysphinganine	Cer C16:0 (d18:1/16:0)	GlcCer C16:0 (d18:1/16:0)	DhCer C24:1 (d18:0/24:1(15Z))	GlcSph C18:1	Cer C24:0 (d17:1/24:0)	1-deoxysphinganine (m18:0)	Spa (d18:0)	Cer C24:1 (d18:1/24:1(15Z))	SM C18:1 (d18:1/18:1(9Z))	Sph (d18:1)	Cer C24:0 (d18:1/24:0)
Mean (Pool sample, n=7)	0.923714	1.68286	1064.47	1.23029	2.272	3098.47	43.7394	3.05057	1613.15	400.452	267.325	116.932	260.146	2.18829	55900.9	24535.9	22.414	3069	141.551	569.834	546.773	348.297	3.90543	4.76614	41672.6	0.408286	7431.22	2855.61	404.367	389.846	969.654	44.2626	4065.98	656.015	277.443	2.19914	2122.99	65.0453	229.701	9904.59	146.017	2878.87	4446.73
%RSD	3.42	5.23	2.49	5.21	4.31	0.74	4.68	5.79	5.23	5.2	8.67	16.64	12.7428	12.6902	4.06	3.95	4.9	1.92	5.71	7.42	10.3534	9.56356	9.40557	0.87	1.21	3.42	3.42	8.22	8.67	6.94	6.87274	1.4	3.09	7.4	2.46	11.65	2.9	1.02	1.56	0.48	2.9	1.88	0.67

## Sheet: 4_MRM method_sphingolipids
Supplementary Data 3: Sphingolipids targeted metabolomics experimental settings
3.4 MRM methods and instrumental parameters used for targeted analysis
Compound Group	Compound Name	Precursor Ion	MS1 Res	Product Ion	MS2 Res	Ret Time (min)	Delta Ret Time	Fragmentor	Collision Energy	Cell Accelerator Voltage	Polarity
CERAMIDES	C16 Ceramide-d7 (d18:1-d7/16:0)	545.6	Unit	271.3	Unit	7.423	1	380	25	5	Positive
CERAMIDES	C18 Ceramide-d7 (d18:1-d7/18:0)	573.6	Unit	271.3	Unit	7.952	1	380	25	5	Positive
CERAMIDES	C18 Dihydroceramide	568.57	Unit	550.5	Unit	8.124	1	380	20	5	Positive
CERAMIDES	C18 Dihydroceramide	568.57	Unit	524.5	Unit	8.124	1	380	12	5	Positive
CERAMIDES	C18 Dihydroceramide	568.57	Unit	284.3	Unit	8.124	1	380	32	5	Positive
CERAMIDES	C20 Dihydroceramide	596.6	Unit	578.6	Unit	8.564	1	380	20	5	Positive
CERAMIDES	C20 Dihydroceramide	596.6	Unit	298.1	Unit	8.564	1	380	12	5	Positive
CERAMIDES	C20 Dihydroceramide	596.6	Unit	284.4	Unit	8.564	1	380	36	5	Positive
CERAMIDES	C22 1-Deoxyceramide	606.62	Unit	588.6	Unit	9.022	1	380	28	5	Positive
CERAMIDES	C22 1-Deoxyceramide	606.62	Unit	340.3	Unit	9.022	1	380	40	5	Positive
CERAMIDES	C22 1-Deoxyceramide	606.62	Unit	266.2	Unit	9.022	1	380	24	5	Positive
CERAMIDES	C22 Dihydroceramide	606.62	Unit	588.5	Unit	9.015	1	380	24	5	Positive
CERAMIDES	C22 Dihydroceramide	606.62	Unit	340.3	Unit	9.015	1	380	32	5	Positive
CERAMIDES	C22 Dihydroceramide	606.62	Unit	266.2	Unit	9.015	1	380	28	5	Positive
CERAMIDES	C24 Ceramide-d7 (d18:1-d7/24:0)	657.7	Unit	271.3	Unit	9.249	1	380	25	5	Positive
CERAMIDES	C24:1 Ceramide-d7 (d18:1-d7/24:1/(15Z))	655.7	Unit	271.3	Unit	8.921	1	380	25	5	Positive
CERAMIDES	C24-1 1-Deoxyceramide	632.64	Unit	614.5	Unit	9.117	1	380	24	5	Positive
CERAMIDES	C24-1 1-Deoxyceramide	632.64	Unit	284.4	Unit	9.117	1	380	28	5	Positive
CERAMIDES	C24-1 1-Deoxyceramide	632.64	Unit	266.2	Unit	9.117	1	380	32	5	Positive
CERAMIDES	C6 1-Deoxyceramide	382.37	Unit	364.3	Unit	4.173	1	380	16	5	Positive
CERAMIDES	C6 1-Deoxyceramide	382.37	Unit	266.2	Unit	4.173	1	380	28	5	Positive
CERAMIDES	C6 1-Deoxyceramide	382.37	Unit	116.1	Unit	4.173	1	380	24	5	Positive
CERAMIDES	C6 dihydro 1-Deoxyceramide	384.39	Unit	366.3	Unit	4.798	1	380	12	5	Positive
CERAMIDES	C6 dihydro 1-Deoxyceramide	384.39	Unit	268.3	Unit	4.798	1	380	24	5	Positive
CERAMIDES	C6 dihydro 1-Deoxyceramide	384.39	Unit	116.1	Unit	4.798	1	380	24	5	Positive
CERAMIDES	Cer C10:0 (d18:1/10:0)	436.415	Unit	418.403	Unit	5.64	1	380	10	5	Positive
CERAMIDES	Cer C10:0 (d18:1/10:0)	436.415	Unit	282.278	Unit	5.64	1	380	20	5	Positive
CERAMIDES	Cer C10:0 (d18:1/10:0)	436.415	Unit	264.268	Unit	5.64	1	380	20	5	Positive
CERAMIDES	Cer C12:0 (d18:1/12:0)	464.446	Unit	446.434	Unit	6.33	1	380	10	5	Positive
CERAMIDES	Cer C12:0 (d18:1/12:0)	464.446	Unit	282.278	Unit	6.33	1	380	20	5	Positive
CERAMIDES	Cer C12:0 (d18:1/12:0)	464.446	Unit	264.268	Unit	6.33	1	380	25	5	Positive
CERAMIDES	Cer C14:0 (d18:1/14:0)	510.489	Unit	492.476	Unit	6.95	1	380	10	5	Positive
CERAMIDES	Cer C14:0 (d18:1/14:0)	510.489	Unit	282.279	Unit	6.95	1	380	30	5	Positive
CERAMIDES	Cer C14:0 (d18:1/14:0)	510.489	Unit	264.268	Unit	6.95	1	380	30	5	Positive
CERAMIDES	Cer C15:0 (d7) (d18:1-d7/15:0)	531.548	Unit	513.535	Unit	7.22	1	380	10	5	Positive
CERAMIDES	Cer C15:0 (d7) (d18:1-d7/15:0)	531.548	Unit	495.525	Unit	7.22	1	380	15	5	Positive
CERAMIDES	Cer C15:0 (d7) (d18:1-d7/15:0)	531.548	Unit	271.312	Unit	7.22	1	380	30	5	Positive
CERAMIDES	Cer C16:0 (d18:1/16:0)	538.52	Unit	520.509	Unit	7.51	1	380	10	5	Positive
CERAMIDES	Cer C16:0 (d18:1/16:0)	538.52	Unit	282.279	Unit	7.51	1	380	30	5	Positive
CERAMIDES	Cer C16:0 (d18:1/16:0)	538.52	Unit	264.268	Unit	7.51	1	380	30	5	Positive
CERAMIDES	Cer C16:0 (d9) (d18:1/16:0)	547.576	Unit	529.562	Unit	7.48	1	380	10	5	Positive
CERAMIDES	Cer C16:0 (d9) (d18:1/16:0)	547.576	Unit	511.549	Unit	7.48	1	380	15	5	Positive
CERAMIDES	Cer C16:0 (d9) (d18:1/16:0)	547.576	Unit	264.268	Unit	7.48	1	380	35	5	Positive
CERAMIDES	Cer C16:0/d18:2	518.9	Unit	280.4	Unit	7.069	1	380	24	4	Positive
CERAMIDES	Cer C16:0/d18:2	518.9	Unit	262.3	Unit	7.069	1	380	16	4	Positive
CERAMIDES	Cer C17:0 (d18:1/17:0)	552.536	Unit	534.523	Unit	7.78	1	380	10	5	Positive
CERAMIDES	Cer C17:0 (d18:1/17:0)	552.536	Unit	516.511	Unit	7.78	1	380	15	5	Positive
CERAMIDES	Cer C17:0 (d18:1/17:0)	552.536	Unit	264.268	Unit	7.78	1	380	30	5	Positive
CERAMIDES	Cer C18:0 (d18:1/18:0)	566.551	Unit	548.539	Unit	8.02	1	380	10	5	Positive
CERAMIDES	Cer C18:0 (d18:1/18:0)	566.551	Unit	282.279	Unit	8.02	1	380	30	5	Positive
CERAMIDES	Cer C18:0 (d18:1/18:0)	566.551	Unit	264.268	Unit	8.02	1	380	25	5	Positive
CERAMIDES	Cer C18:1 (d18:1/18:1(9Z))	564.536	Unit	546.524	Unit	7.74	1	380	10	5	Positive
CERAMIDES	Cer C18:1 (d18:1/18:1(9Z))	564.536	Unit	264.268	Unit	7.74	1	380	30	5	Positive
CERAMIDES	Cer C18:1 (d18:1/18:1(9Z))	564.536	Unit	237.112	Unit	7.74	1	380	20	5	Positive
CERAMIDES	Cer C2:0 (d18:1/2:0)	324.29	Unit	306.279	Unit	2.71	1	380	10	5	Positive
CERAMIDES	Cer C2:0 (d18:1/2:0)	324.29	Unit	264.268	Unit	2.71	1	380	20	5	Positive
CERAMIDES	Cer C2:0 (d18:1/2:0)	324.29	Unit	252.268	Unit	2.71	1	380	20	5	Positive
CERAMIDES	Cer C20:0 (d18:1/20:0)	594.583	Unit	576.57	Unit	8.48	1	380	10	5	Positive
CERAMIDES	Cer C20:0 (d18:1/20:0)	594.583	Unit	558.56	Unit	8.48	1	380	15	5	Positive
CERAMIDES	Cer C20:0 (d18:1/20:0)	594.583	Unit	264.268	Unit	8.48	1	380	30	5	Positive
CERAMIDES	Cer C22:0 (d18:1/22:0)	622.614	Unit	604.601	Unit	8.89	1	380	10	5	Positive
CERAMIDES	Cer C22:0 (d18:1/22:0)	622.614	Unit	586.589	Unit	8.89	1	380	15	5	Positive
CERAMIDES	Cer C22:0 (d18:1/22:0)	622.614	Unit	264.268	Unit	8.89	1	380	30	5	Positive
CERAMIDES	Cer C24:0 (d17:1/24:0)	636.629	Unit	618.616	Unit	9.12	1	380	10	5	Positive
CERAMIDES	Cer C24:0 (d17:1/24:0)	636.629	Unit	268.263	Unit	9.12	1	380	30	5	Positive
CERAMIDES	Cer C24:0 (d17:1/24:0)	636.629	Unit	250.252	Unit	9.12	1	380	30	5	Positive
CERAMIDES	Cer C24:0 (d18:1/24:0)	650.645	Unit	632.632	Unit	9.29	1	380	10	5	Positive
CERAMIDES	Cer C24:0 (d18:1/24:0)	650.645	Unit	614.623	Unit	9.29	1	380	20	5	Positive
CERAMIDES	Cer C24:0 (d18:1/24:0)	650.645	Unit	264.268	Unit	9.29	1	380	30	5	Positive
CERAMIDES	Cer C24:0/d18:2	649.1	Unit	262.3	Unit	8.97	1	380	32	4	Positive
CERAMIDES	Cer C24:1 (d18:1/24:1(15Z))	648.629	Unit	630.617	Unit	8.97	1	380	10	5	Positive
CERAMIDES	Cer C24:1 (d18:1/24:1(15Z))	648.629	Unit	282.279	Unit	8.97	1	380	30	5	Positive
CERAMIDES	Cer C24:1 (d18:1/24:1(15Z))	648.629	Unit	264.268	Unit	8.97	1	380	30	5	Positive
CERAMIDES	Cer C24:1/d18:2	647.1	Unit	628.4	Unit	8.64	1	380	36	4	Positive
CERAMIDES	Cer C24:1/d18:2	647.1	Unit	262.3	Unit	8.64	1	380	16	4	Positive
CERAMIDES	Cer C4:0 (d18:1/4:0)	352.321	Unit	282.279	Unit	3.3	1	380	15	5	Positive
CERAMIDES	Cer C4:0 (d18:1/4:0)	352.321	Unit	264.268	Unit	3.3	1	380	15	5	Positive
CERAMIDES	Cer C4:0 (d18:1/4:0)	352.321	Unit	252.268	Unit	3.3	1	380	20	5	Positive
CERAMIDES	Cer C6:0 (d18:1/6:0)	380.352	Unit	282.279	Unit	4.07	1	380	20	5	Positive
CERAMIDES	Cer C6:0 (d18:1/6:0)	380.352	Unit	264.268	Unit	4.07	1	380	20	5	Positive
CERAMIDES	Cer C6:0 (d18:1/6:0)	380.352	Unit	252.268	Unit	4.07	1	380	20	5	Positive
CERAMIDES	Cer C8:0 (d17:1/8:0)	394.368	Unit	268.263	Unit	4.43	1	380	20	5	Positive
CERAMIDES	Cer C8:0 (d17:1/8:0)	394.368	Unit	250.252	Unit	4.43	1	380	20	5	Positive
CERAMIDES	Cer C8:0 (d17:1/8:0)	394.368	Unit	238.252	Unit	4.43	1	380	20	5	Positive
CERAMIDES	Cer C8:0 (d18:1/8:0)	408.384	Unit	282.279	Unit	4.88	1	380	20	5	Positive
CERAMIDES	Cer C8:0 (d18:1/8:0)	408.384	Unit	264.268	Unit	4.88	1	380	20	5	Positive
CERAMIDES	Cer C8:0 (d18:1/8:0)	408.384	Unit	252.268	Unit	4.88	1	380	20	5	Positive
CERAMIDES	Cer1P C16:0 (d18:1/16:0)	618.486	Unit	520.508	Unit	6.75	1	380	10	5	Positive
CERAMIDES	Cer1P C16:0 (d18:1/16:0)	618.486	Unit	502.497	Unit	6.75	1	380	25	5	Positive
CERAMIDES	Cer1P C16:0 (d18:1/16:0)	618.486	Unit	264.268	Unit	6.75	1	380	30	5	Positive
CERAMIDES	Cer1P C18:1 (d18:1/18:1(9Z))	644.502	Unit	546.523	Unit	6.95	1	380	15	5	Positive
CERAMIDES	Cer1P C18:1 (d18:1/18:1(9Z))	644.502	Unit	528.513	Unit	6.95	1	380	25	5	Positive
CERAMIDES	Cer1P C18:1 (d18:1/18:1(9Z))	644.502	Unit	264.268	Unit	6.95	1	380	30	5	Positive
CERAMIDES	Cer1P C24:0 (d18:1/24:0)	730.611	Unit	632.632	Unit	8.6	1	380	15	5	Positive
CERAMIDES	Cer1P C24:0 (d18:1/24:0)	730.611	Unit	614.622	Unit	8.6	1	380	25	5	Positive
CERAMIDES	Cer1P C24:0 (d18:1/24:0)	730.611	Unit	264.268	Unit	8.6	1	380	30	5	Positive
CERAMIDES	DhCer C16:0 (d18:0/16:0)	540.536	Unit	522.523	Unit	7.7	1	380	20	5	Positive
CERAMIDES	DhCer C16:0 (d18:0/16:0)	540.536	Unit	284.294	Unit	7.7	1	380	30	5	Positive
CERAMIDES	DhCer C16:0 (d18:0/16:0)	540.536	Unit	266.284	Unit	7.7	1	380	30	5	Positive
CERAMIDES	DhCer C24:0 (d18:0/24:0)	652.661	Unit	634.649	Unit	9.45	1	380	25	5	Positive
CERAMIDES	DhCer C24:0 (d18:0/24:0)	652.661	Unit	302.305	Unit	9.45	1	380	25	5	Positive
CERAMIDES	DhCer C24:0 (d18:0/24:0)	652.661	Unit	284.294	Unit	9.45	1	380	30	5	Positive
CERAMIDES	DhCer C24:1 (d18:0/24:1(15Z))	650.645	Unit	632.633	Unit	9.11	1	380	25	5	Positive
CERAMIDES	DhCer C24:1 (d18:0/24:1(15Z))	650.645	Unit	302.305	Unit	9.11	1	380	25	5	Positive
CERAMIDES	DhCer C24:1 (d18:0/24:1(15Z))	650.645	Unit	284.294	Unit	9.11	1	380	30	5	Positive
CERAMIDES	DhCER-D7	505.53	Unit	487.5	Unit	6.62	1	380	20	4	Positive
CERAMIDES	DhCER-D7	505.53	Unit	291.4	Unit	6.62	1	380	28	4	Positive
DEOXYSPHINGOLIPIDS	N-dodecanoyl-1-deoxysphinganine	468.48	Unit	450.4	Unit	6.906	1	380	16	5	Positive
DEOXYSPHINGOLIPIDS	N-dodecanoyl-1-deoxysphinganine	468.48	Unit	268.3	Unit	6.906	1	380	28	5	Positive
DEOXYSPHINGOLIPIDS	N-dodecanoyl-1-deoxysphinganine	468.48	Unit	200.2	Unit	6.906	1	380	24	5	Positive
DEOXYSPHINGOLIPIDS	N-lauroyl-1-deoxysphingosine	466.46	Unit	448.4	Unit	6.713	1	380	8	5	Positive
DEOXYSPHINGOLIPIDS	N-lauroyl-1-deoxysphingosine	466.46	Unit	266.2	Unit	6.713	1	380	28	5	Positive
DEOXYSPHINGOLIPIDS	N-lauroyl-1-deoxysphingosine	448.45	Unit	266.2	Unit	6.713	1	380	24	5	Positive
DEOXYSPHINGOLIPIDS	N-lauroyl-1-desoxymethylsphinganine	454.46	Unit	436.5	Unit	6.812	1	380	20	5	Positive
DEOXYSPHINGOLIPIDS	N-lauroyl-1-desoxymethylsphinganine	454.46	Unit	254.3	Unit	6.812	1	380	24	5	Positive
DEOXYSPHINGOLIPIDS	N-lauroyl-1-desoxymethylsphinganine	436.45	Unit	254.4	Unit	6.812	1	380	28	5	Positive
DEOXYSPHINGOLIPIDS	N-lauroyl-1-desoxymethylsphingosine	452.45	Unit	434.3	Unit	6.576	1	380	8	5	Positive
DEOXYSPHINGOLIPIDS	N-lauroyl-1-desoxymethylsphingosine	452.45	Unit	252.2	Unit	6.576	1	380	24	5	Positive
DEOXYSPHINGOLIPIDS	N-lauroyl-1-desoxymethylsphingosine	434.44	Unit	252.3	Unit	6.576	1	380	16	5	Positive
DEOXYSPHINGOLIPIDS	N-nervonoyl-1-deoxysphinganine	634.65	Unit	616.5	Unit	9.394	1	380	24	5	Positive
DEOXYSPHINGOLIPIDS	N-nervonoyl-1-deoxysphinganine	634.65	Unit	268.2	Unit	9.394	1	380	36	5	Positive
DEOXYSPHINGOLIPIDS	N-nervonoyl-1-deoxysphingosine	632.64	Unit	614.4	Unit	9.221	1	380	12	5	Positive
DEOXYSPHINGOLIPIDS	N-nervonoyl-1-deoxysphingosine	632.64	Unit	266.2	Unit	9.221	1	380	40	5	Positive
DEOXYSPHINGOLIPIDS	N-nervonoyl-1-deoxysphingosine	614.63	Unit	266.1	Unit	9.221	1	380	40	5	Positive
DEOXYSPHINGOLIPIDS	N-nervonoyl-1-desoxymethylsphinganine	620.64	Unit	602.5	Unit	9.365	1	380	24	5	Positive
DEOXYSPHINGOLIPIDS	N-nervonoyl-1-desoxymethylsphinganine	620.64	Unit	272.2	Unit	9.365	1	380	24	5	Positive
DEOXYSPHINGOLIPIDS	N-nervonoyl-1-desoxymethylsphinganine	620.64	Unit	254.2	Unit	9.365	1	380	36	5	Positive
DEOXYSPHINGOLIPIDS	N-nervonoyl-1-desoxymethylsphingosine	600.61	Unit	252.3	Unit	9.19	1	380	32	5	Positive
DEOXYSPHINGOLIPIDS	N-palmitoyl-1-deoxysphinganine	524.54	Unit	506.4	Unit	7.986	1	380	20	5	Positive
DEOXYSPHINGOLIPIDS	N-palmitoyl-1-deoxysphinganine	524.54	Unit	268.2	Unit	7.986	1	380	36	5	Positive
DEOXYSPHINGOLIPIDS	N-palmitoyl-1-deoxysphinganine	524.54	Unit	256.1	Unit	7.986	1	380	36	5	Positive
DEOXYSPHINGOLIPIDS	N-palmitoyl-1-deoxysphingosine	522.53	Unit	504.4	Unit	7.843	1	380	8	5	Positive
DEOXYSPHINGOLIPIDS	N-palmitoyl-1-deoxysphingosine	522.53	Unit	266.2	Unit	7.843	1	380	28	5	Positive
DEOXYSPHINGOLIPIDS	N-palmitoyl-1-deoxysphingosine	504.52	Unit	266.2	Unit	7.843	1	380	28	5	Positive
DEOXYSPHINGOLIPIDS	N-palmitoyl-1-desoxymethylsphinganine	510.53	Unit	492.4	Unit	7.92	1	380	20	5	Positive
DEOXYSPHINGOLIPIDS	N-palmitoyl-1-desoxymethylsphinganine	510.53	Unit	254.2	Unit	7.92	1	380	32	5	Positive
DEOXYSPHINGOLIPIDS	N-palmitoyl-1-desoxymethylsphingosine	508.51	Unit	490.5	Unit	7.738	1	380	8	5	Positive
DEOXYSPHINGOLIPIDS	N-palmitoyl-1-desoxymethylsphingosine	508.51	Unit	252.2	Unit	7.738	1	380	24	5	Positive
DEOXYSPHINGOLIPIDS	N-palmitoyl-1-desoxymethylsphingosine	490.5	Unit	252.2	Unit	7.738	1	380	20	5	Positive
DEOXYSPHINGOLIPIDS	N-palmitoyl-3-deoxy-ceramide-1p	602.49	Unit	504.5	Unit	6.985	1	380	24	5	Positive
DEOXYSPHINGOLIPIDS	N-palmitoyl-3-deoxy-ceramide-1p	602.49	Unit	266	Unit	6.985	1	380	36	5	Positive
DEOXYSPHINGOLIPIDS	N-palmitoyl-3-deoxy-ceramide-1p	602.49	Unit	256.4	Unit	6.985	1	380	40	5	Positive
HEXOSYLCERAMIDES	GCER-D7	693.6	Unit	675.5	Unit	6.525	1	380	12	4	Positive
HEXOSYLCERAMIDES	GCER-D7	693.6	Unit	271.3	Unit	6.525	1	380	32	4	Positive
HEXOSYLCERAMIDES	GlcCer C12:0 (d18:1/12:0)	644.51	Unit	626.498	Unit	5.817	1	380	10	5	Positive
HEXOSYLCERAMIDES	GlcCer C12:0 (d18:1/12:0)	644.51	Unit	464.445	Unit	5.817	1	380	20	5	Positive
HEXOSYLCERAMIDES	GlcCer C12:0 (d18:1/12:0)	644.51	Unit	264.268	Unit	5.817	1	380	30	5	Positive
HEXOSYLCERAMIDES	GlcCer C16:0 (d18:1/16:0)	700.573	Unit	520.508	Unit	7.05	1	380	20	5	Positive
HEXOSYLCERAMIDES	GlcCer C16:0 (d18:1/16:0)	700.573	Unit	264.268	Unit	7.05	1	380	30	5	Positive
HEXOSYLCERAMIDES	GlcCer C16:0 (d18:1/16:0)	700.573	Unit	237.081	Unit	7.05	1	380	15	5	Positive
HEXOSYLCERAMIDES	GlcCer C18:0 (d18:1/18:0)	728.604	Unit	548.539	Unit	7.57	1	380	15	5	Positive
HEXOSYLCERAMIDES	GlcCer C18:0 (d18:1/18:0)	728.604	Unit	530.527	Unit	7.57	1	380	25	5	Positive
HEXOSYLCERAMIDES	GlcCer C18:0 (d18:1/18:0)	728.604	Unit	264.268	Unit	7.57	1	380	30	5	Positive
HEXOSYLCERAMIDES	GlcCer C18:1 (d18:1/18:1(9Z))	726.588	Unit	546.523	Unit	7.26	1	380	15	5	Positive
HEXOSYLCERAMIDES	GlcCer C18:1 (d18:1/18:1(9Z))	726.588	Unit	528.513	Unit	7.26	1	380	25	5	Positive
HEXOSYLCERAMIDES	GlcCer C18:1 (d18:1/18:1(9Z))	726.588	Unit	264.268	Unit	7.26	1	380	30	5	Positive
HEXOSYLCERAMIDES	GlcCer C24:1 (d18:1/24:1(15Z))	810.682	Unit	630.617	Unit	8.57	1	380	20	5	Positive
HEXOSYLCERAMIDES	GlcCer C24:1 (d18:1/24:1(15Z))	810.682	Unit	612.607	Unit	8.57	1	380	30	5	Positive
HEXOSYLCERAMIDES	GlcCer C24:1 (d18:1/24:1(15Z))	810.682	Unit	264.268	Unit	8.57	1	380	30	5	Positive
HEXOSYLCERAMIDES	GlcSph C18:1	462.343	Unit	282.279	Unit	1.51	1	380	20	5	Positive
HEXOSYLCERAMIDES	GlcSph C18:1	462.343	Unit	264.268	Unit	1.51	1	380	15	5	Positive
HEXOSYLCERAMIDES	GlcSph C18:1	462.343	Unit	444.331	Unit	1.51	1	380	15	5	Positive
HEXOSYLCERAMIDES	LacCer C12:0 (d18:1/12:0)	806.563	Unit	464.446	Unit	5.59	1	380	20	5	Positive
HEXOSYLCERAMIDES	LacCer C12:0 (d18:1/12:0)	806.563	Unit	446.435	Unit	5.59	1	380	30	5	Positive
HEXOSYLCERAMIDES	LacCer C12:0 (d18:1/12:0)	806.563	Unit	264.268	Unit	5.59	1	380	30	5	Positive
HEXOSYLCERAMIDES	LacCer C16:0 (d18:1/16:0)	862.626	Unit	520.507	Unit	6.84	1	380	30	5	Positive
HEXOSYLCERAMIDES	LacCer C16:0 (d18:1/16:0)	862.626	Unit	502.497	Unit	6.84	1	380	30	5	Positive
HEXOSYLCERAMIDES	LacCer C16:0 (d18:1/16:0)	862.626	Unit	264.268	Unit	6.84	1	380	30	5	Positive
HEXOSYLCERAMIDES	LacCer C24:0 (d18:1/24:0)	974.751	Unit	632.634	Unit	8.7	1	380	30	5	Positive
HEXOSYLCERAMIDES	LacCer C24:0 (d18:1/24:0)	974.751	Unit	614.623	Unit	8.7	1	380	30	5	Positive
HEXOSYLCERAMIDES	LacCer C24:0 (d18:1/24:0)	974.751	Unit	264.268	Unit	8.7	1	380	30	5	Positive
HEXOSYLCERAMIDES	LacCer C24:1 (d18:1/24:1)	972.735	Unit	630.617	Unit	8.37	1	380	30	5	Positive
HEXOSYLCERAMIDES	LacCer C24:1 (d18:1/24:1)	972.735	Unit	612.606	Unit	8.37	1	380	30	5	Positive
HEXOSYLCERAMIDES	LacCer C24:1 (d18:1/24:1)	972.735	Unit	264.268	Unit	8.37	1	380	30	5	Positive
HEXOSYLCERAMIDES	LCER-D7	856.11	Unit	513.6	Unit	6.312	1	380	24	5	Positive
HEXOSYLCERAMIDES	LCER-D7	856.11	Unit	271.4	Unit	6.312	1	380	40	5	Positive
SPHINGOID BASES	Spa (d17:0)	288.29	Unit	270.278	Unit	1.64	1	380	10	5	Positive
SPHINGOID BASES	Spa (d17:0)	288.29	Unit	252.268	Unit	1.64	1	380	15	5	Positive
SPHINGOID BASES	Spa (d17:0)	288.29	Unit	60.0449	Unit	1.64	1	380	15	5	Positive
SPHINGOID BASES	Spa (d18:0)	302.306	Unit	284.294	Unit	1.95	1	380	10	5	Positive
SPHINGOID BASES	Spa (d18:0)	302.306	Unit	254.284	Unit	1.95	1	380	25	5	Positive
SPHINGOID BASES	Spa (d18:0)	302.306	Unit	60.045	Unit	1.95	1	380	20	5	Positive
SPHINGOID BASES	Spa 1P (d18:0)	382.272	Unit	284.294	Unit	2.3	1	380	20	5	Positive
SPHINGOID BASES	Spa 1P (d18:0)	382.272	Unit	266.284	Unit	2.3	1	380	15	5	Positive
SPHINGOID BASES	Spa 1P (d18:0)	382.272	Unit	95.0857	Unit	2.3	1	380	30	5	Positive
SPHINGOID BASES	Sph (d18:1)	282.279	Unit	81.0702	Unit	1.74	1	380	20	5	Positive
SPHINGOID BASES	Sph (d18:1)	282.279	Unit	67.0547	Unit	1.74	1	380	30	5	Positive
SPHINGOID BASES	Sph (d18:1)	282.279	Unit	56.0501	Unit	1.74	1	380	25	5	Positive
SPHINGOID BASES	Sph (d18:1) (d7)	289.323	Unit	79.0545	Unit	1.74	1	380	40	5	Positive
SPHINGOID BASES	Sph (d18:1) (d7)	289.323	Unit	67.0546	Unit	1.74	1	380	40	5	Positive
SPHINGOID BASES	Sph (d18:1) (d7)	289.323	Unit	56.05	Unit	1.74	1	380	40	5	Positive
SPHINGOID BASES	Sph (d20:1)	310.31	Unit	81.0702	Unit	2.44	1	380	30	5	Positive
SPHINGOID BASES	Sph (d20:1)	310.31	Unit	67.0547	Unit	2.44	1	380	30	5	Positive
SPHINGOID BASES	Sph (d20:1)	310.31	Unit	56.0501	Unit	2.44	1	380	30	5	Positive
SPHINGOID BASES	Sph 1P (d17:1)	366.241	Unit	250.252	Unit	1.8	1	380	20	5	Positive
SPHINGOID BASES	Sph 1P (d18:1)	380.257	Unit	264.268	Unit	2.12	1	380	20	5	Positive
SPHINGOID BASES	Sph 1P (d18:1)	380.257	Unit	82.0651	Unit	2.12	1	380	20	5	Positive
SPHINGOID BASES	Sph 1P (d18:1) (d7)	387.301	Unit	369.289	Unit	2.12	1	380	10	5	Positive
SPHINGOID BASES	Sph 1P (d18:1) (d7)	387.301	Unit	271.312	Unit	2.12	1	380	15	5	Positive
SPHINGOMYELINS	C22 Sphingomyelin	787.67	Unit	184	Unit	8.502	1	380	32	5	Positive
SPHINGOMYELINS	C22 Sphingomyelin	787.67	Unit	86.1	Unit	8.502	1	380	48	5	Positive
SPHINGOMYELINS	SM 18-1-d9	738.65	Unit	184.2	Unit	7.153	1	380	32	4	Positive
SPHINGOMYELINS	SM 18-1-d9	738.65	Unit	86.2	Unit	7.153	1	380	40	4	Positive
SPHINGOMYELINS	SM C12:0 (d18:1/12:0)	647.513	Unit	184.073	Unit	5.96	1	380	30	5	Positive
SPHINGOMYELINS	SM C16:0 (d18:1/16:0)	703.575	Unit	184.073	Unit	7.21	1	380	30	5	Positive
SPHINGOMYELINS	SM C17:0 (d18:1/17:0)	717.591	Unit	184.073	Unit	7.49	1	380	25	5	Positive
SPHINGOMYELINS	SM C18:0 (d18:1/18:0)	731.607	Unit	184.073	Unit	7.73	1	380	30	5	Positive
SPHINGOMYELINS	SM C18:1 (d18:1/18:1(9Z))	729.591	Unit	184.073	Unit	7.4	1	380	25	5	Positive
SPHINGOMYELINS	SM C24:0 (d18:1/24:0)	815.701	Unit	184.073	Unit	9.08	1	380	30	5	Positive
SPHINGOMYELINS	SM C24:1 (d18:1/24:1(15Z))	813.685	Unit	184.073	Unit	8.73	1	380	30	5	Positive
SPHINGOMYELINS	SM C6:0 (d18:1/6:0)	563.419	Unit	184.073	Unit	3.64	1	380	25	5	Positive

## Sheet: 5_Standards and ISTD_aa
Supplementary Data 3: Amino acids metabolomics experimental settings
3.5 Names of standards and associated internal standards (isotopically labeled)
Amino acid standard (STD)	Standard abbreviation	Internal standard (ISTD)
α-aminoadipate	AAD	ALANINE (13C3, 99%; 15N, 99%)
α-aminobutyrate	AABA	PIPECOLATE-d9
ß-alanine	bAla/Sar	ALANINE (13C3, 99%; 15N, 99%)
γ-aminobutyrate	GABA	TAURINE (1,2-13C2, 98%)
Alanine	Ala	ALANINE (13C3, 99%; 15N, 99%)
Arginine	Arg	ARGININE (13C6, 99%; 15N4, 99%)
Asparagine	Asn	ASPARAGINE (13C4, 99%)
Carnosine	Car	ORNITHINE (15N2, 98%)
Citrulline	Cit	CITRULLINE (Ureido-13C, 99%)
Creatine	Cre	CREATINE-methyl-13C
Creatinine	Crn	CREATININE-d3
Glutamate	Glu	GLUTAMATE (13C5, 99%; 15N, 99%)
Glutamine	Gln	GLUTAMATE (13C5, 99%; 15N, 99%)
Glycine	Gly	GLYCINE (13C2, 99%; 15N, 99%)
Guanidinoacetate	GuA	ALANINE (13C3, 99%; 15N, 99%)
Histidine	His	HISTIDINE (13C6; 15N3, 99%)
Homocitrulline	Hcit	CITRULLINE (Ureido-13C, 99%)
Isoleucine	Ile	ISOLEUCINE (13C6, 99%; 15N, 99%)
Kynurenine	Kyn	TRYPTOPHAN (15N2, 98%)
Leucine	Leu	LEUCINE (13C6, 99%; 15N, 99%)
Lysine	Lys	LYSINE (13C6, 99%; 15N2, 99%)
Methionine	Met	METHIONINE (13C5, 99%; 15N, 99%)
Ornithine	Orn	ORNITHINE (15N2, 98%)
Phenylalanine	Phe	PHENYLALANINE (13C9, 99%; 15N, 99%)
Proline	Pro	PROLINE (13C5, 99%; 15N, 99%)
Serine	Ser	SERINE (13C3, 99%; 15N, 99%)
Taurine	Tau	TAURINE (1,2-13C2, 98%)
Trans-4-hydroxy-proline	HyP	CREATINE-methyl-13C
Threonine	Thr	THREONINE (13C4, 99%; 15N, 99%)
Tyrosine	Tyr	TYROSINE (13C9, 99%; 15N, 99%)
Valine	Val	VALINE (13C5, 99%; 15N, 99%)

## Sheet: 6_Calibrators_aa
Supplementary Data 3: Amino acid targeted metabolomics experimental settings. Adapted from Teav T et al (2019). Anal Chem. Sep 17;91(18):11757-11769. doi: 10.1021/acs.analchem.9b02373.
3.6 Calibration curves and the correlation coefficients of those curves
Abbreviation	Calibration Range (nM)	Correlation coeficient (R2)
AAD	980-500000	0.997
AABA	980-500000	0.996
bAla/Sar	990-508000	0.998
GABA	970-495000	0.997
Ala	4880-2500000	0.999
Arg	1950-1000000	0.999
Asn	490-250000	0.999
Car	980-500000	0.994
Cit	1950-1000000	0.998
Cre	500-255000	0.999
Crn	7810-4000000	0.989
Glu	2440-1250000	0.999
Gln	9770-5000000	0.998
Gly	4910-2516000	0.998
GuA	970-500000	0.992
His	2000-1025000	0.998
Hcit	970-500000	0.991
Ile	1950-1000000	0.999
Kyn	980-500000	0.999
Leu	1970-1000000	0.999
Lys	2430-1250000	0.999
Met	510-263000	0.999
Orn	1960-1000000	0.999
Phe	510-259000	0.999
Pro	1910-1000000	0.999
Ser	2020-1036000	0.999
Tau	9790-5000000	0.9949
HyP	590-300000	0.998
Thr	1130-579000	0.999
Tyr	480-246000	0.999
Val	1970-1000000	0.987

## Sheet: 7_QC Quantification_amino acids
Supplementary Data 3: Amino acid targeted metabolomics experimental settings. Adapted from Teav T et al (2019). Anal Chem. Sep 17;91(18):11757-11769. doi: 10.1021/acs.analchem.9b02373.
3.7 Coefficients of variation (CVs) across quality control samples (pooled samples representative of the entire sample batch) for each species
Standard	AAD	AABA	bAla/Sar	GABA	Ala	Arg	Asn	Car	Cit	Cre	Crn	Glu	Gln	Gly	GuA	His	Hcit	Ile	Kyn	Leu	Lys	Met	Orn	Phe	Pro	Ser	Tau	HyP	Thr	Tyr	Val
%RSD	0.42	1.08	2.01	1.13	0.13	0.13	0.35	0.62	0.13	0.1	1.18	0.15	0.2	0.16	1.49	1.1	0.88	0.19	0.28	0.2	0.1	0.2	0.2	0.24	0.11	0.14	0.12	0.65	0.23	0.12	0.17
Mean (Pool sample, n=10)	N/D	28.2	0.952	N/D	389	48.1	26.6	N/D	27.1	16.3	71.4	186	332	154	1.64	58.3	N/D	56.3	N/D	94.1	129	16.5	64.1	96.8	194	69.7	27.6	11.9	97.6	55.9	155
SD	-	1.84	0.039	-	9.97	0.702	0.489	-	0.44	0.197	0.951	3.17	20.2	3.14	0.05	0.864	-	2.62	-	1.02	1.59	0.404	1.11	4.5	2.94	2.5	0.585	0.554	1.51	0.557	7.99
CV (%)	-	6.5	4.1	-	2.6	1.5	1.8	-	1.6	1.2	1.3	1.7	6.1	2	3	1.5	-	4.7	-	1.1	1.2	2.4	1.7	4.6	1.5	3.6	2.1	4.6	1.5	1	5.2

## Sheet: 8_MRM_method_aa
Supplementary Data 3: Amino acid targeted metabolomics experimental settings. Adapted from Teav T et al (2019). Anal Chem. Sep 17;91(18):11757-11769. doi: 10.1021/acs.analchem.9b02373.
3.8 MRM methods and instrumental parameters used for targeted analysis
Compound Name	Precursor Ion	Product Ion	Retention time (min)	Collision Energy
ALANINE_ISTD	94.1	47.1	9.5	20
ALPHA-AMINOADIPATE	162.077	98	10.11	16
ALPHA-AMINOADIPATE	162.077	55	10.11	32
ALPHA-AMINOADIPATE_ISTD	165.094	147.125	10.117	10
ALPHA-AMINOADIPATE_ISTD	165.094	101.125	10.117	16
ALPHA-AMINOBUTYRATE	104.071	58	8.883	10
ALPHA-AMINOBUTYRATE	104.071	41	8.883	22
ARGININE	175.119	70	12.78	28
ARGININE	175.119	60	12.78	16
ARGININE_ISTD	185.1	122	12.943	12
ARGININE_ISTD	185.1	75	12.943	28
ASPARAGINE	133.061	87	10.83	20
ASPARAGINE	133.061	74	10.83	10
ASPARAGINE_ISTD	137.074	90.125	10.8	14
ASPARAGINE_ISTD	137.074	76.125	10.8	16
ASPARTATE	134.12	74.1	12.1	16
ASPARTATE	134.1	88	12.1	8
ASPARTATE_ISTD	139	92.125	12.1	10
ASPARTATE_ISTD	139	77.125	12.1	15
BETA-ALANINE	90.055	72.05	9.2	10
BETA-ALANINE	90.055	30.03	9.2	20
BETA-ALANINE_ISTD	93	75	9.4	4
BETA-ALANINE_ISTD	93	31.2	9.4	16
BETAINE	118.087	59	7.416	20
BETAINE	118.087	42.3	7.416	40
BETAINE_ISTD	121.01	62.1	7.416	20
BETAINE_ISTD	121.01	61.2	7.416	28
CARNOSINE	227.114	156	13.323	16
CARNOSINE	227.114	109.9	13.323	24
CHOLINE	104.1	60	5	17
CHOLINE	104.1	45	5	21
CHOLINE_ISTD	109.11	61.2	5	20
CHOLINE_ISTD	109.11	49.2	5	24
CITRULLINE	176.103	159	11.4	8
CITRULLINE	176.103	70	11.4	28
CITRULLINE_ISTD	177.106	160	11.4	8
CITRULLINE_ISTD	177.106	136	11.4	5
CITRULLINE_ISTD	177.106	70	11.4	24
CREATINE	132.1	90	9.469	12
CREATINE	132.1	44.1	9.469	24
CREATINE_ISTD	135	93.125	9.469	12
CREATINE_ISTD	135	47.125	9.469	20
CREATININE	114.067	86	4.5	12
CREATININE	114.067	44.1	4.5	20
CREATININE_ISTD	117.085	47.125	4.5	20
CREATININE_ISTD	117.085	43.125	4.5	40
CYSTEINE	122	77.1	8.6	28
CYSTEINE	122	63.1	8.6	26
CYSTEINE	122	59.1	8.6	28
DIMEHTYLGYCINE_ISTD	110.01	64.1	8.2	16
DIMEHTYLGYCINE_ISTD	110.01	45.2	8.2	40
DIMETHYLGLYCINE	104.1	58.1	8.2	16
DIMETHYLGLYCINE	104.1	42.2	8.2	40
GAMMA-AMINOBUTYRATE	104.071	87	8.1	8
GAMMA-AMINOBUTYRATE	104.071	45.1	8.1	28
GAMMA-AMINOBUTYRATE_ISTD	108.1	91.1	8.1	8
GAMMA-AMINOBUTYRATE_ISTD	108.1	47.2	8.1	24
GLUTAMATE	148.061	130	10.61	20
GLUTAMATE	148.061	102.1	10.61	10
GLUTAMATE	148.061	84	10.61	20
GLUTAMATE_ISTD	154	136	10.67	10
GLUTAMATE_ISTD	154	89	10.67	20
GLUTAMINE	147.077	130.04	10.59	10
GLUTAMINE	147.077	84	10.59	20
GLUTAMINE_ISTD	149.07	131	10.59	10
GLYCINE	76.0398	30	10.05	40
GLYCINE_ISTD	79.04	79.04	10	0
GLYCINE_ISTD	79.04	30	10	40
GUANIDINOACETATE	118.062	72	9.59	16
GUANIDINOACETATE	118.062	43.1	9.59	40
GUANIDINOACETATE_ISTD	120.067	103.125	9.59	10
GUANIDINOACETATE_ISTD	120.067	78.125	9.59	16
HISTIDINE	156.077	110	13.13	16
HISTIDINE	156.077	83	13.13	28
HISTIDINE_ISTD	165.1	118.08	13.13	16
HISTIDINE_ISTD	165.1	89.07	13.13	28
HOMOCITRULLINE	190.119	144.11	10.83	10
HOMOCITRULLINE	190.119	101.11	10.83	20
ISOLEUCINE	132.102	86	7.52389	8
ISOLEUCINE	132.102	44.1	7.52389	24
ISOLEUCINE_ISTD	139.11	92.11	7.52389	8
ISOLEUCINE_ISTD	139.11	74.09	7.52389	16
KYNURENINE	209.093	192	7.26	8
KYNURENINE	209.093	94	7.26	12
KYNURENINE_ISTD	215.2	198.1	7.26	8
KYNURENINE_ISTD	215.2	98.1	7.26	20
LEUCINE	132.102	86	7.20825	8
LEUCINE	132.102	44.1	7.20825	24
LEUCINE_ISTD	139.11	92.11	7.20825	8
LEUCINE_ISTD	139.11	74.09	7.20825	16
LYSINE	147.113	130	13.13	8
LYSINE	147.113	84	13.13	16
LYSINE_ISTD	155.1	137.1	13.13	8
LYSINE_ISTD	155.1	90.1	13.13	20
METHIONINE	150.059	103.9	7.85391	8
METHIONINE	150.059	56	7.85391	16
METHIONINE_ISTD	156.07	138.042	7.85391	10
METHIONINE_ISTD	156.07	60.06	7.85391	16
ORNITHINE	133.098	116	13.18	8
ORNITHINE	133.098	70.1	13.18	24
ORNITHINE_ISTD	135.09	71.06	13.18	24
ORNITHINE_ISTD	135.09	70.1	13.18	24
PHENYLALANINE	166.087	120	7.2	12
PHENYLALANINE	166.087	103	7.2	32
PHENYLALANINE_ISTD	176.113	129.1	7.2	12
PHENYLALANINE_ISTD	176.113	111.08	7.2	32
PIPECOLIC ACID	130.087	84	8.52	16
PIPECOLIC ACID	130.087	56.1	8.52	36
PIPECOLIC ACID_ISTD	139.142	93.208	8.52	16
PIPECOLIC ACID_ISTD	139.142	74.137	8.52	18
PROLINE	116.071	70.1	8.29	20
PROLINE	116.071	43.1	8.29	36
PROLINE_ISTD	122.1	75.125	8.29	16
PROLINE_ISTD	122.1	30.208	8.29	36
SARCOSINE	90.0555	44.1	9	20
SARCOSINE	90.0555	28.1	9	40
SARCOSINE_ISTD	93.01	47.2	9	12
SARCOSINE_ISTD	93.01	30.2	9	40
SARCOSINE_ISTD	93.01	28.2	9	40
SERINE	106.05	60	10.65	10
SERINE	106.05	42	10.65	40
SERINE_ISTD	110.057	63.1	10.65	24
SERINE_ISTD	110.057	63	10.65	24
TAURINE	126.022	108	8.15	10
TAURINE	126.022	65	8.15	40
TAURINE_ISTD	128.028	87.125	8.15	10
TAURINE_ISTD	128.028	46.125	8.15	10
THREONINE	120.066	74	9.96	9
THREONINE	120.066	56	9.96	20
THREONINE_ISTD	125.076	78.07	9.96	9
THREONINE_ISTD	125.076	60.06	9.96	20
TRANS-4-HYDROXY-PROLINE	132.066	86	9.55	16
TRANS-4-HYDROXY-PROLINE	132.066	68	9.55	24
TRANS-4-HYDROXY-PROLINE_ISTD	135.01	89	9.52306	12
TRANS-4-HYDROXY-PROLINE_ISTD	135.01	43.2	9.52306	36
TRYPTOPHAN	205.098	188	7.232	8
TRYPTOPHAN	205.098	146	7.232	20
TRYPTOPHAN_ISTD	207.22	189.1	7.23	8
TRYPTOPHAN_ISTD	207.22	147	7.23	16
TYROSINE	182.082	136	8.53286	12
TYROSINE	182.082	91	8.53286	32
TYROSINE_ISTD	192.108	145.125	8.53286	15
TYROSINE_ISTD	192.108	98.125	8.53286	30
VALINE	118.087	72	8.28	10
VALINE	118.087	55	8.28	20
VALINE_ISTD	124.1	77.09	8.28	10
VALINE_ISTD	124.1	59.07	8.28	20
ALANINE	90.0555	44.1	9.5	12

## Sheet: 9_Standards and ISTD_NADmetabol
Supplementary Data 3: NADmetabolome metabolomics experimental settings
3.9 Names of standards and associated internal standards (isotopically labeled)
NAD metabolome standard (STD)	Standard abbreviation	Internal standard (ISTD)
3-OH-Anthranilic acid	3-OH-AA
3-OH-Kynurenine	3-OH-Kyn	3-OH-Kyn - 13C3;15N
Anthranilic acid	AA	AA - 13C6
Kynurenic acid	KA	KA-d5
Kynurenine	Kyn	Kyn-d6
Nicotinamide	NAM	NAM-d4
Nicotinamide adenine dinucleotide	NAD+	NAD - 13C5
Nicotinamide mononucleotide	NMN
Nicotinamide Riboside	NR
Nicotinate Riboside	NaR
Nicotinic acid	NA	NA-d4
Nicotinic acid adenine dinucleotide	NaAD
Nicotinic acid mononucleotide	NaMN	NaMN-d4
Picolinic acid	PA	PA-d3
Tryptophan	Trp	Trp - 15N2
Xanthurenic acid	XA

## Sheet: 10_Calibrators_NADmetabolome
Supplementary Data 3: Amino acid targeted metabolomics experimental settings. Adapted from van der Velpen et al (2021). J Neurochem. Oct;159(2):378-388. doi: 10.1111/jnc.15362.
3.10 Calibration curves and the correlation coefficients of those curves
Abbreviation	Calibration Range (nM)	Correlation coeficient (R2)
3-OH-AA	7800-1000000	0.999
3-OH-Kyn	200-100000	0.998
AA	625-5000	0.946
KA	16,9-5000	0.999
Kyn	24,4-200000	0.999
NAM	6,1-50000	0.998
NAD+	122,1-1000000	0.999
NMN	6,1-50000	0.982
NR	6,1-50000	0.997
NaR	6,1-50000	0.998
NA	122,1-1000000	0.999
NaAD	6,1-50000	0.997
NaMN	48,8-50000	0.998
PA	390-200000	0.996
Trp	122,1-1000000	0.998
XA	122,1-1000000	0.985

[truncated: 2 more sheets: 11_QC Quantification_NADmetabol, 12_MRM_methods_NADmetabolome]
