# Supplementary material for: Western diet-induced MASH in PWK/PhJ mice identifies disruptions in amino acid and sphingolipid metabolism contributing to cardiac dysfunction
Source: Nat Commun. 2026 May 20;17:6629. doi: 10.1038/s41467-026-73449-7 (PMC13381867; doi:10.1038/s41467-026-73449-7)
Supplement: Supplementary file 6 — Supplementary Data 4 [file 41467_2026_73449_MOESM6_ESM.xlsx]

## Sheet: 1_animal_list
Supplementary Data 4: Targeted LC-MS/MS analysis of Sphingolipids
4.1 Animal list (full study)
ID	temperature	diet	sex	TP	strain	cohort
HDP-018694	TN	CD	male	17w	PWK_PhJ	1
HDP-018695	TN	WD	male	17w	PWK_PhJ	1
HDP-018696	TN	WD	female	17w	PWK_PhJ	1
HDP-018697	TN	WD	female	17w	PWK_PhJ	1
HDP-018698	TN	CD	female	17w	PWK_PhJ	1
HDP-018700	TN	CD	male	17w	PWK_PhJ	1
HDP-018701	TN	CD	male	17w	PWK_PhJ	1
HDP-018702	TN	WD	male	17w	PWK_PhJ	1
HDP-018703	TN	WD	male	17w	PWK_PhJ	1
HDP-018704	TN	WD	female	17w	PWK_PhJ	1
HDP-018705	TN	WD	female	17w	PWK_PhJ	1
HDP-018706	TN	CD	female	17w	PWK_PhJ	1
HDP-018707	TN	CD	female	17w	PWK_PhJ	1
HDP-018709	TN	CD	male	17w	PWK_PhJ	1
HDP-018710	TN	WD	male	17w	PWK_PhJ	1
HDP-018711	TN	WD	male	17w	PWK_PhJ	1
HDP-018712	TN	WD	male	17w	PWK_PhJ	1
HDP-018713	TN	CD	male	17w	PWK_PhJ	1
HDP-018714	TN	CD	female	17w	PWK_PhJ	1
HDP-018715	TN	WD	female	17w	PWK_PhJ	1
HDP-018716	TN	CD	female	17w	PWK_PhJ	1
HDP-018717	TN	CD	female	17w	PWK_PhJ	1
HDP-018718	TN	WD	female	17w	PWK_PhJ	1
HDP-018727	TN	CD	male	17w	PWK_PhJ	1
HDP-018728	TN	WD	male	17w	PWK_PhJ	1
HDP-018729	TN	WD	male	17w	PWK_PhJ	1
HDP-018731	TN	CD	female	17w	PWK_PhJ	1
HDP-018732	TN	CD	female	17w	PWK_PhJ	1
HDP-018733	TN	WD	male	17w	PWK_PhJ	1
HDP-018734	TN	CD	female	17w	PWK_PhJ	1
HDP-018735	TN	CD	female	17w	PWK_PhJ	1
HDP-018736	TN	WD	female	17w	PWK_PhJ	1
HDP-018737	TN	WD	female	17w	PWK_PhJ	1
HDP-018738	TN	WD	female	17w	PWK_PhJ	1
HDP-018750	TN	WD	male	17w	PWK_PhJ	1
HDP-018751	TN	WD	male	17w	PWK_PhJ	1
HDP-018753	TN	WD	male	17w	PWK_PhJ	1
HDP-018754	TN	CD	female	17w	PWK_PhJ	1
HDP-018755	TN	CD	female	17w	PWK_PhJ	1
HDP-018788	TN	CD	male	9w	PWK_PhJ	2
HDP-018789	TN	WD	female	17w	PWK_PhJ	2
HDP-018790	TN	CD	female	9w	PWK_PhJ	2
HDP-018791	TN	WD	female	9w	PWK_PhJ	2
HDP-018792	TN	WD	female	17w	PWK_PhJ	2
HDP-018793	TN	WD	female	17w	PWK_PhJ	2
HDP-018794	TN	WD	male	9w	PWK_PhJ	2
HDP-018795	TN	CD	male	9w	PWK_PhJ	2
HDP-018797	TN	WD	male	9w	PWK_PhJ	2
HDP-018805	TN	CD	male	17w	PWK_PhJ	2
HDP-018806	TN	CD	male	17w	PWK_PhJ	2
HDP-018807	TN	WD	female	17w	PWK_PhJ	2
HDP-018808	TN	WD	female	9w	PWK_PhJ	2
HDP-018809	TN	CD	female	9w	PWK_PhJ	2
HDP-018810	TN	WD	female	9w	PWK_PhJ	2
HDP-018814	TN	CD	male	9w	PWK_PhJ	2
HDP-018816	TN	CD	female	9w	PWK_PhJ	2
HDP-018821	TN	CD	male	9w	PWK_PhJ	3
HDP-018822	TN	CD	female	9w	PWK_PhJ	3
HDP-018823	TN	CD	female	9w	PWK_PhJ	3
HDP-018824	TN	CD	male	9w	PWK_PhJ	3
HDP-018825	TN	CD	male	9w	PWK_PhJ	3
HDP-018826	TN	WD	male	9w	PWK_PhJ	3
HDP-018827	TN	WD	male	9w	PWK_PhJ	3
HDP-018828	TN	WD	male	9w	PWK_PhJ	3
HDP-018829	TN	CD	female	9w	PWK_PhJ	3
HDP-018836	TN	CD	male	9w	PWK_PhJ	3
HDP-018837	TN	WD	female	9w	PWK_PhJ	3
HDP-018838	TN	WD	female	9w	PWK_PhJ	3
HDP-018847	RT	WD	male	17w	PWK_PhJ	4
HDP-018848	RT	WD	female	17w	PWK_PhJ	4
HDP-018849	RT	WD	female	17w	PWK_PhJ	4
HDP-018850	RT	WD	female	17w	PWK_PhJ	4
HDP-018875	RT	WD	male	17w	PWK_PhJ	4
HDP-018876	RT	WD	male	17w	PWK_PhJ	4
HDP-018878	RT	CD	female	17w	PWK_PhJ	4
HDP-018879	RT	CD	male	17w	PWK_PhJ	4
HDP-018880	RT	CD	male	17w	PWK_PhJ	4
HDP-018881	RT	CD	male	17w	PWK_PhJ	4
HDP-018883	RT	CD	female	17w	PWK_PhJ	4
HDP-018884	RT	CD	female	17w	PWK_PhJ	4
HDP-018885	RT	WD	male	17w	PWK_PhJ	5
HDP-018886	RT	WD	male	17w	PWK_PhJ	5
HDP-018887	RT	WD	male	17w	PWK_PhJ	5
HDP-018888	RT	WD	male	17w	PWK_PhJ	5
HDP-018889	RT	WD	female	17w	PWK_PhJ	5
HDP-018890	RT	WD	female	17w	PWK_PhJ	5
HDP-018891	RT	WD	female	17w	PWK_PhJ	5
HDP-018892	RT	WD	female	17w	PWK_PhJ	5
HDP-018893	RT	WD	female	17w	PWK_PhJ	5
HDP-018894	RT	CD	female	17w	PWK_PhJ	5
HDP-018895	RT	CD	female	17w	PWK_PhJ	5
HDP-018896	RT	WD	male	17w	PWK_PhJ	5
HDP-018897	RT	CD	female	17w	PWK_PhJ	5
HDP-018919	RT	CD	male	17w	PWK_PhJ	5
HDP-018920	RT	CD	female	17w	PWK_PhJ	5
HDP-018921	RT	CD	female	17w	PWK_PhJ	5
HDP-018922	RT	CD	female	17w	PWK_PhJ	5
HDP-018948	RT	CD	male	17w	PWK_PhJ	6
HDP-018949	RT	CD	male	17w	PWK_PhJ	6
HDP-018950	RT	CD	male	17w	PWK_PhJ	6
HDP-018951	RT	WD	female	17w	PWK_PhJ	6
HDP-018952	RT	CD	male	17w	PWK_PhJ	6
HDP-018953	RT	CD	male	17w	PWK_PhJ	6
HDP-018954	RT	WD	female	17w	PWK_PhJ	6
HDP-018955	RT	WD	female	17w	PWK_PhJ	6
HDP-018961	RT	WD	male	17w	PWK_PhJ	6
HDP-018962	RT	WD	male	17w	PWK_PhJ	6
HDP-018963	RT	WD	male	17w	PWK_PhJ	6
HDP-018964	RT	WD	female	17w	PWK_PhJ	6
HDP-018965	RT	CD	female	17w	PWK_PhJ	6
HDP-018966	RT	CD	female	17w	PWK_PhJ	6
HDP-018976	TN	WD	female	27d	PWK_PhJ	7
HDP-018977	TN	WD	female	27d	PWK_PhJ	7
HDP-018979	TN	CD	male	27d	PWK_PhJ	7
HDP-018980	TN	CD	male	27d	PWK_PhJ	7
HDP-018981	TN	CD	male	27d	PWK_PhJ	7
HDP-018982	TN	CD	male	27d	PWK_PhJ	7
HDP-018984	TN	WD	male	27d	PWK_PhJ	7
HDP-018985	TN	WD	male	27d	PWK_PhJ	7
HDP-018986	TN	WD	female	27d	PWK_PhJ	7
HDP-018993	TN	CD	male	27d	PWK_PhJ	8
HDP-018994	TN	CD	male	27d	PWK_PhJ	8
HDP-018995	TN	CD	male	27d	PWK_PhJ	8
HDP-018996	TN	WD	female	27d	PWK_PhJ	8
HDP-018997	TN	WD	female	27d	PWK_PhJ	8
HDP-018998	TN	WD	female	27d	PWK_PhJ	8
HDP-019000	TN	CD	male	3d	PWK_PhJ	8
HDP-019001	TN	CD	male	3d	PWK_PhJ	8
HDP-019002	TN	WD	male	3d	PWK_PhJ	8
HDP-019004	TN	WD	male	3d	PWK_PhJ	8
HDP-019005	TN	CD	female	27d	PWK_PhJ	8
HDP-019006	TN	CD	female	27d	PWK_PhJ	8
HDP-019007	TN	CD	female	27d	PWK_PhJ	8
HDP-019008	TN	CD	female	27d	PWK_PhJ	8
HDP-019009	TN	WD	male	27d	PWK_PhJ	8
HDP-019011	TN	WD	female	3d	PWK_PhJ	8
HDP-019012	TN	WD	female	3d	PWK_PhJ	8
HDP-019013	TN	WD	female	3d	PWK_PhJ	8
HDP-019014	TN	WD	female	3d	PWK_PhJ	8
HDP-019015	TN	WD	male	27d	PWK_PhJ	8
HDP-019016	TN	WD	male	27d	PWK_PhJ	8
HDP-019017	TN	CD	female	27d	PWK_PhJ	8
HDP-019018	TN	CD	female	27d	PWK_PhJ	8
HDP-019019	TN	CD	female	27d	PWK_PhJ	8
HDP-019020	TN	WD	male	3d	PWK_PhJ	9
HDP-019021	TN	WD	male	3d	PWK_PhJ	9
HDP-019022	TN	WD	male	3d	PWK_PhJ	9
HDP-019023	TN	CD	male	3d	PWK_PhJ	9
HDP-019024	TN	CD	male	3d	PWK_PhJ	9
HDP-019025	TN	CD	male	3d	PWK_PhJ	9
HDP-019026	TN	CD	male	3d	PWK_PhJ	9
HDP-019052	TN	WD	male	9d	PWK_PhJ	10
HDP-019053	TN	WD	male	9d	PWK_PhJ	10
HDP-019054	TN	CD	female	9d	PWK_PhJ	10
HDP-019055	TN	CD	female	9d	PWK_PhJ	10
HDP-019056	TN	CD	male	9d	PWK_PhJ	10
HDP-019057	TN	CD	male	9d	PWK_PhJ	10
HDP-019058	TN	CD	male	9d	PWK_PhJ	10
HDP-019059	TN	CD	male	9d	PWK_PhJ	10
HDP-019060	TN	WD	male	3d	PWK_PhJ	10
HDP-019061	TN	CD	female	3d	PWK_PhJ	10
HDP-019062	TN	CD	female	3d	PWK_PhJ	10
HDP-019068	TN	WD	female	3d	PWK_PhJ	11
HDP-019069	TN	WD	female	3d	PWK_PhJ	11
HDP-019071	TN	CD	male	9d	PWK_PhJ	11
HDP-019072	TN	CD	male	9d	PWK_PhJ	11
HDP-019073	TN	WD	male	9d	PWK_PhJ	11
HDP-019074	TN	WD	male	9d	PWK_PhJ	11
HDP-019075	TN	WD	male	9d	PWK_PhJ	11
HDP-019076	TN	WD	female	9d	PWK_PhJ	11
HDP-019077	TN	WD	female	9d	PWK_PhJ	11
HDP-019078	TN	WD	female	9d	PWK_PhJ	11
HDP-019081	TN	WD	male	9d	PWK_PhJ	12
HDP-019082	TN	WD	male	9d	PWK_PhJ	12
HDP-019083	TN	CD	female	9d	PWK_PhJ	12
HDP-019084	TN	CD	female	9d	PWK_PhJ	12
HDP-019085	TN	WD	female	9d	PWK_PhJ	12
HDP-019087	TN	WD	female	9d	PWK_PhJ	12
HDP-019090	TN	CD	female	3d	PWK_PhJ	12
HDP-019091	TN	CD	female	3d	PWK_PhJ	12
HDP-019111	TN	CD	female	9d	PWK_PhJ	13
HDP-019112	TN	CD	female	9d	PWK_PhJ	13
HDP-019113	TN	WD	female	9d	PWK_PhJ	13
HDP-019117	TN	WD	female	9d	PWK_PhJ	13
HDP-019118	TN	CD	female	3d	PWK_PhJ	13
HDP-019119	TN	CD	female	3d	PWK_PhJ	13

## Sheet: 2_liver
Supplementary Data 4: Targeted LC-MS/MS analysis of Sphingolipids
4.2 Sphingolipids in liver tissue
Sample_ID	N-palmitoyl-1-deoxysphinganine	N-nervonoyl-1-desoxymethylsphingosine	N-nervonoyl-1-desoxymethylsphinganine	DhCer C20:0 (d18:0/20:0)	Cer C10:0 (d18:1/10:0)	Cer C12:0 (d18:1/12:0)	Cer C22:0 (d18:1/22:0)	GlcCer C18:0 (d18:1/18:0)	SM C12:0 (d18:1/12:0)	DhCer C18:0 (d18:0/18:0)	GlcCer C24:1 (d18:1/24:1)	LacCer C24:0 (d18:1/24:0)	Cer C18:1 (d18:1/18:1)	DhCer C16:0 (d18:0/16:0)	SM C22:0 (d18:1/22:0)	SM C24:1 (d18:1/24:1)	1-DeoxyCer C22 (m18:1/22:0)/DhCer C22:0 (d18:0/22:0)	SM C18:0 (d18:1/18:0)	LacCer C16:0 (d18:1/16:0)	Cer C20:0 (d18:1/20:0)	SM C17:0 (d18:1/17:0)	Cer C17:0 (d18:1/17:0)	1-desoxymethylsphinganine (m17:0)	1-DeoxyCer C24:1 (m18:1/24:1)	SM C16:0 (d18:1/16:0)	N-nervonoyl-1-deoxysphingosine	SM C24:0 (d18:1/24:0)	Cer C14:0 (d18:1/14:0)	LacCer C24:1 (d18:1/24:1)	DhCer C24:0 (d18:0/24:0)	Cer C18:0 (d18:1/18:0)	N-nervonoyl-1-deoxysphinganine	Cer C16:0 (d18:1/16:0)	GlcCer C16:0 (d18:1/16:0)	DhCer C24:1 (d18:0/24:1)	GlcSph C18:1	Cer C24:0 (d17:1/24:0)	1-deoxysphinganine (m18:0)	Spa (d18:0)	Cer C24:1 (d18:1/24:1)	SM C18:1 (d18:1/18:1)	Sph (d18:1)	Cer C24:0 (d18:1/24:0)
	nmol/g of proteins	nmol/g of proteins	nmol/g of proteins	nmol/g of proteins	nmol/g of proteins	nmol/g of proteins	nmol/g of proteins	nmol/g of proteins	nmol/g of proteins	nmol/g of proteins	nmol/g of proteins	nmol/g of proteins	nmol/g of proteins	nmol/g of proteins	nmol/g of proteins	nmol/g of proteins	nmol/g of proteins	nmol/g of proteins	nmol/g of proteins	nmol/g of proteins	nmol/g of proteins	nmol/g of proteins	nmol/g of proteins	nmol/g of proteins	nmol/g of proteins	nmol/g of proteins	nmol/g of proteins	nmol/g of proteins	nmol/g of proteins	nmol/g of proteins	nmol/g of proteins	nmol/g of proteins	nmol/g of proteins	nmol/g of proteins	nmol/g of proteins	nmol/g of proteins	nmol/g of proteins	nmol/g of proteins	nmol/g of proteins	nmol/g of proteins	nmol/g of proteins	nmol/g of proteins	nmol/g of proteins
HDP-018694	0.0476562	0.0414505	0.118342	56.2292	0.0203013	0.0447804	212.959	1.6621	0.115183	33.5791	17.8935	16.0478	1.72636	9.06125	3769.92	1210.94	1.2853	112.643	7.18397	31.6152	19.2146	11.7517	0.195402	0.216521	1780.3	0.0180048	492.884	144.881	17.6502	17.8639	28.162	1.39372	173.592	27.8617	10.2914	0.12993	80.2898	2.24311	8.87859	454.211	4.71693	132.722	274.161
HDP-018695	0.210942	0.0353284	0.104084	87.8049	0.117183	0.233308	278.275	2.26422	0.260498	74.7158	15.0774	11.6532	5.8705	15.774	3191.69	875.566	1.56192	118.518	5.30948	60.5824	26.7165	22.1928	0.203265	0.291906	1646.08	0.0242843	284.648	223.796	12.8856	18.2113	56.9162	2.64821	333.066	23.5268	11.4884	0.107352	158.679	2.99586	12.0993	540.087	7.15412	157.673	272.009
HDP-018697	0.531188	0.10936	0.194305	142.754	0.188816	0.381889	160.305	4.77196	0.149763	165.928	60.7254	15.3311	35.614	36.7786	1312.45	1213.33	2.39192	199.306	10.8246	53.9483	38.4915	69.7182	0.345944	0.874191	2739.69	0.0828866	200.804	151.833	34.3211	23.8418	213.68	12.8898	786.622	103.959	34.6333	0.194076	212.246	11.6642	22.7043	1358.66	7.75756	297.651	299.192
HDP-018698	0.0649366	0.0662094	0.0891404	47.6955	0.0409974	0.0603535	86.5735	1.98921	0.204206	42.552	34.048	18.5943	3.57861	9.22549	2167.74	2635.61	1.08501	198.373	10.8099	20.3548	36.6286	13.5665	0.172387	0.20893	3086.01	0.020149	518.139	133.595	33.4877	21.2588	40.9361	1.79524	177.099	49.6732	16.2401	0.148481	109.351	2.64124	13.8214	673.644	8.80027	211.578	228.811
HDP-018700	0.0407665	0.0314218	0.0947189	47.6299	0.0266185	0.0493503	277.964	1.82227	0.138308	36.994	16.967	13.3539	1.56218	13.8588	5551.57	1557.39	0.896905	163.568	7.78833	42.6944	29.6895	14.1427	0.271441	0.124988	2375.28	0.0118181	768.12	228.96	15.5685	32.1167	32.8471	0.866028	147.25	29.2201	13.0262	0.140857	120.862	1.88248	12.7147	560.821	8.64221	153.161	430.52
HDP-018701	0.0612743	0.0464032	0.0913451	78.5464	0.0231237	0.0400111	211.278	1.97193	0.0954923	41.8805	20.0347	13.5363	2.99222	10.5473	4177.34	1238.14	1.73952	121.689	7.3134	33.3237	16.7531	10.184	0.142107	0.294322	1864.26	0.0217137	424.717	158.878	19.9319	15.6257	34.8985	1.70729	181.564	32.3907	10.9653	0.136022	74.1639	2.1576	9.32585	517.877	4.8628	153.548	255.912
HDP-018702	0.250108	0.0565125	0.155526	82.5779	0.133828	0.251602	380.135	1.54253	0.21979	110.393	15.1156	16.473	7.49203	21.1626	4323.34	1035	1.38514	134.676	8.15141	65.011	29.7961	19.7687	0.315016	0.40636	2282.11	0.0347767	385.119	276.735	17.9927	23.3147	55.2152	4.44594	377.473	22.0241	15.1802	0.149892	216.84	4.82849	15.1343	714.884	8.87237	190.368	372.313
HDP-018703	0.326992	0.0590283	0.14122	97.0882	0.118641	0.240281	354.968	1.82125	0.203131	161.755	14.3168	11.8008	11.9105	26.8823	4185.03	960.895	1.59537	129.493	4.8526	64.3865	25.5088	20.2676	0.252451	0.34499	1815.41	0.0341803	334.554	292.723	12.5232	32.4721	67.4037	3.7837	392.442	21.2964	19.573	0.124707	160.514	3.67549	15.485	603.195	7.8573	181.36	292.529
HDP-018705	0.301272	0.0954086	0.151855	95.5652	0.163944	0.301136	129.981	3.91503	0.102316	149.215	55.3219	13.7893	27.4798	33.9163	1071.72	1182.57	1.50963	164.928	14.3749	52.3906	35.4177	65.3103	0.31957	0.844456	2451.7	0.0551526	169.783	145.013	36.1046	6.90288	197.105	7.81283	810.408	96.3548	30.9936	0.19036	174.7	8.25962	22.2148	1337.07	6.89614	280.862	271.814
HDP-018706	0.0408206	0.033106	0.0599099	38.4602	0.0420344	0.0692093	91.2326	3.62309	0.196051	74.9274	34.3445	15.3211	5.36013	14.4266	2221.07	2748.92	0.934575	246.517	8.08142	23.7183	42.5542	24.07	0.201838	0.148091	3416.57	0.0143705	499.272	164.134	29.2647	20.1498	72.0786	1.1213	211.852	53.4459	17.7619	0.123738	122.65	2.27376	15.3981	680.873	10.2364	216.839	219.09
HDP-018709	0.0802581	0.0355145	0.10933	67.7613	0.0251118	0.0516554	289.263	2.21829	0.0891101	42.2571	19.4244	15.601	2.75801	13.1715	5391.38	1216.4	1.53998	132.306	7.20389	40.7594	20.9057	11.6257	0.200168	0.228161	2053.37	0.017022	614.999	221.382	16.3222	23.8047	39.1128	1.37461	189.449	36.1231	13.0558	0.148497	97.1558	2.50163	10.6614	568.858	5.18595	156.972	368.321
HDP-018710	0.231458	0.0650831	0.155114	93.0534	0.127411	0.261943	325.359	2.24533	0.189453	138.68	16.9996	12.81	11.8478	20.9637	3413.83	934.334	1.61857	117.989	5.59662	58.6875	26.2467	22.0255	0.265531	0.409417	1577.68	0.0336243	298.174	212.823	15.5366	23.8244	57.7618	3.72307	382.804	27.3942	17.5662	0.138963	156.965	3.62593	14.8032	636.631	6.92246	157.271	280.628
HDP-018712	0.259379	0.0752081	0.15685	124.403	0.128479	0.223138	271.102	2.0139	0.148989	174.525	17.0674	11.4361	10.8261	23.4667	3613.83	942.954	2.17574	132.542	5.20366	56.5695	28.039	23.4525	0.188132	0.480336	1575.25	0.0398018	301.699	185.442	14.9162	25.2399	65.9732	4.01374	364.523	25.4629	21.3492	0.128323	155.225	3.29803	15.1494	629.243	7.38691	161.587	269.009
HDP-018717	0.0331226	0.0529337	0.0694393	21.472	0.0321265	0.0522672	93.5516	3.7545	0.192218	35.6821	48.3944	15.9922	3.73406	9.9371	2469.72	3527.74	1.00073	286.578	9.96236	19.4868	60.2073	19.6745	0.231847	0.146635	4029.08	0.0128572	723.165	109.896	27.3584	15.0239	65.8404	1.07759	175.973	67.6369	12.5065	0.164533	121.941	2.81985	13.3195	580.178	13.2071	207.903	228.573
HDP-018718	0.327331	0.0851914	0.147747	107.286	0.197734	0.35319	144.147	6.82849	0.165955	147.378	58.3165	19.4193	25.0683	29.3975	1432.6	1320.92	2.02914	215.655	12.0632	49.3522	49.4826	60.0869	0.442464	0.66347	2689.86	0.0608717	263.767	143.254	37.7551	20.8223	189.65	7.69068	717.104	101.435	28.4708	0.211205	222.338	10.6509	26.5564	1192.95	10.5975	326.5	307.767
HDP-018731	0.0741216	0.0485256	0.0772843	40.4273	0.054393	0.0906346	105.206	2.32717	0.226946	47.5666	30.7882	18.1941	3.28111	11.7741	1936.66	2620.25	0.883625	195.384	10.5144	29.7069	33.2044	16.3401	0.232034	0.210775	2894.28	0.0200172	432.706	171.28	34.8581	22.6605	63.6115	1.7799	216.963	40.5145	18.0534	0.160723	117.805	3.3256	18.1732	810.481	8.58259	258.507	260.722
HDP-018732	0.0834551	0.0652532	0.100842	45.8454	0.0508336	0.0799887	69.1087	3.62028	0.213646	78.7831	48.2911	17.9433	6.20908	12.1798	2223.64	2664.44	1.18127	226.812	9.82399	36.0552	38.8956	18.8289	0.249413	0.190182	3087.68	0.0212173	459.349	143.297	33.2043	16.8668	71.8558	2.2183	216.135	47.9135	13.2063	0.130009	119.849	3.45391	14.0623	649.845	10.0867	222.519	225.444
HDP-018735	0.0468248	0.0431902	0.0811285	26.8827	0.0279347	0.059788	84.7307	3.19126	0.201735	34.73	38.5967	14.6412	3.22287	7.3768	1924.43	2788.09	0.887284	217.223	10.3879	21.0746	48.4976	15.5436	0.203733	0.160127	3143.45	0.0140187	477.311	80.8087	30.4215	14.8229	44.508	1.43468	151.661	45.826	12.3436	0.127713	89.8687	3.07201	11.784	548.248	10.3877	176.928	183.435
HDP-018736	0.288599	0.0860735	0.14682	114.645	0.175555	0.34101	163.123	3.26033	0.160772	241.879	42.7029	21.5867	25.0063	30.8219	1944.09	1459.33	1.9086	259.306	14.3342	48.687	48.7962	56.7989	0.386863	0.641377	3304.79	0.0605649	306.205	195.377	38.7887	22.8386	159.227	6.80329	639.568	74.1426	34.7745	0.15966	234.193	9.47258	28.9061	1233.11	12.2535	349.401	316.74
HDP-018737	0.406752	0.139495	0.206263	131.848	0.185032	0.342612	145.726	3.91216	0.142179	291.368	54.97	21.3703	32.6627	36.7766	1809.61	1556.09	1.91668	244.295	14.847	44.1119	46.6515	59.7226	0.455349	0.826139	3258.32	0.0716453	291.382	203.819	43.4646	24.6803	200.372	9.67465	706.022	95.2837	38.8162	0.185808	225.425	10.1615	29.2137	1401.42	10.3713	306.041	308.83
HDP-018738	0.398953	0.114106	0.182121	122.131	0.164585	0.311863	150.396	3.29341	0.140698	221.482	58.4459	17.3427	31.3732	33.3217	1666.64	1425.89	1.8843	207.632	11.4737	44.5077	40.7149	52.9791	0.314435	0.722651	2974.54	0.06691	239.624	184.561	34.4231	18.3315	171.666	8.79395	671.913	83.3267	29.2621	0.185365	198.201	8.34803	22.9243	1268.04	8.94618	303.705	269.182
HDP-018751	0.377786	0.0830564	0.172053	140.171	0.123339	0.219352	269.403	2.55455	0.16401	112.112	25.5871	14.672	9.83805	24.5322	3312.87	1151.3	2.01492	147.791	7.32762	60.0421	29.2906	24.086	0.308995	0.609323	2283.69	0.0531498	313.782	181.916	20.8589	22.203	72.9447	6.72209	434.483	37.7858	18.1722	0.1665	187.286	6.00154	17.5218	796.271	7.7416	192.107	313.304
HDP-018788	0.0858933	0.0385282	0.0754742	62.1317	0.0199792	0.045888	348.623	1.87808	0.102621	34.9968	16.7106	14.6564	1.70654	18.1767	7357.16	1129.07	1.67699	156.174	8.21742	44.5961	20.6394	9.13239	0.179921	0.166511	2650.65	0.0136231	595.117	288.856	17.9191	19.6446	36.3125	1.05654	187.281	38.6024	9.81062	0.151821	91.3674	2.07219	11.8194	468.769	6.48883	177.605	340.747
HDP-018790	0.072681	0.0599254	0.115101	44.6375	0.0432514	0.0645749	88.1915	4.49208	0.184044	78.9067	45.8086	19.5384	6.14695	15.7408	2288.43	2811.76	1.02274	250.54	13.6513	21.9371	44.5338	20.3893	0.337954	0.240566	3597.43	0.0209171	537.62	135.866	42.2549	20.1355	71.4043	1.78391	184.648	66.8375	18.527	0.143557	121.014	3.76342	15.4965	643.325	11.4046	208.729	227.001
HDP-018791	0.262739	0.0432422	0.101175	60.6388	0.233802	0.319223	100.736	4.69259	0.545464	75.8419	33.6481	22.2958	11.3447	16.6676	2309.22	1711.01	1.67034	301.273	11.8755	30.1064	71.8934	37.5221	0.359688	0.346624	3406.51	0.0266817	455.111	197.645	30.1776	25.5397	74.5447	3.10797	316.547	75.3039	15.456	0.165057	168.602	7.18899	16.6306	549.955	19.7195	156.398	266.792
HDP-018794	0.21966	0.0361506	0.0859468	62.8157	0.108305	0.192377	349.039	1.83357	0.302143	73.1868	10.732	14.2163	5.03874	17.0131	6320.72	1089.47	1.34559	148.514	6.09247	51.0353	33.1427	14.0005	0.313437	0.215302	2293.09	0.0184362	456.022	276.306	12.886	28.1325	32.5196	1.46273	255.14	17.7286	15.64	0.153275	136.806	4.20644	13.8166	419.366	11.2409	147.413	251.502
HDP-018795	0.068143	0.0444493	0.084588	59.2093	0.0244964	0.0478773	176.188	3.24787	0.0979118	36.6181	23.698	9.90944	2.79321	13.8597	3968.45	1534.35	1.57126	184.971	6.88731	42.6415	24.9474	17.6025	0.174304	0.281994	2331.15	0.0190875	450.4	134.219	17.5621	14.6461	49.0446	1.67898	194.038	37.1451	12.36	0.123595	80.2854	2.83339	11.6948	524.936	6.25844	110.294	244.183
HDP-018797	0.167447	0.034545	0.0787413	72.7547	0.125692	0.195079	380.025	1.68493	0.313943	99.2661	8.61593	17.6733	4.39339	13.795	6397.47	885.922	1.51062	129.405	5.28868	48.0579	25.6913	11.9853	0.252725	0.221687	1693.69	0.0183078	419.152	242.115	14.7064	30.9686	25.6209	1.58955	193.765	16.9951	12.8961	0.144472	138.32	3.94519	11.3277	394.499	11.1443	128.466	310.543
HDP-018805	0.0500246	0.0382211	0.0816565	48.1506	0.0147151	0.0446922	319.724	1.83769	0.119114	30.7062	13.6683	12.2961	1.90066	10.7911	6615.21	1355.47	1.11218	152.015	4.7747	42.7606	24.0567	8.2468	0.184616	0.162965	2070.47	0.0127587	737.767	197.34	12.5591	24.9662	23.463	0.934612	160.577	21.4737	11.1206	0.158807	94.295	1.85512	8.04908	498.732	6.56278	143.715	376.839
HDP-018806	0.0341866	0.0395237	0.105951	44.6785	0.0222001	0.0591203	283.222	2.08341	0.122011	26.948	18.1511	11.9874	1.56277	12.5938	4581.68	1479.81	0.971869	155.287	5.63641	36.523	26.6186	10.323	0.216616	0.147155	2287.38	0.0123111	707.309	172.224	14.9282	28.3507	32.0369	1.04007	173.578	30.6168	12.3805	0.148177	125.272	2.00109	10.8933	568.307	7.2096	177.969	427.559
HDP-018807	0.352683	0.0774278	0.161981	121.869	0.185425	0.328848	140.403	4.57422	0.20201	224.99	50.1331	17.8315	26.5732	27.2597	1780.9	1452.7	1.95842	256.981	15.957	40.9266	54.4924	63.7989	0.358626	0.678291	3397.36	0.0566246	287.216	178.124	37.7072	20.7848	183.348	7.18615	607.119	92.2233	27.0271	0.213708	199.673	10.2356	23.165	1112.15	11.6485	273.837	279.991
HDP-018808	0.246339	0.0516892	0.11652	76.3557	0.182747	0.306698	126.394	3.20923	0.302365	103.616	31.7316	28.2847	11.1485	16.9188	2057.62	1578.45	1.49587	210.389	12.9685	36.1328	50.3751	44.7666	0.338891	0.392372	2734.82	0.0365002	387.342	215.809	39.9246	24.8608	114.338	4.28164	447.907	64.8837	17.7147	0.136255	207.706	7.09914	16.3245	840.223	12.3702	213.475	299.453
HDP-018809	0.0626693	0.0651541	0.165446	39.3787	0.0574382	0.0827242	110.708	3.50562	0.288539	87.1623	38.6906	19.2587	5.16548	12.0921	1988.45	2370.42	0.92183	219.138	10.8076	23.2766	39.5414	20.8504	0.359175	0.228747	3211.16	0.0204216	565.659	120.337	34.2381	25.6969	61.192	1.94698	187.538	55.828	18.122	0.12012	139.055	4.07174	18.0667	678.514	13.0307	258.288	319.449
HDP-018810	0.303778	0.0714787	0.158943	96.851	0.194395	0.287967	129.233	4.08187	0.304053	188.774	35.8856	24.552	16.4824	21.7463	2393.73	1770.29	2.00047	290.945	14.2321	33.415	58.8623	46.9503	0.39657	0.526976	3433.35	0.0488768	423.825	230.689	37.9911	32.1298	119.17	5.64664	410.745	70.397	24.1372	0.153513	215.082	8.99873	21.9893	818.659	17.1943	243.083	304.835
HDP-018814	0.061726	0.0328831	0.091455	59.9192	0.0187961	0.0434164	331.747	2.56432	0.108302	44.6112	17.0271	13.46	2.21386	13.2571	7428.81	1239.21	1.43423	162.619	5.26646	40.0325	24.8204	8.76608	0.206871	0.193117	2371.39	0.0135419	699.468	154.568	15.7337	27.2637	27.8752	1.24926	149.162	30.5078	12.9746	0.128119	82.2154	2.80074	10.2219	401.993	6.61836	135.3	331.315
HDP-018816	0.0804985	0.0612728	0.113653	48.27	0.0382068	0.0691702	97.1042	5.24754	0.178028	88.9028	45.2452	25.964	5.66802	18.6296	2357.4	2457.63	1.16742	300.666	13.0822	26.3388	47.5859	20.4171	0.312916	0.220004	3879.55	0.0195593	538.944	144.91	44.2041	22.7203	76.2415	1.60144	211.489	71.8465	17.494	0.155708	139.094	2.59549	16.1473	665.249	12.5437	199.787	271.832
HDP-018821	0.0509231	0.0277774	0.0785576	36.5887	0.0219818	0.0571795	173.893	1.90101	0.178607	48.9113	19.454	12.5812	2.98148	18.0038	3470.06	1638.96	0.896082	194.452	9.27853	32.6186	28.7449	11.5118	0.165513	0.150978	3205.13	0.0109411	655.47	251.993	19.8022	31.1644	43.2107	0.714133	203.743	39.5061	17.1997	0.147014	128.439	1.54064	11.0714	520.642	10.0023	158.227	333.029
HDP-018822	0.0532101	0.0661931	0.106257	44.1399	0.0522961	0.0824313	93.05	3.96506	0.194732	85.5996	37.9571	20.7601	5.15848	11.9438	2426.98	3126.33	1.3771	327.306	12.3725	23.4354	59.7001	26.1239	0.247429	0.242992	4241.15	0.0256353	578.368	104.967	39.5909	23.6108	78.798	1.68432	196.738	55.7931	21.5254	0.167816	121.736	2.65502	15.382	706.066	14.0701	218.428	242.116
HDP-018823	0.06578	0.0595829	0.0910989	54.1581	0.0274962	0.061218	74.2769	3.21126	0.197566	57.1375	47.9155	23.0544	5.50945	9.52176	2304.94	2729.11	1.40613	235.108	11.4395	16.6208	44.7747	21.9747	0.199405	0.245323	3336.74	0.0199947	607.925	129.796	39.5016	18.7252	55.9853	2.08343	175.166	68.1865	14.7265	0.144544	115.547	2.92204	13.6597	613.984	11.8109	184.055	249.265
HDP-018824	0.0703117	0.0350284	0.0721759	48.2972	0.0145775	0.0408364	388.887	2.25869	0.106432	55.7185	14.844	12.3281	2.2496	18.9069	7557.13	1019.09	1.56621	163.261	5.03978	46.1122	23.8451	11.6542	0.176876	0.137945	2399.46	0.0114887	831.704	189.845	12.3543	50.6023	29.8777	0.995553	166.198	32.5467	13.2503	0.150465	102.386	2.21293	9.96107	332.264	6.01049	124.938	410.841
HDP-018825	0.0652978	0.0304199	0.0813196	47.0698	0.0155165	0.0367452	289.483	2.82834	0.0919155	38.2031	14.0435	10.8179	1.28043	11.989	6235.87	1068.44	1.55925	155.605	5.44357	43.8703	25.6804	11.3137	0.190121	0.150436	2032.28	0.0108204	696.513	114.209	11.384	31.787	22.4138	0.930897	131.973	25.6168	11.1042	0.133957	74.1424	2.46225	8.96799	323.819	5.65033	111.745	346.826
HDP-018826	0.250786	0.0325252	0.0855844	156.555	0.0916107	0.155552	287.264	1.51432	0.311195	233.733	10.4273	45.0499	3.20538	18.0982	6401.45	1012.59	2.63291	139.474	10.6256	49.4791	26.1832	7.79234	0.379352	0.290985	2402.47	0.0220109	444.049	272.921	31.5588	44.4523	20.1322	2.09163	174.506	22.5023	21.247	0.212018	156.176	5.94935	14.8021	358.417	15.071	160.839	331.931
HDP-018827	0.22897	0.0580234	0.140963	65.3987	0.0718068	0.166081	271.702	1.59547	0.208673	61.1731	12.577	14.1375	6.53383	17.9122	3945.09	1220.29	1.25122	126.748	6.36213	52.4425	25.2427	15.061	0.356962	0.39629	2191.83	0.0298558	344.952	202.204	15.7151	30.5156	40.3033	3.51814	276.423	19.4035	24.9924	0.140641	134.185	5.25173	16.2013	612.937	8.89122	161.008	283.259
HDP-018828	0.295766	0.0731772	0.139524	103.516	0.0939332	0.183102	272.227	2.29949	0.22434	127.54	18.0809	14.9716	7.87632	19.9418	4456.52	1215.55	1.68216	152.572	7.4528	48.249	30.33	17.6727	0.275773	0.391429	2225.14	0.0340097	361.653	183.2	17.6147	28.3128	54.4312	3.74081	299.055	25.0283	17.3256	0.149122	146.583	4.18428	13.2672	547.882	9.37741	104.435	255.483
HDP-018829	0.0863709	0.0539638	0.124263	38.4855	0.0330389	0.0695523	78.3257	3.07015	0.188864	79.2917	34.2781	12.5868	4.18654	17.4321	2014.16	2382.52	0.753565	248.557	11.2732	25.7366	43.5258	17.3471	0.278294	0.269833	3331.03	0.0159738	464.029	119.42	29.8609	27.916	50.9804	1.40928	196.229	49.2307	28.5526	0.166639	93.8523	2.9347	18.1115	612.977	11.372	198.383	253.703
HDP-018836	0.0777406	0.0461823	0.109671	50.0349	0.046837	0.0888385	168.503	3.33214	0.113129	97.0202	41.3922	13.5228	3.20645	17.1781	2404.87	1689.99	0.896628	213.028	9.32572	43.8649	25.0056	14.8811	0.28634	0.163976	2322.56	0.0176039	532.423	171.828	23.2096	45.8301	90.6685	1.36237	244.993	31.7865	24.6309	0.121875	170.552	2.6531	18.8773	773.534	8.72157	209.144	372.741
HDP-018837	0.251118	0.068262	0.106639	81.8152	0.150781	0.299308	117.627	5.13297	0.35438	347.414	36.1107	28.9221	17.487	31.5551	2793.67	2317.08	1.89566	410.174	12.9995	37.0668	80.8836	56.6698	0.361702	0.376743	4359.72	0.0329705	471.244	265.144	36.3962	36.682	149.654	3.42449	399.773	68.9694	29.6764	0.172187	174.1	7.30972	24.9246	753.62	24.6996	176.917	258.645
HDP-018838	0.253694	0.0373276	0.0986638	78.5517	0.188487	0.332974	119.624	4.05275	0.527871	140.532	29.8921	33.4464	12.8386	16.9466	2443.36	1722.34	1.92649	304.576	13.9354	36.8443	67.5291	42.3098	0.402627	0.33981	3422.3	0.0311942	435.363	254.782	43.6547	34.0362	94.4213	3.64297	332.14	67.5451	20.6256	0.153572	185.317	8.15488	21.4076	710.887	21.1455	239.223	293.486
	ND: Not detected

## Sheet: 3_heart
Supplementary Data 4: Targeted LC-MS/MS analysis of Sphingolipids
4.3 Sphingolipids in heart tissue
Sample_ID	1-DeoxyCer C22 (m18:1/22:0)/DhCer C22:0 (d18:0/22:0)	1-DeoxyCer C24:1 (m18:1/24:1)	1-DeoxyCer C6 (m18:1/6:0)	1-Deoxy-DhCer C6 (m18:0/6:0)	1-deoxysphinganine (m18:0)	1-deoxysphingosine (m18:1)	1-desoxymethylsphinganine (m17:0)	1-desoxymethylsphingosine (m17:1)	3-Deoxy-Cer1P C16:0 (d18:1/16:0)	3-deoxysphingosine (m18:1)	Cer C10:0 (d18:1/10:0)	Cer C12:0 (d18:1/12:0)	Cer C14:0 (d18:1/14:0)	Cer C16:0 (d18:1/16:0)	Cer C17:0 (d18:1/17:0)	Cer C18:0 (d18:1/18:0)	Cer C18:1 (d18:1/18:1)	Cer C2:0 (d18:1/2:0)	Cer C20:0 (d18:1/20:0)	Cer C22:0 (d18:1/22:0)	Cer C24:0 (d17:1/24:0)	Cer C24:0 (d18:1/24:0)	Cer C24:1 (d18:1/24:1)	Cer C4:0 (d18:1/4:0)	Cer C6:0 (d18:1/6:0)	Cer C8:0 (d17:1/8:0)	Cer C8:0 (d18:1/8:0)	Cer1P C16:0 (d18:1/16:0)	Cer1P C18:1 (d18:1/18:1)	Cer1P C24:0 (d18:1/24:0)	DhCer C16:0 (d18:0/16:0)	DhCer C18:0 (d18:0/18:0)	DhCer C20:0 (d18:0/20:0)	DhCer C24:0 (d18:0/24:0)	DhCer C24:1 (d18:0/24:1)	GlcCer C12:0 (d18:1/12:0)	GlcCer C16:0 (d18:1/16:0)	GlcCer C18:0 (d18:1/18:0)	GlcCer C18:1 (d18:1/18:1)	GlcCer C24:1 (d18:1/24:1)	GlcSph C18:1	LacCer C12:0 (d18:1/12:0)	LacCer C16:0 (d18:1/16:0)	LacCer C24:0 (d18:1/24:0)	LacCer C24:1 (d18:1/24:1)	N-dodecanoyl-1-deoxysphinganine	N-lauroyl-1-deoxysphingosine	N-lauroyl-1-desoxymethylsphinganine	N-lauroyl-1-desoxymethylsphingosine
	nmol/g of proteins	nmol/g of proteins	nmol/g of proteins	nmol/g of proteins	nmol/g of proteins	nmol/g of proteins	nmol/g of proteins	nmol/g of proteins	nmol/g of proteins	nmol/g of proteins	nmol/g of proteins	nmol/g of proteins	nmol/g of proteins	nmol/g of proteins	nmol/g of proteins	nmol/g of proteins	nmol/g of proteins	nmol/g of proteins	nmol/g of proteins	nmol/g of proteins	nmol/g of proteins	nmol/g of proteins	nmol/g of proteins	nmol/g of proteins	nmol/g of proteins	nmol/g of proteins	nmol/g of proteins	nmol/g of proteins	nmol/g of proteins	nmol/g of proteins	nmol/g of proteins	nmol/g of proteins	nmol/g of proteins	nmol/g of proteins	nmol/g of proteins	nmol/g of proteins	nmol/g of proteins	nmol/g of proteins	nmol/g of proteins	nmol/g of proteins	nmol/g of proteins	nmol/g of proteins	nmol/g of proteins	nmol/g of proteins	nmol/g of proteins	nmol/g of proteins	nmol/g of proteins	nmol/g of proteins	nmol/g of proteins
HDP-018694	ND	ND	ND	ND	0.0426145	ND	ND	ND	ND	ND	ND	ND	ND	97.837	ND	34.3091	ND	ND	44.1028	68.5758	32.5253	67.2534	72.7891	ND	ND	ND	ND	ND	ND	ND	5.13467	0.826964	ND	0.628905	3.60722	ND	ND	ND	ND	ND	ND	ND	ND	ND	0.970731	ND	ND	ND	ND
HDP-018695	ND	ND	ND	ND	0.129135	ND	ND	ND	ND	ND	ND	ND	ND	74.2722	ND	46.4177	ND	ND	44.5478	92.8236	41.6245	53.3704	57.2776	ND	ND	ND	ND	ND	ND	ND	5.22085	3.21578	ND	2.53608	2.15172	ND	ND	ND	ND	ND	ND	ND	ND	ND	1.48259	ND	ND	ND	ND
HDP-018698	ND	ND	ND	ND	0.193922	ND	ND	ND	ND	ND	ND	ND	ND	82.6522	ND	63.8682	ND	ND	37.8227	62.0429	29.2574	52.6761	74.3993	ND	ND	ND	ND	ND	ND	ND	5.4184	2.89106	ND	3.79972	1.87452	ND	ND	ND	ND	ND	ND	ND	ND	ND	3.09737	ND	ND	ND	ND
HDP-018700	ND	ND	ND	ND	0.0360724	ND	ND	ND	ND	ND	ND	ND	ND	65.377	ND	42.3032	ND	ND	52.9085	80.6162	23.6688	43.5336	67.8244	ND	ND	ND	ND	ND	ND	ND	4.09115	2.47747	ND	3.31402	1.62745	ND	ND	ND	ND	ND	ND	ND	ND	ND	2.65858	ND	ND	ND	ND
HDP-018701	ND	ND	ND	ND	0.0229997	ND	ND	ND	ND	ND	ND	ND	ND	80.178	ND	31.0283	ND	ND	39.5805	57.3448	23.0593	48.5949	60.0802	ND	ND	ND	ND	ND	ND	ND	5.64642	1.0447	ND	5.0311	1.59637	ND	ND	ND	ND	ND	ND	ND	ND	ND	1.32734	ND	ND	ND	ND
HDP-018702	ND	ND	ND	ND	0.115998	ND	ND	ND	ND	ND	ND	ND	ND	81.9546	ND	43.1739	ND	ND	37.5471	81.4717	38.2357	64.4493	65.2179	ND	ND	ND	ND	ND	ND	ND	7.08013	3.10504	ND	4.60831	1.8934	ND	ND	ND	ND	ND	ND	ND	ND	ND	0.908483	ND	ND	ND	ND
HDP-018703	ND	ND	ND	ND	0.180328	ND	ND	ND	ND	ND	ND	ND	ND	82.3573	ND	51.8884	ND	ND	45.4646	104.564	40.2105	59.2508	63.3923	ND	ND	ND	ND	ND	ND	ND	11.7357	3.98447	ND	4.55479	1.77423	ND	ND	ND	ND	ND	ND	ND	ND	ND	2.34052	ND	ND	ND	ND
HDP-018705	ND	ND	ND	ND	0.45584	ND	ND	ND	ND	ND	ND	ND	ND	94.5101	ND	58.9789	ND	ND	52.8845	106.032	57.278	59.615	99.5251	ND	ND	ND	ND	ND	ND	ND	5.24351	4.26982	ND	2.42249	2.70555	ND	ND	ND	ND	ND	ND	ND	ND	ND	5.54885	ND	ND	ND	ND
HDP-018706	ND	ND	ND	ND	0.156631	ND	ND	ND	ND	ND	ND	ND	ND	102.752	ND	35.5043	ND	ND	33.6414	65.6102	29.7968	56.0591	74.9152	ND	ND	ND	ND	ND	ND	ND	6.43584	0.984588	ND	4.38154	0.212903	ND	ND	ND	ND	ND	ND	ND	ND	ND	3.3009	ND	ND	ND	ND
HDP-018709	ND	ND	ND	ND	0.185652	ND	ND	ND	ND	ND	ND	ND	ND	71.7945	ND	35.2684	ND	ND	40.9306	65.3304	24.2763	47.9085	58.2083	ND	ND	ND	ND	ND	ND	ND	4.4448	1.09695	ND	5.61479	2.15968	ND	ND	ND	ND	ND	ND	ND	ND	ND	1.36053	ND	ND	ND	ND
HDP-018710	ND	ND	ND	ND	0.120847	ND	ND	ND	ND	ND	ND	ND	ND	88.0597	ND	62.3381	ND	ND	47.8461	96.5812	47.0898	70.9937	69.3703	ND	ND	ND	ND	ND	ND	ND	7.80173	3.67099	ND	1.87575	2.03554	ND	ND	ND	ND	ND	ND	ND	ND	ND	1.91547	ND	ND	ND	ND
HDP-018712	ND	ND	ND	ND	0.0604241	ND	ND	ND	ND	ND	ND	ND	ND	81.0538	ND	53.5665	ND	ND	38.9619	82.0486	45.792	61.9612	62.8487	ND	ND	ND	ND	ND	ND	ND	7.79179	4.51215	ND	6.75621	2.64756	ND	ND	ND	ND	ND	ND	ND	ND	ND	2.67813	ND	ND	ND	ND
HDP-018717	ND	ND	ND	ND	0.0727885	ND	ND	ND	ND	ND	ND	ND	ND	95.6144	ND	65.9257	ND	ND	66.4323	110.628	36.6604	57.9794	78.1062	ND	ND	ND	ND	ND	ND	ND	5.95919	4.27201	ND	1.9026	2.16746	ND	ND	ND	ND	ND	ND	ND	ND	ND	2.14705	ND	ND	ND	ND
HDP-018718	ND	ND	ND	ND	0.401245	ND	ND	ND	ND	ND	ND	ND	ND	92.0023	ND	79.2215	ND	ND	45.0945	99.7901	53.2325	58.8143	73.3145	ND	ND	ND	ND	ND	ND	ND	5.00801	2.9965	ND	1.38623	2.96725	ND	ND	ND	ND	ND	ND	ND	ND	ND	2.02645	ND	ND	ND	ND
HDP-018731	ND	ND	ND	ND	0.0340719	ND	ND	ND	ND	ND	ND	ND	ND	80.8542	ND	54.6184	ND	ND	54.3531	89.7428	32.7149	57.6276	79.7698	ND	ND	ND	ND	ND	ND	ND	5.17834	2.49572	ND	3.66893	2.15145	ND	ND	ND	ND	ND	ND	ND	ND	ND	3.71403	ND	ND	ND	ND
HDP-018732	ND	ND	ND	ND	0.284219	ND	ND	ND	ND	ND	ND	ND	ND	105.952	ND	38.0372	ND	ND	31.9317	58.7245	35.7816	52.8955	71.6715	ND	ND	ND	ND	ND	ND	ND	4.057	1.36055	ND	2.18551	1.91868	ND	ND	ND	ND	ND	ND	ND	ND	ND	4.96667	ND	ND	ND	ND
HDP-018735	ND	ND	ND	ND	0.201219	ND	ND	ND	ND	ND	ND	ND	ND	71.9359	ND	48.5016	ND	ND	52.2676	78.9394	41.296	54.8591	75.7358	ND	ND	ND	ND	ND	ND	ND	3.38342	2.45876	ND	0.655669	1.30153	ND	ND	ND	ND	ND	ND	ND	ND	ND	3.90534	ND	ND	ND	ND
HDP-018736	ND	ND	ND	ND	0.40023	ND	ND	ND	ND	ND	ND	ND	ND	95.5642	ND	63.5817	ND	ND	51.781	107.095	53.6796	69.0564	95.7304	ND	ND	ND	ND	ND	ND	ND	7.09948	6.86974	ND	0.672756	3.4013	ND	ND	ND	ND	ND	ND	ND	ND	ND	2.26397	ND	ND	ND	ND
HDP-018737	ND	ND	ND	ND	0.384886	ND	ND	ND	ND	ND	ND	ND	ND	80.9783	ND	67.7807	ND	ND	52.3272	130.454	54.2419	73.4915	88.7291	ND	ND	ND	ND	ND	ND	ND	4.09893	3.4991	ND	0.224058	2.60287	ND	ND	ND	ND	ND	ND	ND	ND	ND	2.38565	ND	ND	ND	ND
HDP-018738	ND	ND	ND	ND	0.378603	ND	ND	ND	ND	ND	ND	ND	ND	79.2735	ND	61.8528	ND	ND	49.4191	104.323	47.6257	65.8077	84.6818	ND	ND	ND	ND	ND	ND	ND	5.48104	2.71489	ND	0.81996	1.47034	ND	ND	ND	ND	ND	ND	ND	ND	ND	2.89772	ND	ND	ND	ND
HDP-018751	ND	ND	ND	ND	0.22094	ND	ND	ND	ND	ND	ND	ND	ND	67.6386	ND	77.1607	ND	ND	47.9829	104.189	42.0467	77.7219	70.0271	ND	ND	ND	ND	ND	ND	ND	9.10905	2.75063	ND	4.30373	2.55143	ND	ND	ND	ND	ND	ND	ND	ND	ND	0.893962	ND	ND	ND	ND
HDP-018792	ND	ND	ND	ND	0.149008	ND	ND	ND	ND	ND	ND	ND	ND	97.3239	ND	39.3677	ND	ND	28.4034	69.4362	34.1365	47.6449	60.824	ND	ND	ND	ND	ND	ND	ND	4.0719	1.81624	ND	5.82989	2.17138	ND	ND	ND	ND	ND	ND	ND	ND	ND	1.66245	ND	ND	ND	ND
HDP-018805	ND	ND	ND	ND	0.0412878	ND	ND	ND	ND	ND	ND	ND	ND	89.402	ND	49.2888	ND	ND	71.4015	110.056	26.7073	57.4334	64.6031	ND	ND	ND	ND	ND	ND	ND	5.17048	0.55034	ND	0.0732367	1.9746	ND	ND	ND	ND	ND	ND	ND	ND	ND	0.995167	ND	ND	ND	ND
HDP-018806	ND	ND	ND	ND	0.156542	ND	ND	ND	ND	ND	ND	ND	ND	76.1112	ND	29.5182	ND	ND	35.0353	56.9431	27.4338	48.3184	57.0494	ND	ND	ND	ND	ND	ND	ND	4.85266	1.52124	ND	3.04352	2.09307	ND	ND	ND	ND	ND	ND	ND	ND	ND	2.46948	ND	ND	ND	ND
HDP-018807	ND	ND	ND	ND	0.293539	ND	ND	ND	ND	ND	ND	ND	ND	78.9129	ND	106.339	ND	ND	44.9657	98.941	49.8862	59.6837	66.0151	ND	ND	ND	ND	ND	ND	ND	3.6829	3.05009	ND	3.79744	2.72051	ND	ND	ND	ND	ND	ND	ND	ND	ND	1.50375	ND	ND	ND	ND
	ND: Not detected
[truncated: 24 more columns]

## Sheet: 4_plasma
Supplementary Data 4: Targeted LC-MS/MS analysis of Sphingolipids
4.4 Sphingolipids in plasma
Sample_ID	1-DeoxyCer C22 (m18:1/22:0)/DhCer C22:0 (d18:0/22:0)	1-DeoxyCer C24:1 (m18:1/24:1)	1-DeoxyCer C6 (m18:1/6:0)	1-Deoxy-DhCer C6 (m18:0/6:0)	1-deoxysphinganine (m18:0)	1-deoxysphingosine (m18:1)	1-desoxymethylsphinganine (m17:0)	1-desoxymethylsphingosine (m17:1)	3-Deoxy-Cer1P C16:0 (d18:1/16:0)	3-deoxysphingosine (m18:1)	Cer C10:0 (d18:1/10:0)	Cer C12:0 (d18:1/12:0)	Cer C14:0 (d18:1/14:0)	Cer C16:0 (d18:1/16:0)	Cer C17:0 (d18:1/17:0)	Cer C18:0 (d18:1/18:0)	Cer C18:1 (d18:1/18:1)	Cer C2:0 (d18:1/2:0)	Cer C20:0 (d18:1/20:0)	Cer C22:0 (d18:1/22:0)	Cer C24:0 (d17:1/24:0)	Cer C24:0 (d18:1/24:0)	Cer C24:1 (d18:1/24:1)	Cer C4:0 (d18:1/4:0)	Cer C6:0 (d18:1/6:0)	Cer C8:0 (d17:1/8:0)	Cer C8:0 (d18:1/8:0)	Cer1P C16:0 (d18:1/16:0)	Cer1P C18:1 (d18:1/18:1)	Cer1P C24:0 (d18:1/24:0)	DhCer C16:0 (d18:0/16:0)	DhCer C18:0 (d18:0/18:0)	DhCer C20:0 (d18:0/20:0)	DhCer C24:0 (d18:0/24:0)	DhCer C24:1 (d18:0/24:1)	GlcCer C12:0 (d18:1/12:0)	GlcCer C16:0 (d18:1/16:0)	GlcCer C18:0 (d18:1/18:0)	GlcCer C18:1 (d18:1/18:1)	GlcCer C24:1 (d18:1/24:1)	GlcSph C18:1	LacCer C12:0 (d18:1/12:0)	LacCer C16:0 (d18:1/16:0)	LacCer C24:0 (d18:1/24:0)	LacCer C24:1 (d18:1/24:1)	N-dodecanoyl-1-deoxysphinganine	N-lauroyl-1-deoxysphingosine	N-lauroyl-1-desoxymethylsphinganine	N-lauroyl-1-desoxymethylsphingosine
	nM	nM	nM	nM	nM	nM	nM	nM	nM	nM	nM	nM	nM	nM	nM	nM	nM	nM	nM	nM	nM	nM	nM	nM	nM	nM	nM	nM	nM	nM	nM	nM	nM	nM	nM	nM	nM	nM	nM	nM	nM	nM	nM	nM	nM	nM	nM	nM	nM
HDP-018694	ND	ND	ND	ND	ND	ND	ND	ND	ND	ND	ND	ND	ND	211.3	ND	ND	ND	ND	10.872	224.81	108.953	490.698	589.484	ND	ND	ND	ND	ND	ND	ND	26.854	ND	ND	85.791	51.415	ND	2556.64	2593.23	ND	299.977	ND	ND	59.733	ND	75.664	ND	ND	ND	ND
HDP-018695	ND	ND	ND	ND	ND	ND	ND	ND	ND	ND	ND	ND	ND	434.011	ND	ND	ND	ND	9.097	280.649	185.245	560.702	709.248	ND	ND	ND	ND	ND	ND	ND	35.6	ND	ND	129.729	54.312	ND	1886.57	1930.29	ND	184.836	ND	ND	62.221	ND	83.057	ND	ND	ND	ND
HDP-018697	ND	ND	ND	ND	ND	ND	ND	ND	ND	ND	ND	ND	ND	1013.9	ND	ND	ND	ND	14.175	271.027	334.752	1002.98	1837.1	ND	ND	ND	ND	ND	ND	ND	121.852	ND	ND	237.755	196.747	ND	11388.1	2348.92	ND	601.726	ND	ND	71.452	ND	305.447	ND	ND	ND	ND
HDP-018698	ND	ND	ND	ND	ND	ND	ND	ND	ND	ND	ND	ND	ND	235.81	ND	ND	ND	ND	6.051	78.386	96.103	372.637	592.85	ND	ND	ND	ND	ND	ND	ND	19.722	ND	ND	117.727	63.581	ND	3670.27	1423.08	ND	552.851	ND	ND	10.399	ND	58.086	ND	ND	ND	ND
HDP-018700	ND	ND	ND	ND	ND	ND	ND	ND	ND	ND	ND	ND	ND	64.556	ND	ND	ND	ND	7.787	200.445	105.243	534.316	340.107	ND	ND	ND	ND	ND	ND	ND	3.79	ND	ND	124.047	46.633	ND	1307.44	2076.74	ND	248.114	ND	ND	29.804	ND	10.124	ND	ND	ND	ND
HDP-018702	ND	ND	ND	ND	ND	ND	ND	ND	ND	ND	ND	ND	ND	335.372	ND	ND	ND	ND	9.499	342.816	195.585	645.869	672.182	ND	ND	ND	ND	ND	ND	ND	73.138	ND	ND	237.635	93.222	ND	1677.97	1972.53	ND	166.536	ND	ND	116.4	ND	92.696	ND	ND	ND	ND
HDP-018703	ND	ND	ND	ND	ND	ND	ND	ND	ND	ND	ND	ND	ND	324.365	ND	ND	ND	ND	11.465	253.258	128.442	529.16	557.477	ND	ND	ND	ND	ND	ND	ND	67.372	ND	ND	217.171	99.042	ND	1267.58	1685.63	ND	174.459	ND	ND	92.359	ND	64.379	ND	ND	ND	ND
HDP-018705	ND	ND	ND	ND	ND	ND	ND	ND	ND	ND	ND	ND	ND	750.817	ND	ND	ND	ND	8.982	199.134	266.676	646.304	1566.23	ND	ND	ND	ND	ND	ND	ND	50.482	ND	ND	171.942	160.456	ND	9994.37	2290.51	ND	739.254	ND	ND	83.641	ND	315.085	ND	ND	ND	ND
HDP-018706	ND	ND	ND	ND	ND	ND	ND	ND	ND	ND	ND	ND	ND	186.853	ND	ND	ND	ND	1.704	74.025	134.373	365.855	506.021	ND	ND	ND	ND	ND	ND	ND	6.836	ND	ND	108.302	65.662	ND	2661.63	2315.57	ND	463.208	ND	ND	31.511	ND	49.167	ND	ND	ND	ND
HDP-018707	ND	ND	ND	ND	ND	ND	ND	ND	ND	ND	ND	ND	ND	153.291	ND	ND	ND	ND	2.334	72.278	70.611	309.939	517.11	ND	ND	ND	ND	ND	ND	ND	14.747	ND	ND	70.732	51.77	ND	1419.92	1240.69	ND	270.863	ND	ND	16.277	ND	20.313	ND	ND	ND	ND
HDP-018709	ND	ND	ND	ND	ND	ND	ND	ND	ND	ND	ND	ND	ND	280.735	ND	ND	ND	ND	7.465	275.474	119.103	676.054	578.729	ND	ND	ND	ND	ND	ND	ND	16.331	ND	ND	126.241	73.761	ND	2205.5	2922.33	ND	301.485	ND	ND	66.003	ND	17.392	ND	ND	ND	ND
HDP-018710	ND	ND	ND	ND	ND	ND	ND	ND	ND	ND	ND	ND	ND	324.7	ND	ND	ND	ND	12.336	287.398	166.741	586.38	740.093	ND	ND	ND	ND	ND	ND	ND	95.244	ND	ND	182.009	120.733	ND	2075.66	2407.87	ND	202.665	ND	ND	77.642	ND	106.336	ND	ND	ND	ND
HDP-018712	ND	ND	ND	ND	ND	ND	ND	ND	ND	ND	ND	ND	ND	343.106	ND	ND	ND	ND	10.359	310.45	196.967	654.605	748.104	ND	ND	ND	ND	ND	ND	ND	56.596	ND	ND	209.928	132.931	ND	1431.24	2030.53	ND	211.063	ND	ND	39.267	ND	80.551	ND	ND	ND	ND
HDP-018713	ND	ND	ND	ND	ND	ND	ND	ND	ND	ND	ND	ND	ND	205.145	ND	ND	ND	ND	4.742	248.5	66.188	520.037	491.042	ND	ND	ND	ND	ND	ND	ND	21.052	ND	ND	94.96	57.303	ND	1866.55	1989.11	ND	278.419	ND	ND	27.467	ND	43.362	ND	ND	ND	ND
HDP-018717	ND	ND	ND	ND	ND	ND	ND	ND	ND	ND	ND	ND	ND	179.276	ND	ND	ND	ND	6.036	97.727	136.544	438.348	558.429	ND	ND	ND	ND	ND	ND	ND	21.122	ND	ND	118.978	51.941	ND	3960.75	1366.32	ND	431.247	ND	ND	20.514	ND	21.321	ND	ND	ND	ND
HDP-018718	ND	ND	ND	ND	ND	ND	ND	ND	ND	ND	ND	ND	ND	592.498	ND	ND	ND	ND	9.881	142.536	181.254	542.604	1025.63	ND	ND	ND	ND	ND	ND	ND	42.637	ND	ND	136.074	123.066	ND	5787.56	2309.22	ND	452.976	ND	ND	46.994	ND	197.136	ND	ND	ND	ND
HDP-018732	ND	ND	ND	ND	ND	ND	ND	ND	ND	ND	ND	ND	ND	250.731	ND	ND	ND	ND	5.633	94.169	123.818	363.81	635.779	ND	ND	ND	ND	ND	ND	ND	8.326	ND	ND	139.11	98.661	ND	2137.25	1542.81	ND	357.705	ND	ND	35.277	ND	43.724	ND	ND	ND	ND
HDP-018735	ND	ND	ND	ND	ND	ND	ND	ND	ND	ND	ND	ND	ND	146.469	ND	ND	ND	ND	9.683	122.249	69.415	366.28	557.535	ND	ND	ND	ND	ND	ND	ND	21.568	ND	ND	103.679	83.251	ND	3236.45	1283.26	ND	378.17	ND	ND	21.189	ND	50.575	ND	ND	ND	ND
HDP-018736	ND	ND	ND	ND	ND	ND	ND	ND	ND	ND	ND	ND	ND	556.849	ND	ND	ND	ND	14.802	230.749	340.333	550.391	1101.32	ND	ND	ND	ND	ND	ND	ND	44.203	ND	ND	106.168	293.903	ND	5320.51	1530.11	ND	482.467	ND	ND	45.928	ND	146.026	ND	ND	ND	ND
HDP-018737	ND	ND	ND	ND	ND	ND	ND	ND	ND	ND	ND	ND	ND	930.428	ND	ND	ND	ND	13.358	306.495	285.728	752.839	1656.15	ND	ND	ND	ND	ND	ND	ND	135.413	ND	ND	182.873	192.866	ND	9333.46	1940.96	ND	519.995	ND	ND	83.379	ND	376.456	ND	ND	ND	ND
HDP-018738	ND	ND	ND	ND	ND	ND	ND	ND	ND	ND	ND	ND	ND	827.495	ND	ND	ND	ND	10.31	136.911	232.848	558.015	1214.36	ND	ND	ND	ND	ND	ND	ND	68.724	ND	ND	106.465	140.491	ND	5655.37	2148.91	ND	460.817	ND	ND	95.332	ND	211.457	ND	ND	ND	ND
HDP-018751	ND	ND	ND	ND	ND	ND	ND	ND	ND	ND	ND	ND	ND	460.674	ND	ND	ND	ND	12.823	384.552	186.486	622.607	805.013	ND	ND	ND	ND	ND	ND	ND	76.93	ND	ND	169.121	91.633	ND	2627.85	1489.57	ND	216.28	ND	ND	67.89	ND	196.578	ND	ND	ND	ND
HDP-018805	ND	ND	ND	ND	ND	ND	ND	ND	ND	ND	ND	ND	ND	107.529	ND	ND	ND	ND	12.525	336.965	47.325	491.629	364.118	ND	ND	ND	ND	ND	ND	ND	6.794	ND	ND	109.759	49.314	ND	1628.2	1774.69	ND	175.426	ND	ND	66.756	ND	11.649	ND	ND	ND	ND
HDP-018806	ND	ND	ND	ND	ND	ND	ND	ND	ND	ND	ND	ND	ND	175.252	ND	ND	ND	ND	9.216	218.748	62.553	557.755	391.822	ND	ND	ND	ND	ND	ND	ND	10.478	ND	ND	91.919	31.865	ND	1649.06	1921.49	ND	262.745	ND	ND	52.217	ND	11.914	ND	ND	ND	ND
HDP-018807	ND	ND	ND	ND	ND	ND	ND	ND	ND	ND	ND	ND	ND	568.221	ND	ND	ND	ND	8.111	161.715	181.043	596.707	1196.74	ND	ND	ND	ND	ND	ND	ND	55.039	ND	ND	206.534	112.97	ND	5406.22	2302.1	ND	495.05	ND	ND	50.973	ND	143.311	ND	ND	ND	ND
	ND: Not detected
[truncated: 24 more columns]
