# Supplementary material for: Western diet-induced MASH in PWK/PhJ mice identifies disruptions in amino acid and sphingolipid metabolism contributing to cardiac dysfunction
Source: Nat Commun. 2026 May 20;17:6629. doi: 10.1038/s41467-026-73449-7 (PMC13381867; doi:10.1038/s41467-026-73449-7)
Supplement: Supplementary file 7 — Supplementary Data 5 [file 41467_2026_73449_MOESM7_ESM.xlsx]

## Sheet: 1_animal_list
Supplementary Data 5: Targeted LC-MS/MS analysis of Amino acids
5.1 Animal list (full study)
ID	temperature	diet	sex	TP	strain	cohort
HDP-018694	TN	CD	male	17w	PWK_PhJ	1
HDP-018695	TN	WD	male	17w	PWK_PhJ	1
HDP-018696	TN	WD	female	17w	PWK_PhJ	1
HDP-018697	TN	WD	female	17w	PWK_PhJ	1
HDP-018698	TN	CD	female	17w	PWK_PhJ	1
HDP-018700	TN	CD	male	17w	PWK_PhJ	1
HDP-018701	TN	CD	male	17w	PWK_PhJ	1
HDP-018702	TN	WD	male	17w	PWK_PhJ	1
HDP-018703	TN	WD	male	17w	PWK_PhJ	1
HDP-018704	TN	WD	female	17w	PWK_PhJ	1
HDP-018705	TN	WD	female	17w	PWK_PhJ	1
HDP-018706	TN	CD	female	17w	PWK_PhJ	1
HDP-018707	TN	CD	female	17w	PWK_PhJ	1
HDP-018709	TN	CD	male	17w	PWK_PhJ	1
HDP-018710	TN	WD	male	17w	PWK_PhJ	1
HDP-018711	TN	WD	male	17w	PWK_PhJ	1
HDP-018712	TN	WD	male	17w	PWK_PhJ	1
HDP-018713	TN	CD	male	17w	PWK_PhJ	1
HDP-018714	TN	CD	female	17w	PWK_PhJ	1
HDP-018715	TN	WD	female	17w	PWK_PhJ	1
HDP-018716	TN	CD	female	17w	PWK_PhJ	1
HDP-018717	TN	CD	female	17w	PWK_PhJ	1
HDP-018718	TN	WD	female	17w	PWK_PhJ	1
HDP-018727	TN	CD	male	17w	PWK_PhJ	1
HDP-018728	TN	WD	male	17w	PWK_PhJ	1
HDP-018729	TN	WD	male	17w	PWK_PhJ	1
HDP-018731	TN	CD	female	17w	PWK_PhJ	1
HDP-018732	TN	CD	female	17w	PWK_PhJ	1
HDP-018733	TN	WD	male	17w	PWK_PhJ	1
HDP-018734	TN	CD	female	17w	PWK_PhJ	1
HDP-018735	TN	CD	female	17w	PWK_PhJ	1
HDP-018736	TN	WD	female	17w	PWK_PhJ	1
HDP-018737	TN	WD	female	17w	PWK_PhJ	1
HDP-018738	TN	WD	female	17w	PWK_PhJ	1
HDP-018750	TN	WD	male	17w	PWK_PhJ	1
HDP-018751	TN	WD	male	17w	PWK_PhJ	1
HDP-018753	TN	WD	male	17w	PWK_PhJ	1
HDP-018754	TN	CD	female	17w	PWK_PhJ	1
HDP-018755	TN	CD	female	17w	PWK_PhJ	1
HDP-018788	TN	CD	male	9w	PWK_PhJ	2
HDP-018789	TN	WD	female	17w	PWK_PhJ	2
HDP-018790	TN	CD	female	9w	PWK_PhJ	2
HDP-018791	TN	WD	female	9w	PWK_PhJ	2
HDP-018792	TN	WD	female	17w	PWK_PhJ	2
HDP-018793	TN	WD	female	17w	PWK_PhJ	2
HDP-018794	TN	WD	male	9w	PWK_PhJ	2
HDP-018795	TN	CD	male	9w	PWK_PhJ	2
HDP-018797	TN	WD	male	9w	PWK_PhJ	2
HDP-018805	TN	CD	male	17w	PWK_PhJ	2
HDP-018806	TN	CD	male	17w	PWK_PhJ	2
HDP-018807	TN	WD	female	17w	PWK_PhJ	2
HDP-018808	TN	WD	female	9w	PWK_PhJ	2
HDP-018809	TN	CD	female	9w	PWK_PhJ	2
HDP-018810	TN	WD	female	9w	PWK_PhJ	2
HDP-018814	TN	CD	male	9w	PWK_PhJ	2
HDP-018816	TN	CD	female	9w	PWK_PhJ	2
HDP-018821	TN	CD	male	9w	PWK_PhJ	3
HDP-018822	TN	CD	female	9w	PWK_PhJ	3
HDP-018823	TN	CD	female	9w	PWK_PhJ	3
HDP-018824	TN	CD	male	9w	PWK_PhJ	3
HDP-018825	TN	CD	male	9w	PWK_PhJ	3
HDP-018826	TN	WD	male	9w	PWK_PhJ	3
HDP-018827	TN	WD	male	9w	PWK_PhJ	3
HDP-018828	TN	WD	male	9w	PWK_PhJ	3
HDP-018829	TN	CD	female	9w	PWK_PhJ	3
HDP-018836	TN	CD	male	9w	PWK_PhJ	3
HDP-018837	TN	WD	female	9w	PWK_PhJ	3
HDP-018838	TN	WD	female	9w	PWK_PhJ	3
HDP-018847	RT	WD	male	17w	PWK_PhJ	4
HDP-018848	RT	WD	female	17w	PWK_PhJ	4
HDP-018849	RT	WD	female	17w	PWK_PhJ	4
HDP-018850	RT	WD	female	17w	PWK_PhJ	4
HDP-018875	RT	WD	male	17w	PWK_PhJ	4
HDP-018876	RT	WD	male	17w	PWK_PhJ	4
HDP-018878	RT	CD	female	17w	PWK_PhJ	4
HDP-018879	RT	CD	male	17w	PWK_PhJ	4
HDP-018880	RT	CD	male	17w	PWK_PhJ	4
HDP-018881	RT	CD	male	17w	PWK_PhJ	4
HDP-018883	RT	CD	female	17w	PWK_PhJ	4
HDP-018884	RT	CD	female	17w	PWK_PhJ	4
HDP-018885	RT	WD	male	17w	PWK_PhJ	5
HDP-018886	RT	WD	male	17w	PWK_PhJ	5
HDP-018887	RT	WD	male	17w	PWK_PhJ	5
HDP-018888	RT	WD	male	17w	PWK_PhJ	5
HDP-018889	RT	WD	female	17w	PWK_PhJ	5
HDP-018890	RT	WD	female	17w	PWK_PhJ	5
HDP-018891	RT	WD	female	17w	PWK_PhJ	5
HDP-018892	RT	WD	female	17w	PWK_PhJ	5
HDP-018893	RT	WD	female	17w	PWK_PhJ	5
HDP-018894	RT	CD	female	17w	PWK_PhJ	5
HDP-018895	RT	CD	female	17w	PWK_PhJ	5
HDP-018896	RT	WD	male	17w	PWK_PhJ	5
HDP-018897	RT	CD	female	17w	PWK_PhJ	5
HDP-018919	RT	CD	male	17w	PWK_PhJ	5
HDP-018920	RT	CD	female	17w	PWK_PhJ	5
HDP-018921	RT	CD	female	17w	PWK_PhJ	5
HDP-018922	RT	CD	female	17w	PWK_PhJ	5
HDP-018948	RT	CD	male	17w	PWK_PhJ	6
HDP-018949	RT	CD	male	17w	PWK_PhJ	6
HDP-018950	RT	CD	male	17w	PWK_PhJ	6
HDP-018951	RT	WD	female	17w	PWK_PhJ	6
HDP-018952	RT	CD	male	17w	PWK_PhJ	6
HDP-018953	RT	CD	male	17w	PWK_PhJ	6
HDP-018954	RT	WD	female	17w	PWK_PhJ	6
HDP-018955	RT	WD	female	17w	PWK_PhJ	6
HDP-018961	RT	WD	male	17w	PWK_PhJ	6
HDP-018962	RT	WD	male	17w	PWK_PhJ	6
HDP-018963	RT	WD	male	17w	PWK_PhJ	6
HDP-018964	RT	WD	female	17w	PWK_PhJ	6
HDP-018965	RT	CD	female	17w	PWK_PhJ	6
HDP-018966	RT	CD	female	17w	PWK_PhJ	6
HDP-018976	TN	WD	female	27d	PWK_PhJ	7
HDP-018977	TN	WD	female	27d	PWK_PhJ	7
HDP-018979	TN	CD	male	27d	PWK_PhJ	7
HDP-018980	TN	CD	male	27d	PWK_PhJ	7
HDP-018981	TN	CD	male	27d	PWK_PhJ	7
HDP-018982	TN	CD	male	27d	PWK_PhJ	7
HDP-018984	TN	WD	male	27d	PWK_PhJ	7
HDP-018985	TN	WD	male	27d	PWK_PhJ	7
HDP-018986	TN	WD	female	27d	PWK_PhJ	7
HDP-018993	TN	CD	male	27d	PWK_PhJ	8
HDP-018994	TN	CD	male	27d	PWK_PhJ	8
HDP-018995	TN	CD	male	27d	PWK_PhJ	8
HDP-018996	TN	WD	female	27d	PWK_PhJ	8
HDP-018997	TN	WD	female	27d	PWK_PhJ	8
HDP-018998	TN	WD	female	27d	PWK_PhJ	8
HDP-019000	TN	CD	male	3d	PWK_PhJ	8
HDP-019001	TN	CD	male	3d	PWK_PhJ	8
HDP-019002	TN	WD	male	3d	PWK_PhJ	8
HDP-019004	TN	WD	male	3d	PWK_PhJ	8
HDP-019005	TN	CD	female	27d	PWK_PhJ	8
HDP-019006	TN	CD	female	27d	PWK_PhJ	8
HDP-019007	TN	CD	female	27d	PWK_PhJ	8
HDP-019008	TN	CD	female	27d	PWK_PhJ	8
HDP-019009	TN	WD	male	27d	PWK_PhJ	8
HDP-019011	TN	WD	female	3d	PWK_PhJ	8
HDP-019012	TN	WD	female	3d	PWK_PhJ	8
HDP-019013	TN	WD	female	3d	PWK_PhJ	8
HDP-019014	TN	WD	female	3d	PWK_PhJ	8
HDP-019015	TN	WD	male	27d	PWK_PhJ	8
HDP-019016	TN	WD	male	27d	PWK_PhJ	8
HDP-019017	TN	CD	female	27d	PWK_PhJ	8
HDP-019018	TN	CD	female	27d	PWK_PhJ	8
HDP-019019	TN	CD	female	27d	PWK_PhJ	8
HDP-019020	TN	WD	male	3d	PWK_PhJ	9
HDP-019021	TN	WD	male	3d	PWK_PhJ	9
HDP-019022	TN	WD	male	3d	PWK_PhJ	9
HDP-019023	TN	CD	male	3d	PWK_PhJ	9
HDP-019024	TN	CD	male	3d	PWK_PhJ	9
HDP-019025	TN	CD	male	3d	PWK_PhJ	9
HDP-019026	TN	CD	male	3d	PWK_PhJ	9
HDP-019052	TN	WD	male	9d	PWK_PhJ	10
HDP-019053	TN	WD	male	9d	PWK_PhJ	10
HDP-019054	TN	CD	female	9d	PWK_PhJ	10
HDP-019055	TN	CD	female	9d	PWK_PhJ	10
HDP-019056	TN	CD	male	9d	PWK_PhJ	10
HDP-019057	TN	CD	male	9d	PWK_PhJ	10
HDP-019058	TN	CD	male	9d	PWK_PhJ	10
HDP-019059	TN	CD	male	9d	PWK_PhJ	10
HDP-019060	TN	WD	male	3d	PWK_PhJ	10
HDP-019061	TN	CD	female	3d	PWK_PhJ	10
HDP-019062	TN	CD	female	3d	PWK_PhJ	10
HDP-019068	TN	WD	female	3d	PWK_PhJ	11
HDP-019069	TN	WD	female	3d	PWK_PhJ	11
HDP-019071	TN	CD	male	9d	PWK_PhJ	11
HDP-019072	TN	CD	male	9d	PWK_PhJ	11
HDP-019073	TN	WD	male	9d	PWK_PhJ	11
HDP-019074	TN	WD	male	9d	PWK_PhJ	11
HDP-019075	TN	WD	male	9d	PWK_PhJ	11
HDP-019076	TN	WD	female	9d	PWK_PhJ	11
HDP-019077	TN	WD	female	9d	PWK_PhJ	11
HDP-019078	TN	WD	female	9d	PWK_PhJ	11
HDP-019081	TN	WD	male	9d	PWK_PhJ	12
HDP-019082	TN	WD	male	9d	PWK_PhJ	12
HDP-019083	TN	CD	female	9d	PWK_PhJ	12
HDP-019084	TN	CD	female	9d	PWK_PhJ	12
HDP-019085	TN	WD	female	9d	PWK_PhJ	12
HDP-019087	TN	WD	female	9d	PWK_PhJ	12
HDP-019090	TN	CD	female	3d	PWK_PhJ	12
HDP-019091	TN	CD	female	3d	PWK_PhJ	12
HDP-019111	TN	CD	female	9d	PWK_PhJ	13
HDP-019112	TN	CD	female	9d	PWK_PhJ	13
HDP-019113	TN	WD	female	9d	PWK_PhJ	13
HDP-019117	TN	WD	female	9d	PWK_PhJ	13
HDP-019118	TN	CD	female	3d	PWK_PhJ	13
HDP-019119	TN	CD	female	3d	PWK_PhJ	13

## Sheet: 2_liver
Supplementary Data 5: Targeted LC-MS/MS analysis of Amino acids
5.2 Amino acids in liver tissue
Sample_ID	CREATININE	LEUCINE	PHENYLALANINE	KYNURENINE	ISOLEUCINE	METHIONINE	GAMMA-AMINOBUTYRATE	TAURINE	VALINE	PROLINE	TYROSINE	PIPECOLIC ACID	ALPHA-AMINOBUTYRATE	BETA-ALANINE	4-HYDROXY-PROLINE	CREATINE	ALANINE	GUANIDINOACETATE	THREONINE	GLYCINE	ALPHA-AMINOADIPATE	GLUTAMINE	SERINE	GLUTAMATE	HOMOCITRULLINE	ASPARAGINE	CITRULLINE	ASPARTATE	ARGININE	HISTIDINE	LYSINE	ORNITHINE	CARNOSINE
	µmol/g of proteins	µmol/g of proteins	µmol/g of proteins	µmol/g of proteins	µmol/g of proteins	µmol/g of proteins	µmol/g of proteins	µmol/g of proteins	µmol/g of proteins	µmol/g of proteins	µmol/g of proteins	µmol/g of proteins	µmol/g of proteins	µmol/g of proteins	µmol/g of proteins	µmol/g of proteins	µmol/g of proteins	µmol/g of proteins	µmol/g of proteins	µmol/g of proteins	µmol/g of proteins	µmol/g of proteins	µmol/g of proteins	µmol/g of proteins	µmol/g of proteins	µmol/g of proteins	µmol/g of proteins	µmol/g of proteins	µmol/g of proteins	µmol/g of proteins	µmol/g of proteins	µmol/g of proteins	µmol/g of proteins
HDP-018694	0.0212	7.4227	3.2538	0.0054	2.3331	2.5334	1.3975	142.775	4.7045	3.058	1.7018	0.0356	3.2919	0.9809	0.2825	0.7449	48.9674	ND	5.093	11.9399	0.0383	33.3105	8.4183	8.0641	0.2442	3.374	0.1516	1.5148	0.056	4.8363	8.3107	4.4079	0.0085
HDP-018695	0.0253	4.7006	2.1014	0.0024	1.2477	1.3329	0.5063	126.834	2.8214	1.6781	1.7089	0.0197	0.1349	0.4396	0.1488	0.5923	29.5224	ND	3.0355	6.8722	0.0293	22.2489	4.2865	3.8151	0.0472	1.9346	0.1058	1.1296	0.0325	2.5272	4.9841	2.7225	0.0056
HDP-018697	0.0138	5.0902	2.5546	0.0041	1.7333	1.6874	0.8313	146.805	3.4507	3.0599	1.4831	0.0276	0.5712	0.8894	0.3035	1.0836	53.0293	ND	3.6833	11.9381	0.127	29.8678	6.0011	9.8372	0.1873	2.8306	0.1147	1.8337	0.0476	3.7319	6.3158	3.3441	0.0062
HDP-018698	0.048	8.9385	4.408	0.0097	2.9163	2.997	1.2392	127.605	6.3551	4.2781	2.1386	0.0383	0.2246	1.5031	0.2745	0.7306	51.3019	ND	6.2749	17.5141	0.107	26.0314	10.0612	8.1146	1.0879	4.0048	0.249	1.3714	0.0534	7.6544	11.1582	5.5082	0.0132
HDP-018700	0.0325	9.0355	4.7578	0.0084	2.9793	2.7931	1.5778	117.316	6.1016	4.1014	1.4036	0.0432	0.3148	1.0651	0.2933	0.956	50.9126	ND	6.1367	22.515	0.0466	25.9266	10.5276	8.4911	0.1972	4.3566	0.146	3.0411	0.0485	5.5334	13.0367	6.3203	0.0068
HDP-018701	0.0235	6.516	3.3167	0.0057	2.1261	2.3007	0.9221	132.716	4.6881	3.2671	1.1709	0.0289	0.1807	0.9735	0.3518	0.7019	52.6821	ND	4.4679	16.6207	0.075	26.8485	7.7102	8.5424	0.1855	2.9606	0.1553	1.2785	0.0375	4.2805	8.0677	4.5101	0.0085
HDP-018702	0.0124	6.4092	3.2559	0.0058	2.1912	1.9465	1.0555	125.612	3.989	2.908	2.3159	0.0157	0.2438	0.7736	0.2213	0.8423	32.9739	ND	3.8082	13.4915	0.0372	35.2833	6.8774	7.5119	ND	3.6917	0.0974	4.4541	0.0527	3.9549	6.985	3.9613	0.0048
HDP-018703	0.0121	5.3928	2.4232	0.0028	1.7022	1.6563	0.776	109.623	3.271	2.5816	2.1686	0.0184	0.1404	0.614	0.1624	0.5545	30.2334	ND	3.4827	10.8797	0.0401	28.9086	5.2173	5.7077	ND	2.4877	0.0906	2.4665	0.0349	4.2181	5.6168	3.1445	0.0029
HDP-018705	0.0135	5.516	2.775	0.0042	1.738	1.6492	0.8079	112.633	3.5916	2.7206	1.0476	0.0287	0.3889	0.7746	0.3024	1.4321	40.0656	ND	3.4791	13.6263	0.0816	22.6168	6.4618	8.8013	0.1219	2.942	0.1436	2.1003	0.037	4.6385	7.1757	3.605	0.0056
HDP-018706	0.0442	9.257	4.5986	0.0079	2.8994	2.6145	1.1956	122.338	5.9487	3.8652	2.2194	0.0314	0.2953	0.8433	0.1803	0.8479	36.6359	ND	6.3313	13.9727	0.0799	26.7907	10.0452	6.2811	0.2398	3.7937	0.3188	1.7127	0.0597	5.2014	10.9846	4.9772	0.0117
HDP-018709	0.0223	7.7949	4.0212	0.0089	2.5227	2.6276	1.5854	134.712	5.3974	3.5579	1.4573	0.0274	3.7398	1.2099	0.2762	0.6655	52.3128	ND	5.3688	15.9229	0.0412	34.1434	9.6245	10.1959	0.1243	3.4639	0.1531	2.035	0.038	5.3255	9.7686	5.1973	0.0088
HDP-018710	0.0114	4.9993	2.4661	0.0045	1.5521	1.7557	1.1373	131.483	3.1933	2.4889	1.5519	0.0197	2.939	0.849	0.1619	0.6487	33.8986	ND	3.7111	10.4845	0.0489	23.6135	6.3168	5.8833	ND	2.58	0.0894	1.3723	0.0307	3.651	5.8664	3.3952	0.0033
HDP-018712	0.0184	7.4745	3.3319	0.0049	1.6972	1.7137	1.0301	139.224	4.795	2.87	1.6674	0.022	0.1509	0.7235	0.224	0.7427	32.3939	ND	4.479	13.3822	0.0455	30.8933	7.085	5.9839	ND	2.7569	0.1224	0.7894	0.0498	5.0474	6.8816	3.8663	0.004
HDP-018717	0.0425	9.5083	4.4582	0.0085	2.9112	2.606	1.15	127.056	6.52	4.5127	2.8822	0.0288	0.3374	1.6971	0.337	0.8349	62.2448	ND	6.427	15.6235	0.0613	30.0829	11.1229	11.7598	0.2926	4.13	0.266	6.1852	0.0606	6.0478	13.6723	5.9837	0.0101
HDP-018718	0.024	8.2021	3.902	0.0076	2.4108	2.3755	1.0726	143.685	5.475	3.5253	2.2191	0.0317	0.6915	1.1427	0.2928	1.3789	49.8327	ND	5.3298	15.4097	0.0742	35.0515	9.1089	12.1946	0.2845	3.6406	0.2597	2.326	0.0688	5.548	10.2802	5.0066	0.0063
HDP-018731	0.0254	9.7277	4.2032	0.0098	2.5526	2.1674	1.1379	129.758	6.7962	3.736	1.2489	0.0311	0.2417	1.0558	0.2405	0.7556	43.305	ND	5.792	15.2396	0.0678	24.0639	10.8518	8.1525	0.4695	3.0858	0.2877	1.5776	0.054	6.3946	12.9131	4.4734	0.011
HDP-018732	0.0257	7.0081	3.7439	0.0107	2.5626	2.5169	0.9614	144.454	5.612	3.439	1.4517	0.0388	0.3987	1.4077	0.2347	0.6753	51.0179	ND	5.3143	11.8467	0.1136	22.6504	9.1929	7.8338	0.4993	3.355	0.2162	2.2167	0.0413	5.4342	11.3867	4.5182	0.009
HDP-018735	0.0289	8.7528	4.127	0.0071	2.6556	2.8759	1.1235	101.752	5.6775	4.2434	1.9543	0.0335	0.3509	1.3447	0.2817	0.6983	55.6484	ND	5.6691	15.9413	0.0916	27.7056	10.9981	10.6385	0.6539	3.9881	0.2187	4.99	0.0457	6.2643	12.0134	5.4547	0.0094
HDP-018736	0.015	6.0651	3.3258	0.0055	2.1434	2.0899	0.8995	106.27	4.1144	2.889	1.2427	0.0226	0.3935	0.7542	0.2589	1.0572	35.4311	ND	3.8921	12.9267	0.0593	28.2209	7.547	8.0724	0.1508	3.2509	0.164	1.3006	0.0528	4.6622	7.5755	4.1537	0.0038
HDP-018737	0.0157	5.374	2.4125	0.0045	1.7131	1.7448	0.7103	121.409	3.6468	2.6415	1.7024	0.0212	0.5388	0.7908	0.2776	1.2605	44.0567	ND	3.5926	12.7062	0.0687	31.4198	6.2932	9.5708	0.097	2.9843	0.186	3.3499	0.0673	3.8127	6.9498	3.6233	0.0045
HDP-018738	0.0159	5.5185	2.7032	0.004	1.7389	1.708	0.7613	105.872	3.3823	2.3918	1.3605	0.0202	0.4472	0.6795	0.2345	1.0845	34.3032	ND	3.5819	10.9491	0.0752	26.0491	5.9667	8.9482	ND	2.6454	0.1163	1.843	0.0448	3.7959	6.3107	3.4344	0.0047
HDP-018751	0.0146	4.6439	2.2302	0.0034	1.3735	1.5575	0.6811	105.849	2.9164	1.9141	1.5121	0.0142	0.1893	0.6435	0.1942	0.6728	30.5159	ND	2.9551	11.3606	0.0377	23.7714	5.0915	5.7524	0.0171	2.4285	0.081	2.6299	0.0588	3.281	5.0016	3.03	0.0008
HDP-018788	0.0215	7.8183	3.8193	0.0055	2.3378	2.3723	1.0175	136.357	5.0566	3.4386	1.9239	0.0308	2.5866	1.3182	0.3521	0.6045	53.6906	ND	5.0962	15.9593	0.0365	37.2676	8.338	7.235	0.0711	3.4223	0.1474	1.9131	0.0686	5.367	8.9728	4.623	0.0114
HDP-018790	0.0276	9.1434	4.7044	0.0123	3.0478	3.3244	1.2465	139.5	6.2172	4.3216	2.5698	0.0382	0.5171	1.3864	0.2817	0.7249	58.9877	ND	6.3778	18.9365	0.0471	31.7897	11.8895	10.6026	0.3207	4.4452	0.2557	3.6329	0.0653	5.646	11.7608	5.9538	0.0109
HDP-018791	0.0203	8.1971	3.8766	0.0064	2.7744	2.7753	0.852	143.547	5.3817	4.1961	2.3138	0.034	0.1874	0.9783	0.2443	0.808	51.138	ND	5.0074	12.6255	0.0867	24.9513	9.1604	6.1429	0.2636	3.6371	0.2531	1.4392	0.0667	5.656	9.0727	5.0302	0.0148
HDP-018794	0.0203	6.2414	2.7283	0.0071	1.7765	1.887	0.76	125.571	3.78	2.6194	2.571	0.0278	0.1929	0.83	0.2203	0.613	40.8184	ND	4.0968	11.348	0.0256	37.6302	7.8698	5.3162	0	2.8758	0.5879	1.4708	0.0865	4.8151	7.0246	3.8711	0.005
HDP-018795	0.016	6.5326	3.1883	0.0032	2.0194	2.0032	0.7834	131.762	4.0946	2.7512	2.1766	0.0308	0.1453	0.8841	0.3061	0.6567	50.4795	ND	4.4598	10.6076	0.0385	30.6438	7.0641	5.9412	0.1267	2.7669	0.1322	1.0609	0.0634	4.2499	7.733	3.9474	0.01
HDP-018797	0.0137	5.6903	2.5311	0.0044	1.8524	2.0249	0.7183	109.56	3.4852	2.2557	2.2324	0.0222	1.9347	0.5485	0.1867	0.4521	37.2689	ND	3.8218	14.2735	0.0159	30.7745	5.6582	4.7997	0	2.5722	0.1017	0.954	0.05	3.3071	5.9962	4.0672	0.0055
HDP-018805	0.0268	7.8156	3.8074	0.0065	2.6221	2.4961	1.2269	112.614	5.1023	3.6339	1.3231	0.0315	2.8844	1.2102	0.3516	0.7253	51.8257	ND	5.3652	18.9639	0.0398	27.6447	8.4436	8.0395	0.0903	3.3472	0.1963	1.903	0.0595	4.131	10.7743	5.2605	0.0096
HDP-018806	0.0234	7.5619	3.7392	0.0079	2.6145	2.5582	1.172	118.546	5.0521	3.1768	1.311	0.0279	0.2368	1.5423	0.2248	0.656	48.8967	ND	4.7747	16.1013	0.0446	32.2702	9.1468	7.3796	0.1414	3.1766	0.16	1.3344	0.0451	4.77	10.3547	4.5267	0.0101
HDP-018807	0.0166	5.5916	2.6464	0.0044	1.9262	1.7706	0.6103	119.471	3.5601	2.6087	1.4658	0.0235	0.3404	0.8267	0.2873	1.194	43.8617	ND	3.6784	12.0249	0.0699	26.2296	5.7189	6.294	0.3118	2.8205	0.2253	1.1102	0.0482	4.1033	6.445	3.4258	0.0081
HDP-018808	0.0193	6.3078	3.3318	0.0056	2.1098	2.2585	0.671	139.489	4.2134	3.0692	1.8047	0.0263	0.2415	0.9341	0.2805	0.7695	49.3163	ND	4.2822	11.6679	0.087	26.655	7.3909	5.8844	0.3161	2.8319	0.2103	1.2844	0.0324	5.0538	7.8722	3.8266	0.0107
HDP-018809	0.0281	8.2334	3.6768	0.0083	2.1303	2.123	1.0389	151.547	5.1191	3.0701	1.7603	0.0449	0.6591	1.5091	0.2729	0.6471	55.9978	ND	4.9368	13.2928	0.0561	24.3281	9.7376	7.6534	0.3905	2.8027	0.216	2.599	0.0442	6.6558	10.647	3.8101	0.0081
HDP-018810	0.0193	6.0303	3.1083	0.0062	2.0742	2.2343	0.7174	122.197	3.9843	3.0222	2.1529	0.0326	0.3802	0.7257	0.2386	0.6773	49.3683	ND	4.2163	10.7539	0.0576	33.1398	7.1845	6.5864	0.1909	3.0029	0.1657	1.8141	0.0558	4.7038	7.4033	3.9219	0.0093
HDP-018814	0.0173	7.035	3.2973	0.006	2.1716	2.6107	0.9765	129.515	4.8184	3.3487	2.2315	0.0288	2.5731	0.9049	0.2746	0.5327	50.605	ND	4.3681	13.5365	0.0406	34.8453	8.0742	7.6375	0.0721	3.2165	0.1274	1.8862	0.0467	4.8408	9.0412	4.3317	0.008
HDP-018816	0.0282	9.2888	4.674	0.0128	3.1753	3.3966	1.4351	139.726	6.0321	3.7784	3.0614	0.0408	0.4751	1.3393	0.2643	0.7479	50.0779	ND	5.7641	16.183	0.0761	34.1209	11.1521	10.035	0.1884	4.5945	0.2421	3.5514	0.0457	5.871	12.0174	5.7025	0.0091
HDP-018821	0.0283	9.1198	4.6751	0.0092	2.9876	2.8371	1.4234	150.959	5.4555	3.3028	3.0642	0.0278	3.2638	1.1617	0.1993	0.7117	48.718	ND	5.7796	14.8194	0.0464	39.179	9.2752	6.4835	0.1251	3.8628	0.2022	1.2708	0.0766	5.5123	10.9113	5.0539	0.012
HDP-018822	0.0646	7.9862	3.9166	0.0052	2.6406	2.9531	0.8753	142.469	5.4203	3.4981	1.66	0.0523	0.6672	1.327	0.3726	1.0641	51.0288	ND	5.8018	14.8589	0.0871	24.894	9.5181	7.977	0.55	4.0257	0.2273	2.5438	0.0562	4.8875	10.4277	5.0051	0.0129
HDP-018823	0.0409	8.3551	3.9642	0.0085	2.4819	2.6607	1.1857	129.439	5.5662	3.7578	2.6437	0.0396	0.3415	1.2554	0.3371	1.4438	56.0317	ND	5.8875	18.3859	0.0736	40.5397	9.629	9.5742	0.5924	3.8134	0.2115	2.8661	0.068	4.9718	10.4733	5.1529	0.0158
HDP-018824	0.0696	8.3498	3.9767	0.0057	2.7798	2.8576	1.2864	141.743	5.1019	3.2372	1.9544	0.0428	3.194	1.3734	0.2535	0.5827	51.6275	ND	5.1798	12.9694	0.0365	36.5088	8.1883	7.5271	0.13	3.8646	0.1633	1.3204	0.059	5.5296	9.7798	5.094	0.0108
HDP-018825	0.0323	7.2391	3.803	0.0044	2.5101	2.5488	0.9796	109.671	4.7733	3.0095	2.233	0.0357	0.1626	1.2752	0.2608	0.464	57.6764	ND	5.0661	14.8992	0.0323	27.6832	8.2794	7.0239	0.0879	3.3845	0.1559	1.0385	0.0633	4.6708	8.6856	5.2696	0.0097
HDP-018826	0.0143	6.0698	3.0074	0.0081	1.8429	2.0764	0.5334	89.2702	3.6199	2.4873	2.0247	0.0161	0.1111	0.67	0.1822	0.5848	35.3339	ND	3.7621	13.6449	0.0222	33.0206	6.3126	5.5753	0.0085	2.8302	0.1388	1.3339	0.0673	3.9624	6.2145	4.0787	0.0052
HDP-018827	0.0153	5.3276	2.5919	0.0063	1.679	1.7453	0.4549	112.907	3.3774	2.4687	1.9155	0.0189	0.161	0.6964	0.2155	0.9561	33.062	ND	3.2376	9.073	0.0453	29.8017	5.2948	4.5526	ND	2.8861	0.0938	2.4827	0.0592	3.2306	5.3937	3.5011	0.0038
HDP-018828	0.0148	4.8559	2.3681	0.0033	1.6544	1.6675	0.5697	97.8146	2.956	2.0695	1.7907	0.0157	0.1016	0.5319	0.165	0.6281	27.1	ND	3.1359	8.9641	0.0414	25.0095	5.0354	4.6399	ND	2.5462	0.0848	1.6966	0.0467	2.6931	4.8268	3.0696	0.005
HDP-018829	0.0391	7.296	3.7347	0.0057	2.0709	2.1536	1.0692	114.38	4.5685	2.8991	1.7966	0.0261	0.4167	1.3429	0.1746	0.7454	44.7548	ND	4.7464	15.3574	0.0761	33.5151	8.7258	7.93	0.3727	3.3419	0.1699	2.1925	0.0644	3.6964	8.3729	4.2054	0.0104
HDP-018836	0.025	7.4073	3.854	0.0075	2.5494	2.6988	1.2647	121.715	4.9688	2.9876	1.1473	0.0345	0.5049	1.332	0.2498	0.394	52.8867	ND	5.457	12.9124	0.0407	27.6444	9.1243	7.841	0.194	3.4536	0.2193	1.9623	0.0513	4.2604	9.6004	4.6548	0.01
HDP-018837	0.0245	8.0535	4.2804	0.0091	2.4392	2.7337	1.2797	110.492	5.2567	3.3095	1.8376	0.0207	0.3007	0.8841	0.2198	0.8726	38.2447	ND	5.1267	15.5127	0.0763	31.8531	8.9168	8.1101	0	4.0062	0.2076	1.7853	0.0608	4.7057	9.2297	5.019	0.0105
HDP-018838	0.0248	8.2594	4.2895	0.0106	2.9315	2.9063	1.069	101.191	5.5554	3.7895	1.7702	0.0249	0.3882	1.082	0.2448	0.6393	51.5683	ND	5.964	13.404	0.0882	32.0055	9.4627	7.3833	0.294	4.4806	0.2311	2.0673	0.0631	4.7758	9.585	5.3624	0.0096
	ND: Not detected

## Sheet: 3_heart
Supplementary Data 5: Targeted LC-MS/MS analysis of Amino acids
5.3 Amino acids in heart tissue
Sample_ID	CREATININE	LEUCINE	PHENYLALANINE	TRYPTOPHAN	KYNURENINE	ISOLEUCINE	METHIONINE	GAMMA-AMINOBUTYRATE	TAURINE	VALINE	PROLINE	TYROSINE	PIPECOLIC ACID	ALPHA-AMINOBUTYRATE	BETA-ALANINE	4-HYDROXY-PROLINE	CREATINE	ALANINE	GUANIDINOACETATE	GLYCINE	THREONINE	ALPHA-AMINOADIPATE	GLUTAMATE	GLUTAMINE	SERINE	HOMOCITRULLINE	ASPARAGINE	CITRULLINE	ASPARTATE	HISTIDINE	ARGININE	LYSINE	ORNITHINE	CARNOSINE
	µmol/g of proteins	µmol/g of proteins	µmol/g of proteins	µmol/g of proteins	µmol/g of proteins	µmol/g of proteins	µmol/g of proteins	µmol/g of proteins	µmol/g of proteins	µmol/g of proteins	µmol/g of proteins	µmol/g of proteins	µmol/g of proteins	µmol/g of proteins	µmol/g of proteins	µmol/g of proteins	µmol/g of proteins	µmol/g of proteins	µmol/g of proteins	µmol/g of proteins	µmol/g of proteins	µmol/g of proteins	µmol/g of proteins	µmol/g of proteins	µmol/g of proteins	µmol/g of proteins	µmol/g of proteins	µmol/g of proteins	µmol/g of proteins	µmol/g of proteins	µmol/g of proteins	µmol/g of proteins	µmol/g of proteins	µmol/g of proteins
HDP-018694	0.369939	6.03523	2.75488	0.803068	ND	1.88643	1.94893	1.42064	280.547	3.42756	2.85724	2.10395	0.0273808	0.0625387	0.140584	6.57055	119.009	89.5631	0	8.05991	6.65573	0.0339886	34.5678	45.5929	7.42206	ND	4.85019	2.0801	19.427	3.52916	4.71504	10.8753	0.264369	2.33135
HDP-018695	0.47256	7.29099	3.23538	0.812474	ND	1.87287	2.18946	0.919507	372.365	4.55898	3.15191	2.59267	0.0349362	0.073082	0.12382	8.25969	141.297	116.13	0	6.28735	7.19773	0.036605	45.6309	64.3828	10.8306	ND	5.80481	3.21161	22.7844	4.50996	4.44803	11.3211	0.202133	2.7573
HDP-018698	0.405949	5.47949	2.87023	0.871512	ND	2.12553	2.42018	1.73367	324.47	3.83506	3.02847	2.50208	0.0408033	0.0868083	0.130385	6.95582	128.572	105.707	0	9.27018	8.73421	0.0292212	31.3054	53.5714	11.0998	ND	6.21598	2.71109	31.4136	3.83879	5.33131	15.4299	0.242988	1.94187
HDP-018700	0.509832	5.98717	2.87655	0.789437	ND	1.88281	1.67528	1.57816	360.488	4.05239	2.77685	1.95107	0.0467205	0.0798313	0.164384	8.21678	124.219	112.913	0	11.0399	6.58725	0.0367889	39.5014	57.3659	7.77747	ND	5.8176	1.70277	28.0662	3.0472	4.09205	9.49461	0.171894	2.48916
HDP-018701	1.33837	16.8219	8.63484	2.38849	ND	5.21741	7.88876	3.30532	1090.48	10.6826	8.40875	7.16635	0.0926453	0.101179	0.417218	24.0234	375.346	345.401	0	22.3633	21.7166	0.0582531	119.837	155.29	26.965	ND	16.0274	7.25231	74.5737	10.775	12.8422	37.2926	0.6139	10.0993
HDP-018702	0.290152	4.01112	1.86167	0.487611	ND	1.29359	1.3567	0.586742	274.524	2.86253	2.11292	1.61118	0.0196253	0.116669	0.120955	5.43716	96.2909	75.2654	0	4.66717	3.96984	0.015938	27.1122	40.5239	5.82197	ND	3.23068	1.34596	15.2479	2.43932	2.6146	6.05735	0.138339	1.5483
HDP-018703	0.348863	4.96791	2.55947	0.638407	ND	1.47863	2.03294	0.844661	267.137	3.2768	2.61792	2.0114	0.0283429	0.145043	0.0687725	6.89541	115.205	93.5556	0	7.28412	4.91568	0.0195298	38.4885	57.0923	8.25713	ND	4.5559	2.03151	19.6942	2.90023	2.95072	7.52481	0.275652	1.91685
HDP-018705	0.422814	6.19476	2.97788	0.747635	ND	1.93827	1.98563	0.763793	314.53	3.87571	2.8431	2.12866	0.0413845	0.352967	0.14214	7.84304	118.674	102.729	0	6.6147	5.90744	0.0252537	36.9238	61.6718	8.37925	ND	4.94706	2.48482	32.8739	3.81794	3.83305	11.6121	0.296283	1.73306
HDP-018706	0.40736	4.81579	2.57932	0.574462	ND	1.69258	1.598	1.48834	345.685	3.28102	2.58864	1.80291	0.0442592	0.0780401	0.154848	7.02922	125.663	90.9103	0	8.10674	6.26846	0.0466647	38.8295	55.1314	8.48535	ND	5.27742	1.77493	38.0305	2.99604	4.28432	10.7189	0.153027	2.49044
HDP-018709	0.379328	6.22875	2.73656	0.738708	ND	1.84517	1.7632	1.04388	314.831	3.70899	2.58239	2.05633	0.0222073	0.0838017	0.102594	6.46744	107.148	95.483	0	5.17281	6.50635	0.0209567	28.8113	41.7108	8.06158	ND	4.68056	1.66621	21.2993	3.53004	4.41345	11.2956	0.188661	2.4858
HDP-018710	0.401639	5.87648	2.72907	0.820392	ND	1.80186	1.72511	0.685179	386.552	3.9312	2.54136	2.11505	0.0295168	0.131622	0.122083	7.42221	120.357	115.842	0	5.07084	5.62774	0.0236297	38.4235	56.6637	8.306	ND	4.32581	2.65685	22.3116	3.49137	3.17116	7.86311	0.212005	2.67622
HDP-018712	0.399377	5.73069	2.40156	0.628122	ND	1.63853	1.71536	0.670641	322.035	3.67083	2.56279	1.92503	0.0249801	0.115642	0.123109	7.17828	120.988	90.1468	0	8.52132	5.35489	0.0276538	43.9124	56.4198	6.74032	ND	4.20881	1.71377	21.8774	3.23854	3.22747	7.69468	0.226668	2.15417
HDP-018717	0.524521	7.36759	3.51751	1.12212	ND	2.28232	2.98055	2.21454	423.951	5.1475	3.87024	2.83584	0.0359	0.118261	0.117573	8.18244	121.754	126.847	0	14.5353	8.75104	0.0279645	41.8956	58.4442	9.6299	ND	6.09999	1.22936	21.4419	3.66178	5.59301	15.9665	0.265174	2.67928
HDP-018718	0.382863	6.39672	2.86467	0.750978	ND	1.86556	1.49111	0.835623	334.907	4.29274	2.59271	1.89836	0.026155	0.35812	0.111055	7.05834	116.386	92.9381	0	5.89125	5.93421	0.0347145	42.1146	64.3769	7.83755	ND	5.40766	1.75801	19.1933	3.51065	3.97031	11.2258	0.226947	1.76368
HDP-018731	0.380188	5.52276	2.92626	0.804586	ND	1.85899	2.19833	1.74456	326.135	3.73956	2.87967	2.01556	0.0309104	0.0593114	0.164994	7.0483	117.521	99.2628	0	18.7515	7.30728	0.0319608	38.6827	44.0429	9.37262	ND	5.39826	1.72795	30.1107	3.25644	4.10582	13.6839	0.26851	2.35807
HDP-018732	0.395642	4.83213	2.51933	0.743442	ND	1.86297	1.72097	1.13465	328.061	3.47924	2.39916	1.81171	0.0237095	0.0867401	0.122889	5.76723	94.3656	105.085	0	6.02847	6.48354	0.0258671	29.3351	44.115	7.77964	ND	4.92931	2.17389	21.5144	2.65994	4.15774	10.7639	0.173577	2.34059
HDP-018735	0.45391	7.59536	3.50531	1.08644	ND	2.45724	2.72957	1.59478	437.2	5.02892	3.87105	2.92226	0.0381324	0.119738	0.157696	8.30148	144.453	124.846	0	9.29599	9.62698	0.0431261	40.5616	68.2527	11.3482	ND	6.62103	2.19374	32.2874	4.04126	5.75871	16.2432	0.311583	2.32768
HDP-018736	0.41767	5.9521	2.49952	0.751645	ND	1.75585	1.67126	0.504619	361.303	3.76581	2.49592	1.97172	0.030907	0.343231	0.133843	7.6819	122.408	102.758	0	6.60526	6.47297	0.0254023	48.2065	62.9697	7.41261	ND	5.29613	2.28302	19.1955	3.72785	3.81152	11.6178	0.215606	2.14759
HDP-018737	0.462487	7.09026	3.05482	0.89496	ND	2.41994	1.97368	0.894043	363.363	4.08858	3.18631	2.56384	0.0370461	0.458951	0.146326	8.36538	153.827	123.448	0	6.97162	6.75254	0.0443564	54.3434	75.4211	9.48415	ND	6.25076	3.09458	26.4302	4.55969	4.18965	14.2525	0.441974	2.07745
HDP-018738	0.464283	6.72014	3.12634	0.980057	ND	1.94214	1.94915	0.796489	372.612	4.21235	2.5067	2.56533	0.0350456	0.338354	0.131526	7.85688	143.103	112.412	0	6.63265	6.8952	0.0229739	49.0833	60.5166	8.70882	ND	6.68038	1.52984	29.8306	4.1117	4.1585	13.7928	0.233373	2.11584
HDP-018751	0.544503	6.06954	2.90367	0.876024	ND	2.07094	2.35417	0.588163	435.079	4.13543	3.06695	2.53645	0.0284553	0.0980467	0.131556	8.47472	158.942	132.08	0	8.0881	5.82069	0.0241108	44.4771	65.9786	8.6727	ND	5.53222	1.98152	20.7184	3.56054	4.20135	10.9732	0.255469	2.65863
HDP-018805	0.501769	7.07027	3.30001	1.0295	ND	2.34211	2.49556	1.25812	387.005	4.62203	3.03493	2.95832	0.0356325	0.0434043	0.144644	8.99247	148.112	111.543	0	8.27166	8.23465	0.0537974	51.0477	61.9945	10.2241	ND	5.88685	1.31157	16.6961	4.08517	5.60668	14.9846	0.277465	3.26544
HDP-018806	0.567794	8.15205	3.53976	1.3031	ND	2.49216	2.359	0.985006	475.207	5.145	3.26489	2.78989	0.0490189	0.112835	0.160852	9.73102	164.61	135.071	0	7.409	7.82454	0.0469937	52.8707	74.6988	7.98725	ND	5.38719	2.76733	28.4363	3.65016	4.99611	12.7085	0.253724	3.38034
HDP-018807	0.314606	4.19905	1.59762	0.452033	ND	1.11815	1.17787	0.319053	255.473	2.74191	2.04868	1.29206	0.0251361	0.127148	0.0864277	5.84415	97.2177	81.7695	0	2.73827	4.87507	0.00858917	30.4669	48.7401	6.86596	ND	4.07444	1.99608	21.0428	3.0867	2.9274	10.1681	0.218136	1.33616
HDP-018792	0.479074	5.22421	2.47235	0.81039	ND	1.861	1.91309	0.738861	367.362	3.59599	2.77922	2.03521	0.0328684	0.394542	0.128987	8.72706	145.252	124.47	0	6.26227	5.27061	0.0293252	52.5418	81.9211	9.62733	ND	6.15647	1.83216	30.5307	3.9862	4.60951	13.4217	0.290223	2.01111
	ND: Not detected

## Sheet: 4_plasma
Supplementary Data 5: Targeted LC-MS/MS analysis of Amino acids
5.4 Amino acids in plasma
Sample_ID	CREATININE	LEUCINE	PHENYLALANINE	TRYPTOPHAN	KYNURENINE	ISOLEUCINE	METHIONINE	GAMMA-AMINOBUTYRATE	TAURINE	VALINE	PROLINE	TYROSINE	PIPECOLIC ACID	ALPHA-AMINOBUTYRATE	BETA-ALANINE	4-HYDROXY-PROLINE	CREATINE	ALANINE	GUANIDINOACETATE	GLYCINE	THREONINE	ALPHA-AMINOADIPATE	GLUTAMATE	GLUTAMINE	SERINE	HOMOCITRULLINE	ASPARAGINE	CITRULLINE	ASPARTATE	HISTIDINE	ARGININE	LYSINE	ORNITHINE	CARNOSINE
	µM	µM	µM	µM	µM	µM	µM	µM	µM	µM	µM	µM	µM	µM	µM	µM	µM	µM	µM	µM	µM	µM	µM	µM	µM	µM	µM	µM	µM	µM	µM	µM	µM	µM
HDP-018694	1.78056	29.0483	13.2596	3.86527	ND	9.07963	9.38044	6.83771	1350.31	16.4973	13.7522	10.1266	0.131787	0.301007	0.676646	31.6249	572.805	431.078	ND	38.7934	32.0349	0.163591	166.379	219.444	35.7233	ND	23.3446	10.0118	93.5048	16.9863	22.6941	52.3442	1.27244	11.2211
HDP-018695	1.97323	30.4444	13.5097	3.39259	ND	7.82042	9.14238	3.83952	1554.86	19.0366	13.1612	10.826	0.14588	0.305163	0.517026	34.4894	590.002	484.915	ND	26.2536	30.055	0.152849	190.537	268.838	45.2245	ND	24.2387	13.4105	95.1391	18.8319	18.5733	47.2728	0.84403	11.5135
HDP-018697	1.48653	20.0652	10.5104	3.19137	ND	7.78344	8.86241	6.34847	1188.17	14.0435	11.0899	9.16231	0.149417	0.317881	0.477455	25.4713	470.815	387.086	ND	33.9462	31.9836	0.107004	114.637	196.172	40.6459	ND	22.7621	9.92766	115.033	14.0572	19.5226	56.5025	0.889792	7.11087
HDP-018698	2.07629	24.3827	11.7147	3.21498	ND	7.66774	6.8226	6.42707	1468.09	16.5034	11.3087	7.94573	0.190269	0.325113	0.669453	33.4628	505.882	459.839	ND	44.9599	26.8266	0.149823	160.869	233.623	31.6738	ND	23.6922	6.93451	114.3	12.4097	16.6649	38.6668	0.700039	10.1371
HDP-018700	1.47054	18.4831	9.48753	2.62436	ND	5.73263	8.66778	3.63172	1198.16	11.7375	9.23912	7.87403	0.101794	0.111171	0.458418	26.3958	412.412	379.509	ND	24.5716	23.8611	0.0640056	131.671	170.625	29.6278	ND	17.6102	7.96848	81.9378	11.839	14.1103	40.9753	0.674523	11.0966
HDP-018713	1.79912	24.8714	11.5435	3.02349	ND	8.02106	8.41237	3.63817	1702.22	17.7495	13.1014	9.9903	0.121689	0.723423	0.749996	33.7138	597.064	466.692	ND	28.9394	24.6155	0.0988253	168.112	251.273	36.0998	ND	20.0322	8.34582	94.5467	15.1253	16.2122	37.5594	0.857789	9.60041
HDP-018702	1.84003	26.2026	13.4996	3.3672	ND	7.79884	10.7225	4.45506	1408.98	17.2831	13.8079	10.6089	0.149491	0.765009	0.362732	36.369	607.632	493.447	ND	38.4192	25.9271	0.103008	203.003	301.126	43.5512	ND	24.0295	10.7149	103.874	15.2969	15.5632	39.6887	1.45389	10.1102
HDP-018703	1.57921	23.1374	11.1224	2.79242	ND	7.23944	7.41633	2.85277	1174.77	14.4758	10.619	7.95054	0.154571	1.31833	0.530894	29.2938	443.249	383.693	ND	24.7059	22.0643	0.0943224	137.91	230.344	31.2965	ND	18.4773	9.28081	122.784	14.26	14.3164	43.3712	1.10662	6.47297
HDP-018705	1.31527	15.549	8.32798	1.8548	ND	5.46493	5.15953	4.80549	1116.13	10.5936	8.35806	5.82114	0.142902	0.251972	0.499966	22.6956	405.735	293.527	ND	26.1746	20.2393	0.150669	125.371	178.006	27.3971	ND	17.0395	5.73081	122.791	9.67346	13.833	34.6086	0.494085	8.04101
HDP-018706	1.47725	24.2571	10.6572	2.87681	ND	7.18578	6.86654	4.06527	1226.07	14.4442	10.0568	8.0081	0.0864835	0.326355	0.399541	25.1866	417.274	371.846	ND	20.1449	25.3382	0.0816131	112.202	162.437	31.3948	ND	18.2279	6.48884	82.9476	13.7473	17.1876	43.9894	0.734715	9.68063
HDP-018709	1.8119	26.5103	12.3115	3.701	ND	8.12864	7.78242	3.09102	1743.83	17.7346	11.4647	9.54151	0.133158	0.593778	0.550746	33.4835	542.96	522.591	ND	22.8758	25.3881	0.1066	173.338	255.624	37.4704	ND	19.5148	11.9857	100.653	15.7504	14.3059	35.4724	0.956406	12.0731
HDP-018710	1.53511	22.0273	9.23098	2.41435	ND	6.29809	6.59341	2.57778	1237.82	14.1098	9.85072	7.39935	0.0960171	0.444501	0.473201	27.5915	465.047	346.502	ND	32.7538	20.5828	0.106294	168.788	216.864	25.9081	ND	16.1776	6.5873	84.0914	12.4481	12.4056	29.5764	0.871254	8.2801
HDP-018712	1.48013	20.7904	9.92598	3.16648	ND	6.44043	8.41073	6.24915	1196.34	14.5256	10.9213	8.00237	0.101305	0.333718	0.331775	23.0898	343.574	357.946	ND	41.0167	24.6944	0.0789125	118.224	164.922	27.1744	ND	17.2134	3.4691	60.5064	10.3331	15.7828	45.0556	0.748288	7.5606
HDP-018717	1.6152	26.9862	12.0853	3.16819	ND	7.87031	6.29061	3.52529	1412.89	18.11	10.938	8.0087	0.110342	1.51082	0.468513	29.7774	491.002	392.083	ND	24.8537	25.0349	0.146452	177.671	271.59	33.0646	ND	22.8136	7.41661	80.9717	14.8105	16.7498	47.3587	0.957431	7.44054
HDP-018718	1.1035	16.0298	8.49346	2.33531	ND	5.39571	6.38064	5.06358	946.608	10.8541	8.35826	5.85017	0.0897174	0.172151	0.478895	20.4577	341.105	288.11	ND	54.4263	21.2094	0.0927661	112.277	127.835	27.204	ND	15.6684	5.01539	87.3963	9.45183	11.9171	39.7175	0.779352	6.8443
HDP-018707	1.70621	20.8386	10.8646	3.20609	ND	8.03405	7.4217	4.89318	1414.76	15.0042	10.3464	7.81298	0.102247	0.374067	0.529959	24.8712	406.952	453.177	ND	25.9978	27.9603	0.111552	126.508	190.246	33.5497	ND	21.2577	9.37491	92.7811	11.471	17.9303	46.4191	0.74855	10.0938
HDP-018732	1.66642	27.8845	12.8689	3.9886	ND	9.02113	10.0209	5.85483	1605.07	18.4624	14.2116	10.7283	0.139993	0.439589	0.578941	30.4768	530.323	458.339	ND	34.1279	35.343	0.158327	148.912	250.573	41.6622	ND	24.3075	8.05378	118.535	14.8365	21.1417	59.633	1.1439	8.5455
HDP-018735	1.67277	23.8382	10.0106	3.01034	ND	7.03219	6.69341	2.021	1447.02	15.0821	9.99615	7.89672	0.123783	1.37464	0.53604	30.766	490.242	411.545	ND	26.4541	25.9243	0.101736	193.067	252.194	29.6875	ND	21.211	9.14349	76.8778	14.93	15.2651	46.5294	0.863503	8.60109
HDP-018736	1.42908	21.9089	9.43941	2.76543	ND	7.47762	6.09868	2.76259	1122.79	12.6337	9.8457	7.92226	0.114472	1.41816	0.452147	25.849	475.325	381.455	ND	21.5423	20.8654	0.137061	167.921	233.051	29.306	ND	19.3149	9.56226	81.6693	14.0894	12.946	44.0402	1.3657	6.41932
HDP-018737	1.70972	24.7469	11.5128	3.60906	ND	7.15192	7.17775	2.93307	1372.14	15.512	9.23092	9.44681	0.129055	1.24599	0.484345	28.9329	526.975	413.956	ND	24.4247	25.3916	0.0846014	180.749	222.852	32.0702	ND	24.6005	5.63364	109.851	15.1413	15.3137	50.7921	0.859394	7.7916
HDP-018738	1.87547	20.9058	10.0013	3.01736	ND	7.1331	8.10864	2.02585	1498.57	14.244	10.5637	8.73648	0.0980107	0.33771	0.453129	29.1901	547.457	454.933	ND	27.8584	20.0486	0.0830467	153.196	227.255	29.872	ND	19.055	6.82511	71.3619	12.2638	14.471	37.796	0.87993	9.15733
HDP-018751	2.09802	29.5626	13.7982	4.30459	ND	9.79295	10.4345	5.2605	1618.17	19.3258	12.6898	12.3695	0.148989	0.181484	0.604794	37.5998	619.291	466.39	ND	34.5859	34.4311	0.22494	213.443	259.215	42.7495	ND	24.6144	5.48401	69.8106	17.0811	23.4429	62.6542	1.16015	13.6536
HDP-018805	1.75129	25.144	10.9179	4.01925	ND	7.68677	7.27604	3.03813	1465.72	15.8691	10.0702	8.60508	0.151193	0.348025	0.496129	30.0141	507.719	416.61	ND	22.8521	24.1338	0.144946	163.073	230.399	24.6357	ND	16.6161	8.53548	87.7082	11.2585	15.4099	39.1979	0.78258	10.4262
HDP-018806	1.59918	21.3443	8.12089	2.29774	ND	5.6837	5.98727	1.62178	1298.6	13.9375	10.4137	6.56769	0.12777	0.646307	0.439323	29.7066	494.17	415.645	ND	13.919	24.7806	0.0436598	154.867	247.752	34.9005	ND	20.7109	10.1463	106.963	15.6901	14.8804	51.6859	1.10881	6.79188
HDP-018807	1.69682	18.5035	8.75676	2.8703	ND	6.59145	6.77593	2.61695	1301.15	12.7366	9.84363	7.20846	0.116416	1.39742	0.456857	30.9102	514.465	440.857	ND	22.1802	18.6679	0.103866	186.097	290.154	34.0988	ND	21.8054	6.48927	108.136	14.1186	16.3263	47.5381	1.02793	7.12311
	ND: Not detected
