# Supplementary material for: Western diet-induced MASH in PWK/PhJ mice identifies disruptions in amino acid and sphingolipid metabolism contributing to cardiac dysfunction
Source: Nat Commun. 2026 May 20;17:6629. doi: 10.1038/s41467-026-73449-7 (PMC13381867; doi:10.1038/s41467-026-73449-7)
Supplement: Supplementary file 8 — Supplementary Data 6 [file 41467_2026_73449_MOESM8_ESM.xlsx]

## Sheet: 1_animal_list
Supplementary Data 6: Targeted LC-MS/MS analysis of NAD+ metabolome
6.1 Animal list (full study)
ID	temperature	diet	sex	TP	strain	cohort
HDP-018694	TN	CD	male	17w	PWK_PhJ	1
HDP-018695	TN	WD	male	17w	PWK_PhJ	1
HDP-018696	TN	WD	female	17w	PWK_PhJ	1
HDP-018697	TN	WD	female	17w	PWK_PhJ	1
HDP-018698	TN	CD	female	17w	PWK_PhJ	1
HDP-018700	TN	CD	male	17w	PWK_PhJ	1
HDP-018701	TN	CD	male	17w	PWK_PhJ	1
HDP-018702	TN	WD	male	17w	PWK_PhJ	1
HDP-018703	TN	WD	male	17w	PWK_PhJ	1
HDP-018704	TN	WD	female	17w	PWK_PhJ	1
HDP-018705	TN	WD	female	17w	PWK_PhJ	1
HDP-018706	TN	CD	female	17w	PWK_PhJ	1
HDP-018707	TN	CD	female	17w	PWK_PhJ	1
HDP-018709	TN	CD	male	17w	PWK_PhJ	1
HDP-018710	TN	WD	male	17w	PWK_PhJ	1
HDP-018711	TN	WD	male	17w	PWK_PhJ	1
HDP-018712	TN	WD	male	17w	PWK_PhJ	1
HDP-018713	TN	CD	male	17w	PWK_PhJ	1
HDP-018714	TN	CD	female	17w	PWK_PhJ	1
HDP-018715	TN	WD	female	17w	PWK_PhJ	1
HDP-018716	TN	CD	female	17w	PWK_PhJ	1
HDP-018717	TN	CD	female	17w	PWK_PhJ	1
HDP-018718	TN	WD	female	17w	PWK_PhJ	1
HDP-018727	TN	CD	male	17w	PWK_PhJ	1
HDP-018728	TN	WD	male	17w	PWK_PhJ	1
HDP-018729	TN	WD	male	17w	PWK_PhJ	1
HDP-018731	TN	CD	female	17w	PWK_PhJ	1
HDP-018732	TN	CD	female	17w	PWK_PhJ	1
HDP-018733	TN	WD	male	17w	PWK_PhJ	1
HDP-018734	TN	CD	female	17w	PWK_PhJ	1
HDP-018735	TN	CD	female	17w	PWK_PhJ	1
HDP-018736	TN	WD	female	17w	PWK_PhJ	1
HDP-018737	TN	WD	female	17w	PWK_PhJ	1
HDP-018738	TN	WD	female	17w	PWK_PhJ	1
HDP-018750	TN	WD	male	17w	PWK_PhJ	1
HDP-018751	TN	WD	male	17w	PWK_PhJ	1
HDP-018753	TN	WD	male	17w	PWK_PhJ	1
HDP-018754	TN	CD	female	17w	PWK_PhJ	1
HDP-018755	TN	CD	female	17w	PWK_PhJ	1
HDP-018788	TN	CD	male	9w	PWK_PhJ	2
HDP-018789	TN	WD	female	17w	PWK_PhJ	2
HDP-018790	TN	CD	female	9w	PWK_PhJ	2
HDP-018791	TN	WD	female	9w	PWK_PhJ	2
HDP-018792	TN	WD	female	17w	PWK_PhJ	2
HDP-018793	TN	WD	female	17w	PWK_PhJ	2
HDP-018794	TN	WD	male	9w	PWK_PhJ	2
HDP-018795	TN	CD	male	9w	PWK_PhJ	2
HDP-018797	TN	WD	male	9w	PWK_PhJ	2
HDP-018805	TN	CD	male	17w	PWK_PhJ	2
HDP-018806	TN	CD	male	17w	PWK_PhJ	2
HDP-018807	TN	WD	female	17w	PWK_PhJ	2
HDP-018808	TN	WD	female	9w	PWK_PhJ	2
HDP-018809	TN	CD	female	9w	PWK_PhJ	2
HDP-018810	TN	WD	female	9w	PWK_PhJ	2
HDP-018814	TN	CD	male	9w	PWK_PhJ	2
HDP-018816	TN	CD	female	9w	PWK_PhJ	2
HDP-018821	TN	CD	male	9w	PWK_PhJ	3
HDP-018822	TN	CD	female	9w	PWK_PhJ	3
HDP-018823	TN	CD	female	9w	PWK_PhJ	3
HDP-018824	TN	CD	male	9w	PWK_PhJ	3
HDP-018825	TN	CD	male	9w	PWK_PhJ	3
HDP-018826	TN	WD	male	9w	PWK_PhJ	3
HDP-018827	TN	WD	male	9w	PWK_PhJ	3
HDP-018828	TN	WD	male	9w	PWK_PhJ	3
HDP-018829	TN	CD	female	9w	PWK_PhJ	3
HDP-018836	TN	CD	male	9w	PWK_PhJ	3
HDP-018837	TN	WD	female	9w	PWK_PhJ	3
HDP-018838	TN	WD	female	9w	PWK_PhJ	3
HDP-018847	RT	WD	male	17w	PWK_PhJ	4
HDP-018848	RT	WD	female	17w	PWK_PhJ	4
HDP-018849	RT	WD	female	17w	PWK_PhJ	4
HDP-018850	RT	WD	female	17w	PWK_PhJ	4
HDP-018875	RT	WD	male	17w	PWK_PhJ	4
HDP-018876	RT	WD	male	17w	PWK_PhJ	4
HDP-018878	RT	CD	female	17w	PWK_PhJ	4
HDP-018879	RT	CD	male	17w	PWK_PhJ	4
HDP-018880	RT	CD	male	17w	PWK_PhJ	4
HDP-018881	RT	CD	male	17w	PWK_PhJ	4
HDP-018883	RT	CD	female	17w	PWK_PhJ	4
HDP-018884	RT	CD	female	17w	PWK_PhJ	4
HDP-018885	RT	WD	male	17w	PWK_PhJ	5
HDP-018886	RT	WD	male	17w	PWK_PhJ	5
HDP-018887	RT	WD	male	17w	PWK_PhJ	5
HDP-018888	RT	WD	male	17w	PWK_PhJ	5
HDP-018889	RT	WD	female	17w	PWK_PhJ	5
HDP-018890	RT	WD	female	17w	PWK_PhJ	5
HDP-018891	RT	WD	female	17w	PWK_PhJ	5
HDP-018892	RT	WD	female	17w	PWK_PhJ	5
HDP-018893	RT	WD	female	17w	PWK_PhJ	5
HDP-018894	RT	CD	female	17w	PWK_PhJ	5
HDP-018895	RT	CD	female	17w	PWK_PhJ	5
HDP-018896	RT	WD	male	17w	PWK_PhJ	5
HDP-018897	RT	CD	female	17w	PWK_PhJ	5
HDP-018919	RT	CD	male	17w	PWK_PhJ	5
HDP-018920	RT	CD	female	17w	PWK_PhJ	5
HDP-018921	RT	CD	female	17w	PWK_PhJ	5
HDP-018922	RT	CD	female	17w	PWK_PhJ	5
HDP-018948	RT	CD	male	17w	PWK_PhJ	6
HDP-018949	RT	CD	male	17w	PWK_PhJ	6
HDP-018950	RT	CD	male	17w	PWK_PhJ	6
HDP-018951	RT	WD	female	17w	PWK_PhJ	6
HDP-018952	RT	CD	male	17w	PWK_PhJ	6
HDP-018953	RT	CD	male	17w	PWK_PhJ	6
HDP-018954	RT	WD	female	17w	PWK_PhJ	6
HDP-018955	RT	WD	female	17w	PWK_PhJ	6
HDP-018961	RT	WD	male	17w	PWK_PhJ	6
HDP-018962	RT	WD	male	17w	PWK_PhJ	6
HDP-018963	RT	WD	male	17w	PWK_PhJ	6
HDP-018964	RT	WD	female	17w	PWK_PhJ	6
HDP-018965	RT	CD	female	17w	PWK_PhJ	6
HDP-018966	RT	CD	female	17w	PWK_PhJ	6
HDP-018976	TN	WD	female	27d	PWK_PhJ	7
HDP-018977	TN	WD	female	27d	PWK_PhJ	7
HDP-018979	TN	CD	male	27d	PWK_PhJ	7
HDP-018980	TN	CD	male	27d	PWK_PhJ	7
HDP-018981	TN	CD	male	27d	PWK_PhJ	7
HDP-018982	TN	CD	male	27d	PWK_PhJ	7
HDP-018984	TN	WD	male	27d	PWK_PhJ	7
HDP-018985	TN	WD	male	27d	PWK_PhJ	7
HDP-018986	TN	WD	female	27d	PWK_PhJ	7
HDP-018993	TN	CD	male	27d	PWK_PhJ	8
HDP-018994	TN	CD	male	27d	PWK_PhJ	8
HDP-018995	TN	CD	male	27d	PWK_PhJ	8
HDP-018996	TN	WD	female	27d	PWK_PhJ	8
HDP-018997	TN	WD	female	27d	PWK_PhJ	8
HDP-018998	TN	WD	female	27d	PWK_PhJ	8
HDP-019000	TN	CD	male	3d	PWK_PhJ	8
HDP-019001	TN	CD	male	3d	PWK_PhJ	8
HDP-019002	TN	WD	male	3d	PWK_PhJ	8
HDP-019004	TN	WD	male	3d	PWK_PhJ	8
HDP-019005	TN	CD	female	27d	PWK_PhJ	8
HDP-019006	TN	CD	female	27d	PWK_PhJ	8
HDP-019007	TN	CD	female	27d	PWK_PhJ	8
HDP-019008	TN	CD	female	27d	PWK_PhJ	8
HDP-019009	TN	WD	male	27d	PWK_PhJ	8
HDP-019011	TN	WD	female	3d	PWK_PhJ	8
HDP-019012	TN	WD	female	3d	PWK_PhJ	8
HDP-019013	TN	WD	female	3d	PWK_PhJ	8
HDP-019014	TN	WD	female	3d	PWK_PhJ	8
HDP-019015	TN	WD	male	27d	PWK_PhJ	8
HDP-019016	TN	WD	male	27d	PWK_PhJ	8
HDP-019017	TN	CD	female	27d	PWK_PhJ	8
HDP-019018	TN	CD	female	27d	PWK_PhJ	8
HDP-019019	TN	CD	female	27d	PWK_PhJ	8
HDP-019020	TN	WD	male	3d	PWK_PhJ	9
HDP-019021	TN	WD	male	3d	PWK_PhJ	9
HDP-019022	TN	WD	male	3d	PWK_PhJ	9
HDP-019023	TN	CD	male	3d	PWK_PhJ	9
HDP-019024	TN	CD	male	3d	PWK_PhJ	9
HDP-019025	TN	CD	male	3d	PWK_PhJ	9
HDP-019026	TN	CD	male	3d	PWK_PhJ	9
HDP-019052	TN	WD	male	9d	PWK_PhJ	10
HDP-019053	TN	WD	male	9d	PWK_PhJ	10
HDP-019054	TN	CD	female	9d	PWK_PhJ	10
HDP-019055	TN	CD	female	9d	PWK_PhJ	10
HDP-019056	TN	CD	male	9d	PWK_PhJ	10
HDP-019057	TN	CD	male	9d	PWK_PhJ	10
HDP-019058	TN	CD	male	9d	PWK_PhJ	10
HDP-019059	TN	CD	male	9d	PWK_PhJ	10
HDP-019060	TN	WD	male	3d	PWK_PhJ	10
HDP-019061	TN	CD	female	3d	PWK_PhJ	10
HDP-019062	TN	CD	female	3d	PWK_PhJ	10
HDP-019068	TN	WD	female	3d	PWK_PhJ	11
HDP-019069	TN	WD	female	3d	PWK_PhJ	11
HDP-019071	TN	CD	male	9d	PWK_PhJ	11
HDP-019072	TN	CD	male	9d	PWK_PhJ	11
HDP-019073	TN	WD	male	9d	PWK_PhJ	11
HDP-019074	TN	WD	male	9d	PWK_PhJ	11
HDP-019075	TN	WD	male	9d	PWK_PhJ	11
HDP-019076	TN	WD	female	9d	PWK_PhJ	11
HDP-019077	TN	WD	female	9d	PWK_PhJ	11
HDP-019078	TN	WD	female	9d	PWK_PhJ	11
HDP-019081	TN	WD	male	9d	PWK_PhJ	12
HDP-019082	TN	WD	male	9d	PWK_PhJ	12
HDP-019083	TN	CD	female	9d	PWK_PhJ	12
HDP-019084	TN	CD	female	9d	PWK_PhJ	12
HDP-019085	TN	WD	female	9d	PWK_PhJ	12
HDP-019087	TN	WD	female	9d	PWK_PhJ	12
HDP-019090	TN	CD	female	3d	PWK_PhJ	12
HDP-019091	TN	CD	female	3d	PWK_PhJ	12
HDP-019111	TN	CD	female	9d	PWK_PhJ	13
HDP-019112	TN	CD	female	9d	PWK_PhJ	13
HDP-019113	TN	WD	female	9d	PWK_PhJ	13
HDP-019117	TN	WD	female	9d	PWK_PhJ	13
HDP-019118	TN	CD	female	3d	PWK_PhJ	13
HDP-019119	TN	CD	female	3d	PWK_PhJ	13

## Sheet: 2_liver
Supplementary Data 6: Targeted LC-MS/MS analysis of NAD+ metabolome
6.2 NAD+ metabolome in liver tissue
Sample_ID	Nicotinamide mononucleotide (NMN)	Nicotinate Riboside (NaR)	Nicotinic acid mononucleotide (NaMN)	Nicotinic acid	3-OH-Kynurenine	NAD	Nicotinamide	Kynurenine	Tryptophan	3-OH-Anthranilic acid	Nicotinic acid adenine dinucleotide (NaAD)	Xanthurenic acid	Kynurenic acid	Anthranilic acid	Nicotinamide Riboside (NR)	Nicotinamide Riboside Reduced (NRH)
	µmol/g of protein	µmol/g of protein	µmol/g of protein	µmol/g of protein	µmol/g of protein	µmol/g of protein	µmol/g of protein	µmol/g of protein	µmol/g of protein	µmol/g of protein	µmol/g of protein	µmol/g of protein	µmol/g of protein	µmol/g of protein	µmol/g of protein	µmol/g of protein
HDP-018694	0.106657	0.00113309	0.00872499	<LOQ	ND	0.312517	2.66409	0.020143	1.153	ND	0.00534601	0.00686989	0.00148423	ND	0.000359755	0.0520071
HDP-018695	0.0956015	0.000781032	0.00976294	<LOQ	ND	0.309821	2.76207	0.0110732	1.14192	ND	0.00381875	0.00884952	0.000655975	ND	0.000404058	0.0460998
HDP-018697	0.106459	0.00140023	0.014662	<LOQ	ND	0.257252	2.50711	0.0102915	1.37561	ND	0.00884231	0.0120619	0.000330587	ND	0.00038143	0.0432555
HDP-018698	0.0852552	0.00128009	0.011201	<LOQ	ND	0.354001	2.8496	0.0296805	1.58932	ND	0.0101322	0.00879526	0.00194484	ND	0.000192384	0.0520222
HDP-018700	0.0470261	0.000978383	0.00973146	<LOQ	ND	0.42075	2.81703	0.0301375	1.54649	ND	0.00970167	0.0119484	0.00178998	ND	0.000347161	0.0541488
HDP-018701	0.0926908	0.00127588	0.0147682	<LOQ	ND	0.313979	2.76474	0.0206142	1.33663	ND	0.0243878	0.00506682	0.00169508	ND	0.000445129	0.0608565
HDP-018702	0.0719938	0.00118145	0.0142688	<LOQ	ND	0.292881	2.41179	0.0181206	1.15115	ND	0.00555118	0.00954372	0.000438629	ND	0.00053733	0.0438639
HDP-018703	0.0690227	0.00109243	0.0124104	<LOQ	ND	0.247858	2.49885	0.0104876	1.1132	ND	0.00847136	0.00380836	0.000610521	ND	0.000538531	0.0520599
HDP-018705	0.052004	0.00150278	0.0134485	<LOQ	ND	0.246957	2.16548	0.0148766	1.36132	ND	0.0101193	0.0245488	0.000696067	ND	0.000327845	0.0350383
HDP-018706	0.0783914	0.0014902	0.0124332	<LOQ	ND	0.323143	2.84578	0.0291002	1.60156	ND	0.00748381	0.00471999	0.00112779	ND	0.000317437	0.0534736
HDP-018709	0.0756537	0.00102618	0.0110967	<LOQ	ND	0.36131	2.65375	0.0184984	1.2136	ND	0.0072735	0.0117613	0.00130607	ND	0.000269198	0.0537188
HDP-018710	0.0702922	0.0011152	0.00987536	<LOQ	ND	0.255755	2.21552	0.0130365	1.10748	ND	0.00620922	0.00631274	0.00054338	ND	0.000465053	0.0483268
HDP-018712	0.0381159	0.000870044	0.00901896	<LOQ	ND	0.202334	2.07364	0.0146487	1.02237	ND	0.00629602	0.00521216	0.000854805	ND	0.000353415	0.0442424
HDP-018717	0.110886	0.0016666	0.0138232	<LOQ	ND	0.406748	3.13416	0.0259451	1.81634	ND	0.0212669	0.00849609	0.00134669	ND	0.000473225	0.0556045
HDP-018718	0.070883	0.00156322	0.0129307	<LOQ	ND	0.323853	2.80027	0.0250674	1.5235	ND	0.0078814	0.00920667	0.000849261	ND	0.000549357	0.048421
HDP-018731	0.0572446	0.00136745	0.0136707	<LOQ	ND	0.286213	2.4497	0.0308813	1.3524	ND	0.00885391	0.0114959	0.00204157	ND	0.000298825	0.0405775
HDP-018732	0.130854	0.00139268	0.0150224	<LOQ	ND	0.259961	3.07932	0.0351285	1.39656	ND	0.0195055	0.00380063	0.00154529	ND	0.000467239	0.0518876
HDP-018735	0.10624	0.00120835	0.0137648	<LOQ	ND	0.33548	3.19272	0.023242	1.73352	ND	0.0187472	0.0111305	0.000967182	ND	0.000362504	0.0500527
HDP-018736	0.0435941	0.0013891	0.0112067	<LOQ	ND	0.245388	2.30456	0.0190792	1.39827	ND	0.0075604	0.00801861	0.000588823	ND	0.000345978	0.0382147
HDP-018737	0.0543089	0.00123772	0.0115112	<LOQ	ND	0.296631	2.25316	0.0150197	1.33877	ND	0.00698617	0.00583874	0.000513164	ND	0.000451595	0.0512435
HDP-018738	0.0757953	0.00156514	0.0131888	<LOQ	ND	0.246046	2.37833	0.0146085	1.45683	ND	0.010518	0.00326172	0.000508454	ND	0.000473138	0.0504516
HDP-018751	0.0979655	0.00103172	0.0100024	<LOQ	ND	0.265816	2.36079	0.00935667	1.22633	ND	0.00729168	0.00479804	0.000762516	ND	0.000374337	0.050929
HDP-018788	0.117817	0.000926848	0.0100667	<LOQ	ND	0.304686	2.90527	0.0198664	1.55981	ND	0.00543828	0.00891074	0.00115488	ND	0.000425106	0.06256
HDP-018790	0.121884	0.00136692	0.0115242	<LOQ	ND	0.331027	3.03847	0.033789	1.79849	ND	0.00871072	0.00806953	0.00122287	ND	0.00045892	0.0554312
HDP-018791	0.141147	0.0013348	0.0111659	<LOQ	ND	0.299735	3.08017	0.0214414	1.62927	ND	0.00745045	0.0172677	0.000752256	ND	0.00045883	0.0419652
HDP-018794	0.04774	0.000964888	0.0105244	<LOQ	ND	0.30267	2.28034	0.0194345	0.993667	ND	0.00394703	0.00500286	0.000968319	ND	0.000459071	0.0508291
HDP-018795	0.105009	0.000704613	0.00892565	<LOQ	ND	0.364358	2.99557	0.0162557	1.30675	ND	0.00598477	0.0163551	0.000812912	ND	0.000616896	0.0623167
HDP-018797	0.049793	0.000660749	0.00507575	<LOQ	ND	0.310511	2.12935	0.0143723	1.26298	ND	0.00323481	0.00337388	0.00124938	ND	0.000416172	0.044437
HDP-018805	0.0900294	0.00109357	0.0129367	<LOQ	ND	0.394901	3.12734	0.0272384	1.57779	ND	0.0104487	0.0117644	0.00359708	ND	0.00031157	0.0569894
HDP-018806	0.0837556	0.00101802	0.00979337	<LOQ	ND	0.435709	3.11379	0.0321615	1.50207	ND	0.00813585	0.00509669	0.00247596	ND	0.000478958	0.0646326
HDP-018807	0.0928869	0.00112609	0.0101669	<LOQ	ND	0.256644	2.38578	0.0182346	1.48747	ND	0.00670313	0.000352466	0.000621054	ND	0.000533448	0.0448908
HDP-018808	0.0828314	0.000950141	0.0089693	<LOQ	ND	0.313302	2.6386	0.0201105	1.37637	ND	0.00381379	0.0132392	0.00062391	ND	0.000308851	0.0451238
HDP-018809	0.072518	0.00134374	0.0138489	<LOQ	ND	0.371766	2.94127	0.0243137	1.46876	ND	0.0055359	0.0049913	0.00144372	ND	0.000529042	0.046856
HDP-018810	0.0780966	0.000933041	0.00818551	<LOQ	ND	0.294095	2.60111	0.0176613	1.40715	ND	0.00451477	0.00688677	0.000413646	ND	0.000447418	0.0415729
HDP-018814	0.0927185	0.000887062	0.00808134	<LOQ	ND	0.378332	2.95012	0.0210296	1.35186	ND	0.00597499	0.00795103	0.00157643	ND	0.000616685	0.0638037
HDP-018816	0.0964446	0.00187082	0.0133074	<LOQ	ND	0.342837	2.8049	0.0400292	1.59756	ND	0.00720923	0.00747734	0.00139569	ND	0.00062343	0.0548683
HDP-018821	0.160551	0.00126539	0.0117684	<LOQ	ND	0.405018	3.23517	0.0302526	1.52262	ND	0.00571986	0.00417458	0.00134645	ND	0.000683058	0.0709024
HDP-018822	0.101018	0.00135262	0.00867067	<LOQ	ND	0.318831	3.14532	0.0220311	1.7912	ND	0.00411572	0.00749825	0.00118662	ND	0.000260958	0.0544027
HDP-018823	0.112134	0.00127827	0.0102327	<LOQ	ND	0.428826	3.13517	0.0333877	1.75757	ND	0.00732563	0.0089602	0.00174106	ND	0.000391505	0.063431
HDP-018824	0.0779436	0.000945215	0.00764107	<LOQ	ND	0.392833	2.52992	0.0219961	1.58761	ND	0.0036032	0.00331269	0.00329464	ND	0.000192663	0.0496089
HDP-018825	0.0689155	0.000946717	0.0068959	<LOQ	ND	0.363025	2.80248	0.0185222	1.56605	ND	0.00313097	0.0110878	0.00153072	ND	0.000283501	0.0558509
HDP-018826	0.037723	0.00121298	0.0108261	<LOQ	ND	0.447662	2.63963	0.0254185	1.29645	ND	0.00402702	0.00472753	0.00123777	ND	0.000553955	0.0591218
HDP-018827	0.0562444	0.00103184	0.00869142	<LOQ	ND	0.300728	2.51432	0.0182304	1.28074	ND	0.00349691	0.0078717	0.000623989	ND	0.000475217	0.0521004
HDP-018828	0.0842449	0.00117604	0.0101061	<LOQ	ND	0.325458	2.64059	0.0152942	1.3018	ND	0.00863865	0.00468763	0.000757545	ND	0.0009695	0.0607321
HDP-018829	0.109211	0.00113159	0.0113639	<LOQ	ND	0.405702	3.29796	0.0204552	1.41997	ND	0.00676139	0.0175234	0.000863262	ND	0.000570135	0.0520503
HDP-018836	0.0920345	0.00106497	0.00982843	<LOQ	ND	0.359465	2.6095	0.0199002	1.43365	ND	0.00326103	0.00753202	0.00103494	ND	0.000437417	0.0573467
HDP-018837	0.115051	0.0017769	0.0130171	<LOQ	ND	0.315222	2.28801	0.0360306	1.80058	ND	0.00478334	0.00548278	0.0012582	ND	0.000733121	0.0408558
HDP-018838	0.10426	0.001347	0.00986999	<LOQ	ND	0.359352	2.84609	0.0375632	1.6389	ND	0.00553115	0.0106415	0.00175613	ND	0.000421186	0.0452935
	ND: Not detected
