# Supplementary material for: Western diet-induced MASH in PWK/PhJ mice identifies disruptions in amino acid and sphingolipid metabolism contributing to cardiac dysfunction
Source: Nat Commun. 2026 May 20;17:6629. doi: 10.1038/s41467-026-73449-7 (PMC13381867; doi:10.1038/s41467-026-73449-7)
Supplement: Supplementary file 11 — Source Data [file 41467_2026_73449_MOESM11_ESM.zip]

Archive with 3 entries (2 files):
- Source_data/
- Source_data/Figures_1-8.xlsx
- Source_data/Supplementary_Figures_1-11.xlsx
