# Supplementary material for: Western diet-induced MASH in PWK/PhJ mice identifies disruptions in amino acid and sphingolipid metabolism contributing to cardiac dysfunction
Source: Nat Commun. 2026 May 20;17:6629. doi: 10.1038/s41467-026-73449-7 (PMC13381867; doi:10.1038/s41467-026-73449-7)
Supplement: Supplementary file 11 — Source Data [file 41467_2026_73449_MOESM11_ESM.zip › Source_data/Figures_1-8.xlsx]

## Sheet: Fig.1B_BodyWeight
					Individual weekly body weight (g) since diet challenge started																					Results t-test TN vs RT
ID	sex	diet	TP	temperature	week7	week8	week9	week10	week11	week12	week13	week14	week15	week16	week17	week18	week19	week20	week21	week22	week23	week24				week	sex	comparison_group	variable	p_value	star	adj.p_value	star.adj.p_value
HDP-018695	male	WD	17w	TN	17.87	18.61	16.75	18.99	20.58	21.83	22.06	24.68	26.24	27.6	29.84	28.67	29.78	30.45	31.05	31.5	32.3	33.93				8	F	F_CD_TN_vs_F_CD_RT	bw_perGain	0.189912		0.379824
HDP-018751	male	WD	17w	TN	18.94	22.05	22.82	24.8	26.8	27.4	28.36	31.39	33.26	35.38	37.4	35.05	36.04	37.03	37.96	38.81	38.29	39.63				9	F	F_CD_TN_vs_F_CD_RT	bw_perGain	0.328297		0.477523
HDP-018733	male	WD	17w	TN	20.29	22.86	23.54	24.24	25.7	27.06	26.23	30.94	32.56	34.64	35.85	34.3	35.9	37.13	38.28	39.02	39.61	40.4				10	F	F_CD_TN_vs_F_CD_RT	bw_perGain	0.923583		0.923583
HDP-018694	male	CD	17w	TN	20.81	19.73	18.71	19.27	20.1	20	21.57	21.77	23.09	22.9	23.56	22.7	23.35	24.86	26	26.76	24.54	26.55				11	F	F_CD_TN_vs_F_CD_RT	bw_perGain	0.105908		0.282422
HDP-018701	male	CD	17w	TN	21.37	19.89	20.91	21.54	22.6	23.27	25.33	26.52	27.44	27.44	27.94	27.37	29.14	30.37	30.82	31.13	29.99	31.44				12	F	F_CD_TN_vs_F_CD_RT	bw_perGain	0.65678		0.750606
HDP-018709	male	CD	17w	TN	20.19	18.27	18.62	19.18	20.16	20.23	22.14	22.44	22.06	22.7	22.84	22.2	22.75	24.04	24.24	24.77	25.94	35.32				13	F	F_CD_TN_vs_F_CD_RT	bw_perGain	0.17883		0.379824
HDP-018702	male	WD	17w	TN	20.2	21.38	22.15	24	26.19	26.43	27.81	30.52	31.97	33.74	34.91	33.37	35.2	36.01	37.58	37.84	36.58	38.09				14	F	F_CD_TN_vs_F_CD_RT	bw_perGain	0.627942		0.750606
HDP-018750	male	WD	17w	TN	20.82	24	27.37	29.41	31.32	32.17	34.29	36.1	36.67	38.18	38.63	35	38.8	39.86	40.67	41.48	39.6	41.19				15	F	F_CD_TN_vs_F_CD_RT	bw_perGain	0.000620574	***	0.00496459	**
HDP-018711	male	WD	17w	TN	18.87	19.91	21.56	23.93	26.05	27.02	28.81	31.14	32.6	34	35.47	37.55	36.49	37.83	38.14	39.65	38.38	39.91				16	F	F_CD_TN_vs_F_CD_RT	bw_perGain	0.0556889	.	0.178205
HDP-018713	male	CD	17w	TN	16.8	15.64	15.27	16.73	17.75	17.89	17.17	17.49	17.53	17.8	18.38	16.95	17.65	17.97	18.52	19.43	18.01	18.5				17	F	F_CD_TN_vs_F_CD_RT	bw_perGain	0.042279	*	0.169116
HDP-018727	male	CD	17w	TN	20.62	18.5	18.99	21.1	22.45	19.32	20.62	22.33	23.22	24.04	24.62	22.98	22.65	24.15	23.31	22.23	21.18	22.61				18	F	F_CD_TN_vs_F_CD_RT	bw_perGain	4.09342e-06	***	6.54947e-05	***
HDP-018703	male	WD	17w	TN	19.79	21.83	21.8	22.04	24.15	24.21	24.7	27.43	29.5	32.34	33.96	33.65	34.35	35.62	36.54	36.64	35.22	37.01				19	F	F_CD_TN_vs_F_CD_RT	bw_perGain	0.280861		0.449378
HDP-018710	male	WD	17w	TN	17.6	19.32	19.54	20.15	21.9	22.67	23.45	25.71	26.74	29.54	30.78	29.26	30.69	32.62	34.53	34.41	33.1	34.8				20	F	F_CD_TN_vs_F_CD_RT	bw_perGain	0.252509		0.448904
HDP-018729	male	WD	17w	TN	19.99	23.02	24.03	25.02	28.29	29.57	31.99	34.61	34.61	36.58	37.34	36.91	37.68	39.28	40.94	41.81	41.02	42.25				21	F	F_CD_TN_vs_F_CD_RT	bw_perGain	0.539169		0.718892
HDP-018700	male	CD	17w	TN	17.9	16.86	17.05	17.78	18.6	17.36	17.13	17.26	17.07	16.84	17.76	16.6	18.13	18.95	19.59	19.77	18.7	19.2				22	F	F_CD_TN_vs_F_CD_RT	bw_perGain	0.00824058	**	0.0439497	*
HDP-018712	male	WD	17w	TN	19.03	20.28	20.88	21.87	24.9	24.46	25.84	28.44	29.83	31.76	33.28	32.2	34.21	35.8	36.54	36.61	35.5	36.91				23	F	F_CD_TN_vs_F_CD_RT	bw_perGain	0.832415		0.887909
HDP-018753	male	WD	17w	TN	19.21	21.82	22.73	23.84	26.74	27.32	29.31	31.52	33.85	35.08	36.12	35.17	37	39.41	40.35	40.98	38.8	40.59				8	F	F_WD_TN_vs_F_WD_RT	bw_perGain	0.0349826	*	0.111944
HDP-018728	male	WD	17w	TN	21.45	26.03	27.27	28.93	32.89	32.2	33.99	36.52	37.83	39.18	40.78	39.78	40.67	42.71	42.87	43.19	41.27	42.28				9	F	F_WD_TN_vs_F_WD_RT	bw_perGain	0.737839		0.843245
HDP-018698	female	CD	17w	TN	16.38	15.46	15.47	16.79	16.73	17.77	18.35	18.17	17.84	18.31	17.34	16.42	19.13	19.52	19.67	19.3	19.02	19.41				10	F	F_WD_TN_vs_F_WD_RT	bw_perGain	0.919057		0.919057
HDP-018717	female	CD	17w	TN	15.39	15.2	14.75	15.22	15.38	15.55	16.52	16.54	17.04	16.78	16.88	16.5	16.85	17.35	17.82	18.36	18.39	17.57				11	F	F_WD_TN_vs_F_WD_RT	bw_perGain	0.58147		0.715656
HDP-018735	female	CD	17w	TN	15.34	15.53	15.25	16.11	16.72	16.83	17.33	17.64	17.58	17.51	17.7	17.11	18.35	18.76	18.34	18.31	18.04	18.49				12	F	F_WD_TN_vs_F_WD_RT	bw_perGain	0.300708		0.583433
HDP-018714	female	CD	17w	TN	13.57	13.74	13.65	15.14	14.89	14.95	15.62	15.92	15.38	15.43	15.88	14.43	15.48	15.41	15.9	16	16.18	16.3				13	F	F_WD_TN_vs_F_WD_RT	bw_perGain	0.328181		0.583433
HDP-018755	female	CD	17w	TN	14.9	14.53	14.95	16	16.24	16.4	16.9	17.26	17	16.73	17.3	16.31	17.08	18.17	18.15	18.12	18.09	18.34				14	F	F_WD_TN_vs_F_WD_RT	bw_perGain	0.5473		0.715656
HDP-018734	female	CD	17w	TN	14.16	14.12	14.15	14.98	14.89	15.2	15.56	15.51	15.78	15.38	15.98	15.15	16.61	16.34	16.93	16.5	17.45	17.02				15	F	F_WD_TN_vs_F_WD_RT	bw_perGain	0.862421		0.919057
HDP-018696	female	WD	17w	TN	15	15.96	16.38	16.84	17.37	18.3	20.19	22.94	24.96	27.21	29.1	29.16	30.65	32.39	33.7	33.92	33.18	34.3				16	F	F_WD_TN_vs_F_WD_RT	bw_perGain	0.409081		0.65453
HDP-018704	female	WD	17w	TN	14.94	16.19	16.77	17.8	18.27	19.35	19.45	22.54	22.92	25.12	26.52	26.74	28.36	28.79	30.22	31.91	31.17	32.56				17	F	F_WD_TN_vs_F_WD_RT	bw_perGain	0.141008		0.322305
HDP-018737	female	WD	17w	TN	14.2	15.79	16.73	17.33	18.27	19.2	20.36	21.99	22.64	24.78	25.3	29.19	27.34	27.26	27.75	29.29	29.39	31.07				18	F	F_WD_TN_vs_F_WD_RT	bw_perGain	0.510934		0.715656
HDP-018697	female	WD	17w	TN	15.17	16.06	16.96	17.8	18.53	20.14	20.92	25	25.7	28.18	30.01	25.33	31.87	33.23	33.88	34.83	36.16	37.77				19	F	F_WD_TN_vs_F_WD_RT	bw_perGain	0.0420628	*	0.112168
HDP-018715	female	WD	17w	TN	14	14.73	16.06	16.69	17.66	17.89	19.25	21.18	21.54	22.03	23.23	22.82	24.58	25.5	26.77	27.96	28.41	29.61				20	F	F_WD_TN_vs_F_WD_RT	bw_perGain	0.00855402	**	0.0342161	*
HDP-018738	female	WD	17w	TN	13.99	14.89	15.62	15.87	16.97	18.34	18.32	20.81	22.88	25.12	26.31	26.8	29.02	30.42	31.64	31.66	32.43	33.24				21	F	F_WD_TN_vs_F_WD_RT	bw_perGain	0.00397223	**	0.0211852	*
HDP-018707	female	CD	17w	TN	13.98	13.15	13.46	14.75	15.2	15.95	16.29	16.02	15.46	15.39	15.31	14.92	16.33	17.22	17.74	16.88	17.21	17.49				22	F	F_WD_TN_vs_F_WD_RT	bw_perGain	0.00397173	**	0.0211852	*
HDP-018716	female	CD	17w	TN	13.83	13.45	12.94	13.65	14.24	14.87	15.19	14.82	14.7	14.89	15.5	14.68	16.13	16.38	16.76	16.96	16.41	16.79				23	F	F_WD_TN_vs_F_WD_RT	bw_perGain	0.000594284	***	0.00950854	**
HDP-018732	female	CD	17w	TN	14.73	14.26	14.33	15.68	15.84	16.33	16.77	16.5	16.38	16.79	17.28	15.59	16.8	17.65	17.76	17.68	17.88	18.95				8	M	M_CD_TN_vs_M_CD_RT	bw_perGain	0.080927	.	0.647416
HDP-018705	female	WD	17w	TN	14.66	15.71	16.3	16.93	17.53	17.5	18.66	21.65	23.66	25.25	27.52	26.3	29.21	31.18	32.1	33.29	32.73	34.42				9	M	M_CD_TN_vs_M_CD_RT	bw_perGain	0.00291845	**	0.0466952	*
HDP-018718	female	WD	17w	TN	14.56	16.57	16.26	16.46	17.25	17.72	18.95	20.22	22.06	22.46	23.44	25	25.32	27.59	28.26	28.77	29.27	29.78				10	M	M_CD_TN_vs_M_CD_RT	bw_perGain	0.404804		0.836379
HDP-018736	female	WD	17w	TN	14.96	17.4	17.78	18.4	18.26	18.24	18.75	20.99	22.7	23.65	25.64	23.26	27.04	29.55	29.66	29.94	30.87	31.6				11	M	M_CD_TN_vs_M_CD_RT	bw_perGain	0.902109		0.919323
HDP-018706	female	CD	17w	TN	13.7	13.26	14.07	14.96	14.93	15.14	16.16	16.57	15.66	16.07	16.26	15.15	17	17.16	18.4	16.63	16.17	17.44				12	M	M_CD_TN_vs_M_CD_RT	bw_perGain	0.215964		0.836379
HDP-018754	female	CD	17w	TN	14.79	14.13	13.83	15.82	16.4	17.15	18.48	18.56	17.04	17.33	17.04	17.38	18.87	20.37	20.93	20.07	20.21	22.04				13	M	M_CD_TN_vs_M_CD_RT	bw_perGain	0.627285		0.836379
HDP-018731	female	CD	17w	TN	13.82	13.97	14.72	14.5	14.95	15.81	16.63	16.56	16.26	17.01	17.6	16.6	17.61	17.92	17.6	17.6	17.36	18.18				14	M	M_CD_TN_vs_M_CD_RT	bw_perGain	0.824175		0.919323
HDP-018789	female	WD	17w	TN	16.37	19.09	17.79	18.85	20.79	21.9	23.45	24.98	27.03	28.2	30.16	31.34	32.05	33.75	34.09	35.8	34.73					15	M	M_CD_TN_vs_M_CD_RT	bw_perGain	0.360301		0.836379
HDP-018792	female	WD	17w	TN	16.2	17.77	18.21	20.27	21.95	22.89	24.37	25.42	26.94	27.89	29.04	29.58	29.59	30.25	30.83	31.4	32.03					16	M	M_CD_TN_vs_M_CD_RT	bw_perGain	0.362075		0.836379
HDP-018793	female	WD	17w	TN	16.09	17.22	18.09	20.32	22.7	24.6	26.51	29.1	30.52	31.93	33.26	34.89	34.06	35.18	36.24	37.05	37.74					17	M	M_CD_TN_vs_M_CD_RT	bw_perGain	0.533805		0.836379
HDP-018807	female	WD	17w	TN	14.53	14.3	15	16.47	18.69	19.43	21.55	22.34	23.47	24.86	25.95	27.01	27.65	28.23	29.39	30.5	30.32					18	M	M_CD_TN_vs_M_CD_RT	bw_perGain	0.208319		0.836379
HDP-018805	male	CD	17w	TN	18.83	18.45	18.72	20.32	21.13	21.55	22.7	22.44	21.26	22.85	21.7	23.15	23.3	22.2	23.97	24.81	24.04					19	M	M_CD_TN_vs_M_CD_RT	bw_perGain	0.919323		0.919323
HDP-018806	male	CD	17w	TN	16.47	15.66	15.22	16.07	16.44	17.57	17.72	18.7	18.67	18.41	18.59	19.38	17.34	18.51	19.67	18.47	18.7					20	M	M_CD_TN_vs_M_CD_RT	bw_perGain	0.601808		0.836379
HDP-018848	female	WD	17w	RT	15.49	15.6	16.78	17.6	19	21.25	21.34	21.39	24.53	23.9	23.81	25.2	25.62	25.62	25.74	26.28	27.38	26.8				21	M	M_CD_TN_vs_M_CD_RT	bw_perGain	0.55799		0.836379
HDP-018849	female	WD	17w	RT	15.93	15.7	16.72	17.83	18.47	22.09	21.42	22.03	23.58	25.7	24.12	25.26	25.97	27.31	28.63	29.66	30.41	30.46				22	M	M_CD_TN_vs_M_CD_RT	bw_perGain	0.496769		0.836379
HDP-018850	female	WD	17w	RT	15.7	15.37	16.78	17	18.03	17.57	18.05	17.9	20.18	20.58	20.24	21.46	21.88	22.79	23.5	23.72	24.49	24.74				23	M	M_CD_TN_vs_M_CD_RT	bw_perGain	0.750662		0.919323
HDP-018878	female	CD	17w	RT	15.8	15.01	15.52	16.5	17.25	17.03	17.76	17.73	18.5	17.05	17.15	18.03	17.69	18.68	18.73	19.09	16.52	17.24				8	M	M_WD_TN_vs_M_WD_RT	bw_perGain	0.673597		0.718504
HDP-018883	female	CD	17w	RT	15.6	14.56	15.54	16.66	16.8	16.89	16.8	17.51	18.12	17.45	17.92	18.35	18.18	18.62	18.63	19.46	16.64	19.22				9	M	M_WD_TN_vs_M_WD_RT	bw_perGain	0.00915588	**	0.0265171	*
HDP-018884	female	CD	17w	RT	14.73	14.05	14.96	15.46	16.08	16.1	15.91	16.14	17.53	16.85	17.17	17.75	17.68	19.05		19.32	17.17	18.49				10	M	M_WD_TN_vs_M_WD_RT	bw_perGain	0.00390747	**	0.0265171	*
HDP-018847	male	WD	17w	RT	17.6	18.27	19.84	21.5	22.94	22.74	23.37	24.54	24.54	25.77	27.05	28.97	29.64	31.14	31.3	33.43	32.61	32.84				11	M	M_WD_TN_vs_M_WD_RT	bw_perGain	0.0674118	.	0.107859
HDP-018875	male	WD	17w	RT	18.16	20.57	23.17	24.53	25.42	27.7	27.82	28.7	29.14	30.41	31.3	31.09	30.76	31.67	31.22	31.51	30.68	31.66				12	M	M_WD_TN_vs_M_WD_RT	bw_perGain	0.00906301	**	0.0265171	*
HDP-018876	male	WD	17w	RT	19.7	22.06	24.4	26.2	27.5	29.6	31.05	31.41	32.87	33.94	35.73	35.97	34.82	36.52	35.45	35.75	35.64	36.27				13	M	M_WD_TN_vs_M_WD_RT	bw_perGain	0.0333508	*	0.0592903	.
HDP-018879	male	CD	17w	RT	18.21	16.43	18.08	18.55	19.12	19.33	19.12	20.79	20.83	21.15	20.66	21.61	19.62	19.65	21.4	21.67	21.36	21.71				14	M	M_WD_TN_vs_M_WD_RT	bw_perGain	0.475364		0.585063
HDP-018880	male	CD	17w	RT	19.09	17.67	19.89	19.75	20.73	21.5	22.02	21.99	23.21	23.55	23.01	23.93	22.8	21.56	21.45	22.68	21.4	21.96				15	M	M_WD_TN_vs_M_WD_RT	bw_perGain	0.958621		0.958621
HDP-018881	male	CD	17w	RT	22.7	22.15	23.56	23.41	23.77	24.01	23.95	24.4	25.6	25.64	25.32	26.27	23.01	21.51	22.25	22.76	21.62	22.11				16	M	M_WD_TN_vs_M_WD_RT	bw_perGain	0.28712		0.382827
HDP-018889	female	WD	17w	RT	15.8	15.7	16.23	17.61	18.26	19.94	21.44	22.7	24.87	25.33	26.36	28.72	28.36	28.99	28.84	30	29.49	32.89				17	M	M_WD_TN_vs_M_WD_RT	bw_perGain	0.136507		0.198556
HDP-018890	female	WD	17w	RT	16.28	17.7	19.96	21.62	23.7	25.79	28.08	30.21	32.33	32.66	33.88	35.31	35.49	36.33	35.79	36.75	35.7	36.53				18	M	M_WD_TN_vs_M_WD_RT	bw_perGain	0.573252		0.655145
HDP-018891	female	WD	17w	RT	15.18	17.18	18.07	19.65	20.83	21.9	24.23	25.42	26.98	27.72	28.86	30.09	30.45	30.82	32.03	33.6	32.48	33.29				19	M	M_WD_TN_vs_M_WD_RT	bw_perGain	0.0176029	*	0.0352058	*
HDP-018892	female	WD	17w	RT	15.08	16.7	16.47	17.73	19.49	19.44	22.62	23.72	24.97	25.77	27.79	28.45	28.73	29.4	29.28	30.65	30.1	30.8				20	M	M_WD_TN_vs_M_WD_RT	bw_perGain	0.00994392	**	0.0265171	*
HDP-018893	female	WD	17w	RT	14.98	16.8	17.78	18.43	19.72	20.04	21.73	22.94	25.38	26.18	27.48	27.96	28.3	28.59	29.22	30.15	30.16	31.38				21	M	M_WD_TN_vs_M_WD_RT	bw_perGain	0.00480099	**	0.0265171	*
HDP-018894	female	CD	17w	RT	15.06	14.86	15.1	16.22	15.72	16.2	16.4	17.25	17.6	18.13	19.48	19.11	18.96	19.11	19.8	19.8	18.86	18.55				22	M	M_WD_TN_vs_M_WD_RT	bw_perGain	0.00498589	**	0.0265171	*
HDP-018895	female	CD	17w	RT	15.28	14.78	14.88	16.11	16.45	16.89	16.9	17.45	17.56	17.89	18.45	18.92	17.16	18.12	18.63	18.65	17.87	18.25				23	M	M_WD_TN_vs_M_WD_RT	bw_perGain	0.0131424	*	0.0300397	*
HDP-018897	female	CD	17w	RT	15.81	15.52	16.02	17.08	17.23	18.24	18.8	19.34	19.33	20.4	19.7	19.56	19.44	19.59	20.77	20.2	19.82	20.07
HDP-018920	female	CD	17w	RT	15.09	14.6	15.34	15.93	17.04	16.76	16.75	17.47	17.05	17.44	17.65	17.82	17.87	18.74	18.4	18.8	18.22	18.24
HDP-018921	female	CD	17w	RT	15.32	14.22	14.84	15.95	16.23	16.75	17.51	17.46	18.17	17.74	17.88	18.3	18.1	18.49	19.11	19.7	19.51	18.31
HDP-018922	female	CD	17w	RT	14.81	14.52	14.82	15.92	16.93	16.79	17.01	17.05	17.01	17.28	17.66	18.39	18.89	19.8	19.62	18.7	18.71	19.6
HDP-018885	male	WD	17w	RT	21.4	22.8	25.82	28.58	29.83	30.41	32.21	34.09	35.24	36.06	36.73	37.25	34.02	36.39	35.23	37.6	37.79	38.59
HDP-018886	male	WD	17w	RT	21.19	24.38	25.18	27.35	29.1	31.12	32.04	34.02	33.79	34.04	34.8	35.68	33.42	35.18	34.08	34.7	34.58	34.99
HDP-018887	male	WD	17w	RT	20.2	23.33	26.39	28.68	30.55	31.01	31.85	33	34.08	34.81	35.69	36.05	33.55	35	35.09	36.25	35.5	36.4
HDP-018888	male	WD	17w	RT	20.09	22.03	24.42	26.49	29.7	29.84	31.27	32.4	32.73	33.57	34.82	35.26	34	34.19	34.22	34	32.8	34.08
HDP-018896	male	WD	17w	RT	20.86	22.48	26.72	28.02	29.37	30.6	31.59	32.93	33.4	34.18	34.38	35.93	32.49	33.77	33.61	36.1	34.81	35.56
HDP-018919	male	CD	17w	RT	15.88	14.52	15.3	17.33	16.43	18.08	19.34	19.05	19.53	20.59	21.37	21	20.75	20.5	21.5	22.1	21.95	23.21
HDP-018951	female	WD	17w	RT	15.46	15.73	17.14	19	20.01	21.15	21.87	22.74	24.34	26.41	27.9	28.46	28.18	28.19	30	29.83	29.07	30.06
HDP-018954	female	WD	17w	RT	14.72	14.64	15.72	16.27	17.22	18.09	19.55	20.51	21.94	23.55	23.7	24.42	23.64	24.18	25.02	25.25	25.89	26.6
HDP-018955	female	WD	17w	RT	16.11	16.88	18.42	19.65	22.08	23.4	24.44	25.18	26.16	27.81	28.67	29.02	28.68	28.83	29.76	30.07	29.49	30.14
HDP-018964	female	WD	17w	RT	16.9	16.39	18.75	19.69	22.1	24.16	25.77	26.59	28.1	29.31	29.21	30.31	29.36	29.76	30.8	31.09	31.3	31.19
HDP-018965	female	CD	17w	RT	15.24	15.15	15.04	15.27	16.44	17.44	17.36	18.25	19.05	18.67	19.43	18.53	19.26	19.15	19.3	20.33	19.91	19.44
HDP-018966	female	CD	17w	RT	15.1	14.73	15.13	15.75	16.96	16.61	16.98	18.56	18.08	18.57	19.02	18.44	19.6	19.64	19.11	19.67	19.78	19.33
HDP-018948	male	CD	17w	RT	19.6	19.26	19.34	18.08	19	20.43	20.99	20.43	21.79	22.75	22.68	21.93	21.39	21.08	22.1	21.85	21.71	21.54
HDP-018949	male	CD	17w	RT	19.61	20.32	20.32	19.04	20.01	20.17	21.34	22.04	22.63	22.58	21.85	22.38	21.35	23.43	23.6	22.2	22.41	23.12
HDP-018950	male	CD	17w	RT	19.27	19.45	17.8	18.2	18.48	18.68	18.64	19.05	19.22	19.66	20.11	20.03	21.02	22.53	22.88	21.75	21.5	21.59
HDP-018952	male	CD	17w	RT	17	16.79	17.22	17.53	18.18	18.28	18.04	18.56	19.23	19.08	19.43	19.51	19.62	19.95	20.05	20.15	20.06	20.03
HDP-018953	male	CD	17w	RT	17.48	17.27	17.6	19.27	20.32	19.86	20.36	20.62	21.25	21.66	22.1	22.19	21.46	22.2	22.37	22.15	21.82	21.72
HDP-018961	male	WD	17w	RT	20.77	24.59	27.7	29.19	30.9	33.16	35.05	35.25	36.07	37.13	38.55	39.08	38.13	39.22	41.16	41.25	40.36	41.06
HDP-018962	male	WD	17w	RT	20.45	24.34	26.67	28.15	29.48	31.07	32.85	33.64	35.13	36.69	37.6	38.39	37.44	38.51	40.07	39.9	39.45	40.78
HDP-018963	male	WD	17w	RT	19.27	22	24.34	25.12	27.05	30.83	32.41	33.3	34.37	35.8	37.01	37.49	36.82	37.28	38.49	38.45	38.58	39.42

## Sheet: Fig.1C_OGTT_time_course
ID	sex	diet	temperature	bw_ogtt	t0	t15	t30	t45	t60	t90	t120	t150	t180
HDP-018698	female	CD	TN	16.42	52.2452	208.981	167.545	48.6421	84.6733	66.6577	70.2608	75.6655	66.6577
HDP-018717	female	CD	TN	16.5	59.4514	181.957	149.529	133.315	102.689	66.6577	57.6499	55.8483	39.6343
HDP-018735	female	CD	TN	17.11	73.8639	194.568	133.315	106.292	106.292	77.467	79.2686	77.467	79.2686
HDP-018714	female	CD	TN	14.43	68.4592	245.012	133.315	104.49	84.6733	95.4826	93.6811	91.8795	91.8795
HDP-018734	female	CD	TN	15.15	77.467	353.106	127.911	158.537	111.697	66.6577	72.0624	54.0468	54.0468
HDP-018755	female	CD	TN	16.31	102.689	208.981	163.942	181.957	136.918		73.8639	79.2686	68.4592
HDP-018707	female	CD	TN	14.92	63.0546	212.584	106.292	100.887	95.4826	86.4748	88.2764	77.467	84.6733
HDP-018716	female	CD	TN	14.68	82.8717	254.02	230.6	223.393	169.347	124.308	97.2842	72.0624	99.0857
HDP-018732	female	CD	TN	15.59	70.2608	232.401	151.331	100.887	79.2686	55.8483	59.4514	68.4592	61.253
HDP-018706	female	CD	TN	15.15	64.8561	196.37	91.8795	86.4748	77.467	66.6577	61.253	61.253	52.2452
HDP-018731	female	CD	TN	16.6	64.8561	187.362	129.712	102.689	73.8639	64.8561	61.253	68.4592	64.8561
HDP-018754	female	CD	TN	17.38	63.0546	234.203	106.292	79.2686	73.8639	50.4437	64.8561	61.253	59.4514
HDP-018696	female	WD	TN	29.16	113.498	300.86	217.989	178.354	203.576	113.498	118.903	109.895	95.4826
HDP-018704	female	WD	TN	26.74	138.72	374.724	277.44	208.981	205.378	142.323	118.903	115.3	131.514
HDP-018737	female	WD	TN	29.19	129.712	365.716	263.028	221.592	183.759	163.942	156.736	145.926	149.529
HDP-018697	female	WD	TN	25.33	124.308	313.471	228.798	196.37	185.561	133.315	136.918	124.308	124.308
HDP-018715	female	WD	TN	22.82	88.2764	221.592	201.775	171.148	165.743	145.926	118.903	124.308	129.712
HDP-018738	female	WD	TN	26.8	153.133	344.098	250.417	217.989	225.195	178.354	174.751	118.903	149.529
HDP-018705	female	WD	TN	26.3	108.094	282.845	237.806	199.973	169.347	136.918	142.323	131.514	138.72
HDP-018718	female	WD	TN	25	108.094	291.853	226.996	203.576	163.942	138.72	145.926	127.911	144.125
HDP-018736	female	WD	TN	23.26	115.3	277.44	272.035	176.553	133.315	111.697	104.49	113.498	118.903
HDP-018694	male	CD	TN	22.7	82.8717	273.837	203.576	185.561	149.529	120.704	104.49	97.2842	91.8795
HDP-018701	male	CD	TN	27.37	93.6811	234.203	214.386	163.942	113.498	91.8795	104.49	99.0857	95.4826
HDP-018709	male	CD	TN	22.2	113.498	313.471	246.814	380.129	169.347	133.315	122.506	126.109	102.689
HDP-018713	male	CD	TN	16.95	70.2608	259.424	171.148	149.529	113.498	86.4748	84.6733	82.8717	75.6655
HDP-018727	male	CD	TN	22.98	64.8561	147.728	190.965	192.767	176.553	61.253	46.8405	43.2374	37.8327
HDP-018752	male	CD	TN	20.9	64.8561	219.79	133.315	102.689	61.253	57.6499	37.8327	59.4514	46.8405
HDP-018700	male	CD	TN	16.6	59.4514	192.767	113.498	88.2764	68.4592	52.2452	54.0468	46.8405	46.8405
HDP-018695	male	WD	TN	28.67	97.2842	286.448	255.821	254.02	174.751	127.911	79.2686	72.0624	79.2686
HDP-018751	male	WD	TN	35.05	118.903	390.938	477.413	464.802	279.242	223.393	172.95	176.553	167.545
HDP-018733	male	WD	TN	34.3	136.918	385.534	412.557	383.732	324.281	270.234	199.973	178.354	171.148
HDP-018702	male	WD	TN	33.37	122.506	290.051	338.693	279.242	248.615	167.545	153.133	156.736	147.728
HDP-018711	male	WD	TN	35	131.514	354.907	378.327	290.051	210.782	151.331	145.926	156.736	151.331
HDP-018750	male	WD	TN	37.55	115.3	300.86	336.892	279.242	241.409	172.95	156.736	151.331	154.934
HDP-018703	male	WD	TN	33.65	147.728	421.565	506.238	403.549	333.288	205.378	167.545	163.942	169.347
HDP-018710	male	WD	TN	29.26	88.2764	257.623	254.02	207.179	181.957	115.3	100.887	104.49	95.4826
HDP-018729	male	WD	TN	36.91	165.743	401.748	320.678	291.853	281.043	221.592	208.981	174.751	169.347
HDP-018712	male	WD	TN	32.2	133.315	414.359	434.176	351.304	293.654	185.561	189.164	172.95	163.942
HDP-018728	male	WD	TN	39.78	140.522	392.74	295.456	205.378	255.821	228.798	208.981	201.775	198.171
HDP-018753	male	WD	TN	35.17	108.094	439.58	416.16	327.884	263.028	208.981	203.576	196.37	194.568
HDP-018804	male	CD	TN	21.2	129.712	250.417	194.568	189.164	147.728	100.887	77.467	90.078	79.2686
HDP-018805	male	CD	TN	21.8	106.292	304.463	192.767	176.553	153.133	88.2764	77.467	75.6655	88.2764
HDP-018815	male	CD	TN	23.5	79.2686	230.6	245.012	237.806	210.782	151.331	135.117	118.903	106.292
HDP-018806	male	CD	TN	17.2	77.467	185.561	219.79	124.308
HDP-018789	female	WD	TN	29.95	111.697	219.79	185.561	176.553	201.775	151.331	124.308	118.903	118.903
HDP-018792	female	WD	TN	28.3	88.2764	245.012	183.759	176.553	154.934	117.101	104.49	95.4826	93.6811
HDP-018793	female	WD	TN	32.7	113.498	338.693	180.156	154.934	165.743	115.3	111.697	100.887	102.689
HDP-018807	female	WD	TN	25.95	118.903	282.845	248.615	217.989	176.553	142.323	118.903	115.3	124.308
HDP-018878	female	CD	RT	16.3	63.0546	221.592	207.179	154.934	88.2764	81.0702	72.0624	55.8483	57.6499
HDP-018883	female	CD	RT	16.65	64.8561	203.576	216.187	171.148	151.331	111.697	95.4826	82.8717	108.094
HDP-018884	female	CD	RT	16.1	79.2686	205.378	207.179	178.354	174.751	140.522	140.522	120.704	129.712
HDP-018848	female	WD	RT	23.8	95.4826	203.576	160.339	149.529	154.934	120.704	104.49	95.4826	97.2842
HDP-018849	female	WD	RT	23.85	108.094	282.845	259.424	205.378	144.125	122.506	104.49	97.2842	91.8795
HDP-018850	female	WD	RT	20.25	93.6811	275.639	210.782	176.553	183.759	133.315	136.918	133.315	133.315
HDP-018879	male	CD	RT	19.3	68.4592	257.623	181.957	169.347	142.323	117.101	115.3	106.292	93.6811
HDP-018880	male	CD	RT	22.45	72.0624	254.02	190.965	199.973	158.537	111.697	111.697	106.292	100.887
HDP-018881	male	CD	RT	24.2	64.8561	225.195	169.347	127.911	106.292	95.4826	70.2608	86.4748	93.6811
HDP-018882	male	CD	RT	20.3	61.253	248.615	183.759	187.362	131.514	126.109	95.4826	84.6733	77.467
HDP-018875	male	WD	RT	29.8	126.109	365.716	336.892	299.059	212.584	113.498	77.467	86.4748	79.2686
HDP-018876	male	WD	RT	33.95	108.094	356.709	331.487	309.868	226.996	138.72	122.506	124.308	131.514
HDP-018847	male	WD	RT	27.35	133.315	336.892	293.654	176.553	205.378	126.109	99.0857	88.2764	102.689
HDP-018894	female	CD	RT	16.88	59.4514	246.814	171.148	147.728	122.506	99.0857	111.697	73.8639	86.4748
HDP-018895	female	CD	RT	17.01	68.4592	216.187	192.767	156.736	113.498	90.078	81.0702	75.6655	75.6655
HDP-018897	female	CD	RT	17.76	70.2608	212.584	174.751	145.926	126.109	95.4826	82.8717	77.467	79.2686
HDP-018920	female	CD	RT	16.04	70.2608	190.965	158.537	133.315	154.934	111.697	102.689	97.2842	90.078
HDP-018921	female	CD	RT	16.35	57.6499	153.133	223.393	187.362	129.712	91.8795	90.078	73.8639	61.253
HDP-018922	female	CD	RT	16.38	66.6577	221.592	181.957	149.529	122.506	102.689	100.887	77.467	102.689
HDP-018889	female	WD	RT	26.7	86.4748	255.821	160.339	167.545	108.094	77.467	88.2764	82.8717	68.4592
HDP-018890	female	WD	RT	32.98	100.887	300.86	167.545	160.339	136.918	111.697	104.49	99.0857	88.2764
HDP-018891	female	WD	RT	28.18	111.697	320.678	176.553	181.957	167.545	120.704	129.712	122.506	100.887
HDP-018892	female	WD	RT	26.5	86.4748	311.67	167.545	147.728	124.308	118.903	111.697	91.8795	86.4748
HDP-018893	female	WD	RT	26.28	88.2764	318.876	158.537	160.339	162.14	138.72	126.109	117.101	111.697
HDP-018919	male	CD	RT	18.55	72.0624	214.386	221.592	198.171	149.529	131.514	124.308	102.689	97.2842
HDP-018885	male	WD	RT	35.73	208.981	455.794	340.495	309.868	293.654	205.378	163.942	147.728	151.331
HDP-018886	male	WD	RT	34.07	181.957	434.176	367.518	293.654	221.592	149.529	135.117	142.323	142.323
HDP-018887	male	WD	RT	34.66	169.347	389.137	304.463	252.218	210.782	199.973	163.942	153.133	147.728
HDP-018888	male	WD	RT	33.74	136.918	399.946	329.685	333.288	208.981	221.592	136.918	167.545	99.0857
HDP-018896	male	WD	RT	33.9	172.95	444.985	275.639	272.035	266.631	192.767	162.14	158.537	142.323
HDP-018948	male	CD	RT	20.05	70.2608	277.44	149.529	158.537	68.4592	61.253	64.8561	75.6655	88.2764
HDP-018949	male	CD	RT	19.9	66.6577	270.234	234.203	181.957	106.292	50.4437	45.039	57.6499	70.2608
HDP-018950	male	CD	RT	18.9	70.2608	230.6	196.37	145.926	88.2764	102.689	81.0702	91.8795	93.6811
HDP-018952	male	CD	RT	17.95	66.6577	201.775	194.568	136.918	113.498	91.8795	90.078	77.467	73.8639
HDP-018953	male	CD	RT	20.45	68.4592	212.584	196.37	176.553	142.323	122.506	102.689	100.887	95.4826
HDP-018961	male	WD	RT	37.05	144.125	473.81	396.343	329.685	264.829	154.934	144.125	136.918	136.918
HDP-018962	male	WD	RT	36.45	194.568	508.04	506.238	399.946	324.281	205.378	174.751	187.362	183.759
HDP-018963	male	WD	RT	35.7	172.95	544.071	599.919	455.794	398.145	255.821	190.965	183.759	165.743
HDP-018951	female	WD	RT	22.6	113.498	311.67	208.981	190.965	122.506	99.0857	100.887	82.8717	82.8717
HDP-018954	female	WD	RT	23.05	102.689	266.631	183.759	181.957	162.14	135.117	124.308	117.101	113.498
HDP-018955	female	WD	RT	27.75	84.6733	245.012	174.751	145.926	133.315	106.292	97.2842	84.6733	82.8717
HDP-018964	female	WD	RT	28.6	100.887	187.362	154.934	174.751	149.529	136.918	122.506	122.506	120.704
HDP-018965	female	CD	RT	17.6	75.6655	183.759	88.2764	81.0702	93.6811	90.078	77.467	75.6655	68.4592
HDP-018966	female	CD	RT	17.5	61.253	212.584	207.179	163.942	136.918	84.6733	93.6811	77.467	70.2608

## Sheet: Fig.1D_OGTT_AUC
ID	group	t0	t15	t30	t45	t60	t90	t120	t150	t180	AUC
HDP-018694	M_TN_CD	82.8717	273.837	203.576	185.561	149.529	120.704	104.49	97.2842	91.8795	24983.1			ANOVA Results
HDP-018695	M_TN_WD	97.2842	286.448	255.821	254.02	174.751	127.911	79.2686	72.0624	79.2686	26172.1			sex	Df	Sum_Sq	Mean_Sq	F_value	P_value	Parameter	Effect	stars
HDP-018696	F_TN_WD	113.498	300.86	217.989	178.354	203.576	113.498	118.903	109.895	95.4826	27590.9			M	1	3.41814e+09	3.41814e+09	81.0626	4.58421e-11	AUC	diet	***
HDP-018697	F_TN_WD	124.308	313.471	228.798	196.37	185.561	133.315	136.918	124.308	124.308	29887.9			M	1	1.0779e+06	1.0779e+06	0.0255627	0.873798	AUC	temperature
HDP-018698	F_TN_CD	52.2452	208.981	167.545	48.6421	84.6733	66.6577	70.2608	75.6655	66.6577	16051.9			M	1	402328	402328	0.00954137	0.922687	AUC	diet:temperature
HDP-018700	M_TN_CD	59.4514	192.767	113.498	88.2764	68.4592	52.2452	54.0468	46.8405	46.8405	13200.9			M	39	1.6445e+09	4.21667e+07			AUC	Residuals
HDP-018701	M_TN_CD	93.6811	234.203	214.386	163.942	113.498	91.8795	104.49	99.0857	95.4826	22740.2
HDP-018702	M_TN_WD	122.506	290.051	338.693	279.242	248.615	167.545	153.133	156.736	147.728	36670.7			F	1	7.22392e+08	7.22392e+08	85.6215	8.62286e-12	AUC	diet	***
HDP-018703	M_TN_WD	147.728	421.565	506.238	403.549	333.288	205.378	167.545	163.942	169.347	47223.4			F	1	3.08138e+06	3.08138e+06	0.36522	0.548797	AUC	temperature
HDP-018704	F_TN_WD	138.72	374.724	277.44	208.981	205.378	142.323	118.903	115.3	131.514	31847.1			F	1	1.80917e+08	1.80917e+08	21.4432	3.35933e-05	AUC	diet:temperature	***
HDP-018705	F_TN_WD	108.094	282.845	237.806	199.973	169.347	136.918	142.323	131.514	138.72	29833.8			F	43	3.62793e+08	8.43704e+06			AUC	Residuals
HDP-018706	F_TN_CD	64.8561	196.37	91.8795	86.4748	77.467	66.6577	61.253	61.253	52.2452	14308.9
HDP-018707	F_TN_CD	63.0546	212.584	106.292	100.887	95.4826	86.4748	88.2764	77.467	84.6733	17754.4
HDP-018709	M_TN_CD	113.498	313.471	246.814	380.129	169.347	133.315	122.506	126.109	102.689	31766			Post hoc test
HDP-018710	M_TN_WD	88.2764	257.623	254.02	207.179	181.957	115.3	100.887	104.49	95.4826	26591			sex	Diff	Lwr	Upr	P_adj	Effect	comparison	Parameter	stars
HDP-018711	M_TN_WD	131.514	354.907	378.327	290.051	210.782	151.331	145.926	156.736	151.331	36968			M	17875.2	13859.4	21891	4.59824e-11	diet	WD-CD	AUC	***
HDP-018712	M_TN_WD	133.315	414.359	434.176	351.304	293.654	185.561	189.164	172.95	163.942	44494			M	316.665	-3690.41	4323.74	0.873827	temperature	TN-RT	AUC
HDP-018713	M_TN_CD	70.2608	259.424	171.148	149.529	113.498	86.4748	84.6733	82.8717	75.6655	20537.8			M	17670.3	10057	25283.7	1.46443e-06	diet:temperature	WD:RT-CD:RT	AUC	***
HDP-018714	F_TN_CD	68.4592	245.012	133.315	104.49	84.6733	95.4826	93.6811	91.8795	91.8795	19470.3			M	109.445	-7683.11	7902	0.99998	diet:temperature	CD:TN-CD:RT	AUC
HDP-018715	F_TN_WD	88.2764	221.592	201.775	171.148	165.743	145.926	118.903	124.308	129.712	26928.8			M	497.476	-6776	7770.95	0.997768	diet:temperature	WD:TN-WD:RT	AUC
HDP-018716	F_TN_CD	82.8717	254.02	230.6	223.393	169.347	124.308	97.2842	72.0624	99.0857	25347.9			M	18058.4	10597.6	25519.2	6.26326e-07	diet:temperature	WD:TN-CD:TN	AUC	***
HDP-018717	F_TN_CD	59.4514	181.957	149.529	133.315	102.689	66.6577	57.6499	55.8483	39.6343	15727.6
HDP-018718	F_TN_WD	108.094	291.853	226.996	203.576	163.942	138.72	145.926	127.911	144.125	29874.4			F	7856.95	6144.56	9569.34	9.74265e-12	diet	WD-CD	AUC	***
HDP-018727	M_TN_CD	64.8561	147.728	190.965	192.767	176.553	61.253	46.8405	43.2374	37.8327	17538.2			F	512.112	-1197.17	2221.4	0.548876	temperature	TN-RT	AUC
HDP-018728	M_TN_WD	140.522	392.74	295.456	205.378	255.821	228.798	208.981	201.775	198.171	42372.7			F	3839.57	599.334	7079.81	0.0144945	diet:temperature	WD:RT-CD:RT	AUC	*
HDP-018729	M_TN_WD	165.743	401.748	320.678	291.853	281.043	221.592	208.981	174.751	169.347	43480.6			F	-3669.04	-6978.97	-359.109	0.024625	diet:temperature	CD:TN-CD:RT	AUC	*
HDP-018731	F_TN_CD	64.8561	187.362	129.712	102.689	73.8639	64.8561	61.253	68.4592	64.8561	15254.7			F	4197.81	1090.33	7305.28	0.00426028	diet:temperature	WD:TN-WD:RT	AUC	**
HDP-018732	F_TN_CD	70.2608	232.401	151.331	100.887	79.2686	55.8483	59.4514	68.4592	61.253	16011.4			F	11706.4	8526.34	14886.5	9.58678e-12	diet:temperature	WD:TN-CD:TN	AUC	***
HDP-018733	M_TN_WD	136.918	385.534	412.557	383.732	324.281	270.234	199.973	178.354	171.148	48074.6
HDP-018734	F_TN_CD	77.467	353.106	127.911	158.537	111.697	66.6577	72.0624	54.0468	54.0468	19281.2
HDP-018735	F_TN_CD	73.8639	194.568	133.315	106.292	106.292	77.467	79.2686	77.467	79.2686	17673.3
HDP-018736	F_TN_WD	115.3	277.44	272.035	176.553	133.315	111.697	104.49	113.498	118.903	26428.9
HDP-018737	F_TN_WD	129.712	365.716	263.028	221.592	183.759	163.942	156.736	145.926	149.529	34103.5
HDP-018738	F_TN_WD	153.133	344.098	250.417	217.989	225.195	178.354	174.751	118.903	149.529	34806.1
HDP-018750	M_TN_WD	115.3	300.86	336.892	279.242	241.409	172.95	156.736	151.331	154.934	36805.9
HDP-018751	M_TN_WD	118.903	390.938	477.413	464.802	279.242	223.393	172.95	176.553	167.545	46872.1
HDP-018752	M_TN_CD	64.8561	219.79	133.315	102.689	61.253	57.6499	37.8327	59.4514	46.8405	14052.2
HDP-018753	M_TN_WD	108.094	439.58	416.16	327.884	263.028	208.981	203.576	196.37	194.568	45669.5
HDP-018754	F_TN_CD	63.0546	234.203	106.292	79.2686	73.8639	50.4437	64.8561	61.253	59.4514	14619.7
HDP-018755	F_TN_CD	102.689	208.981	163.942	181.957	136.918		73.8639	79.2686	68.4592
HDP-018789	F_TN_WD	111.697	219.79	185.561	176.553	201.775	151.331	124.308	118.903	118.903	27726
HDP-018792	F_TN_WD	88.2764	245.012	183.759	176.553	154.934	117.101	104.49	95.4826	93.6811	24145.4
HDP-018793	F_TN_WD	113.498	338.693	180.156	154.934	165.743	115.3	111.697	100.887	102.689	26064.1
HDP-018804	M_TN_CD	129.712	250.417	194.568	189.164	147.728	100.887	77.467	90.078	79.2686	23050.9
HDP-018805	M_TN_CD	106.292	304.463	192.767	176.553	153.133	88.2764	77.467	75.6655	88.2764	22915.8
HDP-018806	M_TN_CD	77.467	185.561	219.79	124.308
HDP-018807	F_TN_WD	118.903	282.845	248.615	217.989	176.553	142.323	118.903	115.3	124.308	29266.3
HDP-018815	M_TN_CD	79.2686	230.6	245.012	237.806	210.782	151.331	135.117	118.903	106.292	29793.3
HDP-018847	M_RT_WD	133.315	336.892	293.654	176.553	205.378	126.109	99.0857	88.2764	102.689	28671.8
HDP-018848	F_RT_WD	95.4826	203.576	160.339	149.529	154.934	120.704	104.49	95.4826	97.2842	22983.4
HDP-018849	F_RT_WD	108.094	282.845	259.424	205.378	144.125	122.506	104.49	97.2842	91.8795	26374.8
HDP-018850	F_RT_WD	93.6811	275.639	210.782	176.553	183.759	133.315	136.918	133.315	133.315	28888
HDP-018875	M_RT_WD	126.109	365.716	336.892	299.059	212.584	113.498	77.467	86.4748	79.2686	30266.2
HDP-018876	M_RT_WD	108.094	356.709	331.487	309.868	226.996	138.72	122.506	124.308	131.514	34427.8
HDP-018878	F_RT_CD	63.0546	221.592	207.179	154.934	88.2764	81.0702	72.0624	55.8483	57.6499	18348.9
HDP-018879	M_RT_CD	68.4592	257.623	181.957	169.347	142.323	117.101	115.3	106.292	93.6811	24415.6
HDP-018880	M_RT_CD	72.0624	254.02	190.965	199.973	158.537	111.697	111.697	106.292	100.887	25185.8
HDP-018881	M_RT_CD	64.8561	225.195	169.347	127.911	106.292	95.4826	70.2608	86.4748	93.6811	19686.5
HDP-018882	M_RT_CD	61.253	248.615	183.759	187.362	131.514	126.109	95.4826	84.6733	77.467	23064.5
HDP-018883	F_RT_CD	64.8561	203.576	216.187	171.148	151.331	111.697	95.4826	82.8717	108.094	23078
HDP-018884	F_RT_CD	79.2686	205.378	207.179	178.354	174.751	140.522	140.522	120.704	129.712	27388.2
HDP-018885	M_RT_WD	208.981	455.794	340.495	309.868	293.654	205.378	163.942	147.728	151.331	42548.3
HDP-018886	M_RT_WD	181.957	434.176	367.518	293.654	221.592	149.529	135.117	142.323	142.323	37724.6
HDP-018887	M_RT_WD	169.347	389.137	304.463	252.218	210.782	199.973	163.942	153.133	147.728	37927.3
HDP-018888	M_RT_WD	136.918	399.946	329.685	333.288	208.981	221.592	136.918	167.545	99.0857	38940.7
HDP-018889	F_RT_WD	86.4748	255.821	160.339	167.545	108.094	77.467	88.2764	82.8717	68.4592	20321.6
HDP-018890	F_RT_WD	100.887	300.86	167.545	160.339	136.918	111.697	104.49	99.0857	88.2764	24050.8
HDP-018891	F_RT_WD	111.697	320.678	176.553	181.957	167.545	120.704	129.712	122.506	100.887	27496.3
HDP-018892	F_RT_WD	86.4748	311.67	167.545	147.728	124.308	118.903	111.697	91.8795	86.4748	23821.1
HDP-018893	F_RT_WD	88.2764	318.876	158.537	160.339	162.14	138.72	126.109	117.101	111.697	27009.9
HDP-018894	F_RT_CD	59.4514	246.814	171.148	147.728	122.506	99.0857	111.697	73.8639	86.4748	21524.1
HDP-018895	F_RT_CD	68.4592	216.187	192.767	156.736	113.498	90.078	81.0702	75.6655	75.6655	20091.9
HDP-018896	M_RT_WD	172.95	444.985	275.639	272.035	266.631	192.767	162.14	158.537	142.323	39724.4
HDP-018897	F_RT_CD	70.2608	212.584	174.751	145.926	126.109	95.4826	82.8717	77.467	79.2686	20227
HDP-018919	M_RT_CD	72.0624	214.386	221.592	198.171	149.529	131.514	124.308	102.689	97.2842	25631.7
HDP-018920	F_RT_CD	70.2608	190.965	158.537	133.315	154.934	111.697	102.689	97.2842	90.078	21956.5
HDP-018921	F_RT_CD	57.6499	153.133	223.393	187.362	129.712	91.8795	90.078	73.8639	61.253	20402.7
HDP-018922	F_RT_CD	66.6577	221.592	181.957	149.529	122.506	102.689	100.887	77.467	102.689	21524.1
HDP-018948	M_RT_CD	70.2608	277.44	149.529	158.537	68.4592	61.253	64.8561	75.6655	88.2764	18227.3
HDP-018949	M_RT_CD	66.6577	270.234	234.203	181.957	106.292	50.4437	45.039	57.6499	70.2608	18835.3
HDP-018950	M_RT_CD	70.2608	230.6	196.37	145.926	88.2764	102.689	81.0702	91.8795	93.6811	20781
HDP-018951	F_RT_WD	113.498	311.67	208.981	190.965	122.506	99.0857	100.887	82.8717	82.8717	24010.3
HDP-018952	M_RT_CD	66.6577	201.775	194.568	136.918	113.498	91.8795	90.078	77.467	73.8639	19943.3
HDP-018953	M_RT_CD	68.4592	212.584	196.37	176.553	142.323	122.506	102.689	100.887	95.4826	23713
HDP-018954	F_RT_WD	102.689	266.631	183.759	181.957	162.14	135.117	124.308	117.101	113.498	26901.8
HDP-018955	F_RT_WD	84.6733	245.012	174.751	145.926	133.315	106.292	97.2842	84.6733	82.8717	22010.5
HDP-018961	M_RT_WD	144.125	473.81	396.343	329.685	264.829	154.934	144.125	136.918	136.918	40170.3
HDP-018962	M_RT_WD	194.568	508.04	506.238	399.946	324.281	205.378	174.751	187.362	183.759	49750.1
HDP-018963	M_RT_WD	172.95	544.071	599.919	455.794	398.145	255.821	190.965	183.759	165.743	55654.7
HDP-018964	F_RT_WD	100.887	187.362	154.934	174.751	149.529	136.918	122.506	122.506	120.704	25145.3
HDP-018965	F_RT_CD	75.6655	183.759	88.2764	81.0702	93.6811	90.078	77.467	75.6655	68.4592	16295.1
HDP-018966	F_RT_CD	61.253	212.584	207.179	163.942	136.918	84.6733	93.6811	77.467	70.2608	21024.2

## Sheet: Fig.1E_OGTT_Fasting_glycemia
ID	diet	sex	temperature	time (min)	glycemia (mg/dL)
HDP-018698	CD	F	TN	0	52.2452			ANOVA Results
HDP-018717	CD	F	TN	0	59.4514			sex	Df	Sum_Sq	Mean_Sq	F_value	P_value	Parameter	Effect	stars
HDP-018735	CD	F	TN	0	73.8639			M	1	45307	45307	89.4955	9.333e-12	glycemia	diet	***
HDP-018714	CD	F	TN	0	68.4592			M	1	918.46	918.46	1.81425	0.185582	glycemia	temperature
HDP-018734	CD	F	TN	0	77.467			M	1	7144.58	7144.58	14.1128	0.000549035	glycemia	diet:temperature	***
HDP-018755	CD	F	TN	0	102.689			M	40	20250	506.249			glycemia	Residuals
HDP-018707	CD	F	TN	0	63.0546
HDP-018716	CD	F	TN	0	82.8717			F	1	17921.3	17921.3	107.831	2.06222e-13	glycemia	diet	***
HDP-018732	CD	F	TN	0	70.2608			F	1	1509.23	1509.23	9.08084	0.00427358	glycemia	temperature	**
HDP-018706	CD	F	TN	0	64.8561			F	1	696.142	696.142	4.18861	0.0466992	glycemia	diet:temperature	*
HDP-018731	CD	F	TN	0	64.8561			F	44	7312.75	166.199			glycemia	Residuals
HDP-018754	CD	F	TN	0	63.0546
HDP-018696	WD	F	TN	0	113.498
HDP-018704	WD	F	TN	0	138.72			Post hoc test
HDP-018737	WD	F	TN	0	129.712			sex	Diff	Lwr	Upr	p.value	Effect	comparison	Parameter	stars
HDP-018697	WD	F	TN	0	124.308			M	64.2444	50.5193	77.9696	9.81459e-12	diet	WD-CD	glycemia	***
HDP-018715	WD	F	TN	0	88.2764			M	-9.14707	-22.8722	4.57809	0.185583	temperature	TN-RT	glycemia
HDP-018738	WD	F	TN	0	153.133			M	90.9296	64.5785	117.281	1.0442e-10	diet:temperature	WD:RT-CD:RT	glycemia	***
HDP-018705	WD	F	TN	0	108.094			M	17.557	-8.79405	43.9081	0.294962	diet:temperature	CD:TN-CD:RT	glycemia
HDP-018718	WD	F	TN	0	108.094			M	-33.5199	-58.6945	-8.34536	0.005051	diet:temperature	WD:TN-WD:RT	glycemia	**
HDP-018736	WD	F	TN	0	115.3			M	39.8527	14.6781	65.0272	0.000707625	diet:temperature	WD:TN-CD:TN	glycemia	***
HDP-018694	CD	M	TN	0	82.8717
HDP-018701	CD	M	TN	0	93.6811			F	38.6787	31.1719	46.1855	1.04494e-12	diet	WD-CD	glycemia	***
HDP-018709	CD	M	TN	0	113.498			F	11.2244	3.7176	18.7312	0.00427363	temperature	TN-RT	glycemia	**
HDP-018713	CD	M	TN	0	70.2608			F	30.7493	16.3811	45.1176	5.18835e-06	diet:temperature	WD:RT-CD:RT	glycemia	***
HDP-018727	CD	M	TN	0	64.8561			F	3.27556	-11.0927	17.6438	0.928782	diet:temperature	CD:TN-CD:RT	glycemia
HDP-018752	CD	M	TN	0	64.8561			F	18.5353	4.75576	32.3148	0.00441886	diet:temperature	WD:TN-WD:RT	glycemia	**
HDP-018700	CD	M	TN	0	59.4514			F	46.009	32.2295	59.7886	1.2248e-10	diet:temperature	WD:TN-CD:TN	glycemia	***
HDP-018695	WD	M	TN	0	97.2842
HDP-018751	WD	M	TN	0	118.903
HDP-018733	WD	M	TN	0	136.918
HDP-018702	WD	M	TN	0	122.506
HDP-018711	WD	M	TN	0	131.514
HDP-018750	WD	M	TN	0	115.3
HDP-018703	WD	M	TN	0	147.728
HDP-018710	WD	M	TN	0	88.2764
HDP-018729	WD	M	TN	0	165.743
HDP-018712	WD	M	TN	0	133.315
HDP-018728	WD	M	TN	0	140.522
HDP-018753	WD	M	TN	0	108.094
HDP-018804	CD	M	TN	0	129.712
HDP-018805	CD	M	TN	0	106.292
HDP-018815	CD	M	TN	0	79.2686
HDP-018806	CD	M	TN	0	77.467
HDP-018789	WD	F	TN	0	111.697
HDP-018792	WD	F	TN	0	88.2764
HDP-018793	WD	F	TN	0	113.498
HDP-018807	WD	F	TN	0	118.903
HDP-018878	CD	F	RT	0	63.0546
HDP-018883	CD	F	RT	0	64.8561
HDP-018884	CD	F	RT	0	79.2686
HDP-018848	WD	F	RT	0	95.4826
HDP-018849	WD	F	RT	0	108.094
HDP-018850	WD	F	RT	0	93.6811
HDP-018879	CD	M	RT	0	68.4592
HDP-018880	CD	M	RT	0	72.0624
HDP-018881	CD	M	RT	0	64.8561
HDP-018882	CD	M	RT	0	61.253
HDP-018875	WD	M	RT	0	126.109
HDP-018876	WD	M	RT	0	108.094
HDP-018847	WD	M	RT	0	133.315
HDP-018894	CD	F	RT	0	59.4514
HDP-018895	CD	F	RT	0	68.4592
HDP-018897	CD	F	RT	0	70.2608
HDP-018920	CD	F	RT	0	70.2608
HDP-018921	CD	F	RT	0	57.6499
HDP-018922	CD	F	RT	0	66.6577
HDP-018889	WD	F	RT	0	86.4748
HDP-018890	WD	F	RT	0	100.887
HDP-018891	WD	F	RT	0	111.697
HDP-018892	WD	F	RT	0	86.4748
HDP-018893	WD	F	RT	0	88.2764
HDP-018919	CD	M	RT	0	72.0624
HDP-018885	WD	M	RT	0	208.981
HDP-018886	WD	M	RT	0	181.957
HDP-018887	WD	M	RT	0	169.347
HDP-018888	WD	M	RT	0	136.918
HDP-018896	WD	M	RT	0	172.95
HDP-018948	CD	M	RT	0	70.2608
HDP-018949	CD	M	RT	0	66.6577
HDP-018950	CD	M	RT	0	70.2608
HDP-018952	CD	M	RT	0	66.6577
HDP-018953	CD	M	RT	0	68.4592
HDP-018961	WD	M	RT	0	144.125
HDP-018962	WD	M	RT	0	194.568
HDP-018963	WD	M	RT	0	172.95
HDP-018951	WD	F	RT	0	113.498
HDP-018954	WD	F	RT	0	102.689
HDP-018955	WD	F	RT	0	84.6733
HDP-018964	WD	F	RT	0	100.887
HDP-018965	CD	F	RT	0	75.6655
HDP-018966	CD	F	RT	0	61.253

## Sheet: Fig. 1F_EE
ID	sex	temperature	diet	hour_lightCycle	meas_day	lightCycle	isLightON	variable	value
HDP-018878	F	RT	CD	0	1	1	TRUE	kcal_hr_corr_BW	0.0295419
HDP-018878	F	RT	CD	0	1	1	TRUE	kcal_hr_corr_BW	0.0303164
HDP-018878	F	RT	CD	0	1	1	TRUE	kcal_hr_corr_BW	0.0311228
HDP-018878	F	RT	CD	0	1	1	TRUE	kcal_hr_corr_BW	0.0320104
HDP-018878	F	RT	CD	0	1	1	TRUE	kcal_hr_corr_BW	0.0318225
HDP-018878	F	RT	CD	0	1	1	TRUE	kcal_hr_corr_BW	0.0286529
HDP-018878	F	RT	CD	0	1	1	TRUE	kcal_hr_corr_BW	0.0305661
HDP-018878	F	RT	CD	0	1	1	TRUE	kcal_hr_corr_BW	0.032363
HDP-018878	F	RT	CD	0	1	1	TRUE	kcal_hr_corr_BW	0.0311984
HDP-018878	F	RT	CD	0	1	1	TRUE	kcal_hr_corr_BW	0.030526
HDP-018878	F	RT	CD	0	1	1	TRUE	kcal_hr_corr_BW	0.029438
HDP-018878	F	RT	CD	0	1	1	TRUE	kcal_hr_corr_BW	0.0282856
HDP-018878	F	RT	CD	0	1	1	TRUE	kcal_hr_corr_BW	0.0291585
HDP-018878	F	RT	CD	0	1	1	TRUE	kcal_hr_corr_BW	0.0321041
HDP-018878	F	RT	CD	0	1	1	TRUE	kcal_hr_corr_BW	0.0321571
HDP-018878	F	RT	CD	0	1	1	TRUE	kcal_hr_corr_BW	0.0294839
HDP-018878	F	RT	CD	0	1	1	TRUE	kcal_hr_corr_BW	0.0274895
HDP-018878	F	RT	CD	0	1	1	TRUE	kcal_hr_corr_BW	0.0300994
HDP-018878	F	RT	CD	0	1	1	TRUE	kcal_hr_corr_BW	0.0318469
HDP-018878	F	RT	CD	0	1	1	TRUE	kcal_hr_corr_BW	0.0319644
HDP-018878	F	RT	CD	1	1	1	TRUE	kcal_hr_corr_BW	0.0321452
HDP-018878	F	RT	CD	1	1	1	TRUE	kcal_hr_corr_BW	0.0292042
HDP-018878	F	RT	CD	1	1	1	TRUE	kcal_hr_corr_BW	0.0268044
HDP-018878	F	RT	CD	1	1	1	TRUE	kcal_hr_corr_BW	0.0297714
HDP-018878	F	RT	CD	1	1	1	TRUE	kcal_hr_corr_BW	0.0297736
HDP-018878	F	RT	CD	1	1	1	TRUE	kcal_hr_corr_BW	0.0305358
HDP-018878	F	RT	CD	1	1	1	TRUE	kcal_hr_corr_BW	0.0317962
HDP-018878	F	RT	CD	1	1	1	TRUE	kcal_hr_corr_BW	0.0323063
HDP-018878	F	RT	CD	1	1	1	TRUE	kcal_hr_corr_BW	0.0332686
HDP-018878	F	RT	CD	1	1	1	TRUE	kcal_hr_corr_BW	0.030967
HDP-018878	F	RT	CD	1	1	1	TRUE	kcal_hr_corr_BW	0.0303265
HDP-018878	F	RT	CD	1	1	1	TRUE	kcal_hr_corr_BW	0.0302027
HDP-018878	F	RT	CD	1	1	1	TRUE	kcal_hr_corr_BW	0.0331238
HDP-018878	F	RT	CD	1	1	1	TRUE	kcal_hr_corr_BW	0.0336747
HDP-018878	F	RT	CD	1	1	1	TRUE	kcal_hr_corr_BW	0.0307744
HDP-018878	F	RT	CD	1	1	1	TRUE	kcal_hr_corr_BW	0.0316181
HDP-018878	F	RT	CD	1	1	1	TRUE	kcal_hr_corr_BW	0.0325631
HDP-018878	F	RT	CD	1	1	1	TRUE	kcal_hr_corr_BW	0.0329082
HDP-018878	F	RT	CD	1	1	1	TRUE	kcal_hr_corr_BW	0.0316364
HDP-018878	F	RT	CD	1	1	1	TRUE	kcal_hr_corr_BW	0.0305959
HDP-018878	F	RT	CD	2	1	1	TRUE	kcal_hr_corr_BW	0.0328881
HDP-018878	F	RT	CD	2	1	1	TRUE	kcal_hr_corr_BW	0.033677
HDP-018878	F	RT	CD	2	1	1	TRUE	kcal_hr_corr_BW	0.0326162
HDP-018878	F	RT	CD	2	1	1	TRUE	kcal_hr_corr_BW	0.0306386
HDP-018878	F	RT	CD	2	1	1	TRUE	kcal_hr_corr_BW	0.0332379
HDP-018878	F	RT	CD	2	1	1	TRUE	kcal_hr_corr_BW	0.0339096
HDP-018878	F	RT	CD	2	1	1	TRUE	kcal_hr_corr_BW	0.0342568
HDP-018878	F	RT	CD	2	1	1	TRUE	kcal_hr_corr_BW	0.034712
HDP-018878	F	RT	CD	2	1	1	TRUE	kcal_hr_corr_BW	0.0383787
HDP-018878	F	RT	CD	2	1	1	TRUE	kcal_hr_corr_BW	0.0456491
HDP-018878	F	RT	CD	2	1	1	TRUE	kcal_hr_corr_BW	0.0526397
HDP-018878	F	RT	CD	2	1	1	TRUE	kcal_hr_corr_BW	0.057407
HDP-018878	F	RT	CD	2	1	1	TRUE	kcal_hr_corr_BW	0.0542927
HDP-018878	F	RT	CD	2	1	1	TRUE	kcal_hr_corr_BW	0.0519067
HDP-018878	F	RT	CD	2	1	1	TRUE	kcal_hr_corr_BW	0.0493354
HDP-018878	F	RT	CD	2	1	1	TRUE	kcal_hr_corr_BW	0.0426831
HDP-018878	F	RT	CD	2	1	1	TRUE	kcal_hr_corr_BW	0.0370827
HDP-018878	F	RT	CD	2	1	1	TRUE	kcal_hr_corr_BW	0.0370428
HDP-018878	F	RT	CD	2	1	1	TRUE	kcal_hr_corr_BW	0.0415713
HDP-018878	F	RT	CD	2	1	1	TRUE	kcal_hr_corr_BW	0.0464449
HDP-018878	F	RT	CD	3	1	1	TRUE	kcal_hr_corr_BW	0.0431579
HDP-018878	F	RT	CD	3	1	1	TRUE	kcal_hr_corr_BW	0.0361162
HDP-018878	F	RT	CD	3	1	1	TRUE	kcal_hr_corr_BW	0.0284729
HDP-018878	F	RT	CD	3	1	1	TRUE	kcal_hr_corr_BW	0.0262997
HDP-018878	F	RT	CD	3	1	1	TRUE	kcal_hr_corr_BW	0.0268993
HDP-018878	F	RT	CD	3	1	1	TRUE	kcal_hr_corr_BW	0.02964
HDP-018878	F	RT	CD	3	1	1	TRUE	kcal_hr_corr_BW	0.032673
HDP-018878	F	RT	CD	3	1	1	TRUE	kcal_hr_corr_BW	0.0321964
HDP-018878	F	RT	CD	3	1	1	TRUE	kcal_hr_corr_BW	0.0324053
HDP-018878	F	RT	CD	3	1	1	TRUE	kcal_hr_corr_BW	0.0328163
HDP-018878	F	RT	CD	3	1	1	TRUE	kcal_hr_corr_BW	0.0318435
HDP-018878	F	RT	CD	3	1	1	TRUE	kcal_hr_corr_BW	0.0308313
HDP-018878	F	RT	CD	3	1	1	TRUE	kcal_hr_corr_BW	0.0336468
HDP-018878	F	RT	CD	3	1	1	TRUE	kcal_hr_corr_BW	0.0353047
HDP-018878	F	RT	CD	3	1	1	TRUE	kcal_hr_corr_BW	0.0348753
HDP-018878	F	RT	CD	3	1	1	TRUE	kcal_hr_corr_BW	0.0332954
HDP-018878	F	RT	CD	3	1	1	TRUE	kcal_hr_corr_BW	0.0335163
HDP-018878	F	RT	CD	3	1	1	TRUE	kcal_hr_corr_BW	0.0317278
HDP-018878	F	RT	CD	3	1	1	TRUE	kcal_hr_corr_BW	0.029245
HDP-018878	F	RT	CD	3	1	1	TRUE	kcal_hr_corr_BW	0.0316802
HDP-018878	F	RT	CD	4	1	1	TRUE	kcal_hr_corr_BW	0.0337766
HDP-018878	F	RT	CD	4	1	1	TRUE	kcal_hr_corr_BW	0.0343113
HDP-018878	F	RT	CD	4	1	1	TRUE	kcal_hr_corr_BW	0.0315581
HDP-018878	F	RT	CD	4	1	1	TRUE	kcal_hr_corr_BW	0.0288334
HDP-018878	F	RT	CD	4	1	1	TRUE	kcal_hr_corr_BW	0.0324352
HDP-018878	F	RT	CD	4	1	1	TRUE	kcal_hr_corr_BW	0.0323141
HDP-018878	F	RT	CD	4	1	1	TRUE	kcal_hr_corr_BW	0.0336595
HDP-018878	F	RT	CD	4	1	1	TRUE	kcal_hr_corr_BW	0.0348307
HDP-018878	F	RT	CD	4	1	1	TRUE	kcal_hr_corr_BW	0.0351682
HDP-018878	F	RT	CD	4	1	1	TRUE	kcal_hr_corr_BW	0.0329267
HDP-018878	F	RT	CD	4	1	1	TRUE	kcal_hr_corr_BW	0.0304618
HDP-018878	F	RT	CD	4	1	1	TRUE	kcal_hr_corr_BW	0.0314167
HDP-018878	F	RT	CD	4	1	1	TRUE	kcal_hr_corr_BW	0.0337015
HDP-018878	F	RT	CD	4	1	1	TRUE	kcal_hr_corr_BW	0.0362772
HDP-018878	F	RT	CD	4	1	1	TRUE	kcal_hr_corr_BW	0.0336022
HDP-018878	F	RT	CD	4	1	1	TRUE	kcal_hr_corr_BW	0.0315341
HDP-018878	F	RT	CD	4	1	1	TRUE	kcal_hr_corr_BW	0.0388181
HDP-018878	F	RT	CD	4	1	1	TRUE	kcal_hr_corr_BW	0.0454334
HDP-018878	F	RT	CD	4	1	1	TRUE	kcal_hr_corr_BW	0.0518088
HDP-018878	F	RT	CD	4	1	1	TRUE	kcal_hr_corr_BW	0.0534653
HDP-018878	F	RT	CD	5	1	1	TRUE	kcal_hr_corr_BW	0.0445418
HDP-018878	F	RT	CD	5	1	1	TRUE	kcal_hr_corr_BW	0.0438052
HDP-018878	F	RT	CD	5	1	1	TRUE	kcal_hr_corr_BW	0.0474332
HDP-018878	F	RT	CD	5	1	1	TRUE	kcal_hr_corr_BW	0.0539574
HDP-018878	F	RT	CD	5	1	1	TRUE	kcal_hr_corr_BW	0.0585214
HDP-018878	F	RT	CD	5	1	1	TRUE	kcal_hr_corr_BW	0.0571955
HDP-018878	F	RT	CD	5	1	1	TRUE	kcal_hr_corr_BW	0.047771
HDP-018878	F	RT	CD	5	1	1	TRUE	kcal_hr_corr_BW	0.0397585
HDP-018878	F	RT	CD	5	1	1	TRUE	kcal_hr_corr_BW	0.0357227
HDP-018878	F	RT	CD	5	1	1	TRUE	kcal_hr_corr_BW	0.0369947
HDP-018878	F	RT	CD	5	1	1	TRUE	kcal_hr_corr_BW	0.0362257
HDP-018878	F	RT	CD	5	1	1	TRUE	kcal_hr_corr_BW	0.0293035
HDP-018878	F	RT	CD	5	1	1	TRUE	kcal_hr_corr_BW	0.0288021
HDP-018878	F	RT	CD	5	1	1	TRUE	kcal_hr_corr_BW	0.0286514
HDP-018878	F	RT	CD	5	1	1	TRUE	kcal_hr_corr_BW	0.0269934
HDP-018878	F	RT	CD	5	1	1	TRUE	kcal_hr_corr_BW	0.0288079
HDP-018878	F	RT	CD	5	1	1	TRUE	kcal_hr_corr_BW	0.0309113
HDP-018878	F	RT	CD	5	1	1	TRUE	kcal_hr_corr_BW	0.0315834
HDP-018878	F	RT	CD	5	1	1	TRUE	kcal_hr_corr_BW	0.0312547
HDP-018878	F	RT	CD	5	1	1	TRUE	kcal_hr_corr_BW	0.0299051
HDP-018878	F	RT	CD	6	1	1	TRUE	kcal_hr_corr_BW	0.0296229
HDP-018878	F	RT	CD	6	1	1	TRUE	kcal_hr_corr_BW	0.0303819
HDP-018878	F	RT	CD	6	1	1	TRUE	kcal_hr_corr_BW	0.0299419
HDP-018878	F	RT	CD	6	1	1	TRUE	kcal_hr_corr_BW	0.0299227
HDP-018878	F	RT	CD	6	1	1	TRUE	kcal_hr_corr_BW	0.0288785
HDP-018878	F	RT	CD	6	1	1	TRUE	kcal_hr_corr_BW	0.0290454
HDP-018878	F	RT	CD	6	1	1	TRUE	kcal_hr_corr_BW	0.0317038
HDP-018878	F	RT	CD	6	1	1	TRUE	kcal_hr_corr_BW	0.0295891
HDP-018878	F	RT	CD	6	1	1	TRUE	kcal_hr_corr_BW	0.029348
HDP-018878	F	RT	CD	6	1	1	TRUE	kcal_hr_corr_BW	0.0335658
HDP-018878	F	RT	CD	6	1	1	TRUE	kcal_hr_corr_BW	0.0345359
HDP-018878	F	RT	CD	6	1	1	TRUE	kcal_hr_corr_BW	0.0350217
HDP-018878	F	RT	CD	6	1	1	TRUE	kcal_hr_corr_BW	0.0348839
HDP-018878	F	RT	CD	6	1	1	TRUE	kcal_hr_corr_BW	0.032761
HDP-018878	F	RT	CD	6	1	1	TRUE	kcal_hr_corr_BW	0.0318739
HDP-018878	F	RT	CD	6	1	1	TRUE	kcal_hr_corr_BW	0.0314188
HDP-018878	F	RT	CD	6	1	1	TRUE	kcal_hr_corr_BW	0.0315957
HDP-018878	F	RT	CD	6	1	1	TRUE	kcal_hr_corr_BW	0.0325509
HDP-018878	F	RT	CD	6	1	1	TRUE	kcal_hr_corr_BW	0.0325446
HDP-018878	F	RT	CD	6	1	1	TRUE	kcal_hr_corr_BW	0.0342498
HDP-018878	F	RT	CD	7	1	1	TRUE	kcal_hr_corr_BW	0.0304233
HDP-018878	F	RT	CD	7	1	1	TRUE	kcal_hr_corr_BW	0.0269002
HDP-018878	F	RT	CD	7	1	1	TRUE	kcal_hr_corr_BW	0.0301
HDP-018878	F	RT	CD	7	1	1	TRUE	kcal_hr_corr_BW	0.0304215
HDP-018878	F	RT	CD	7	1	1	TRUE	kcal_hr_corr_BW	0.0313499
HDP-018878	F	RT	CD	7	1	1	TRUE	kcal_hr_corr_BW	0.0320222
HDP-018878	F	RT	CD	7	1	1	TRUE	kcal_hr_corr_BW	0.0298328
HDP-018878	F	RT	CD	7	1	1	TRUE	kcal_hr_corr_BW	0.0268554
HDP-018878	F	RT	CD	7	1	1	TRUE	kcal_hr_corr_BW	0.0256944
HDP-018878	F	RT	CD	7	1	1	TRUE	kcal_hr_corr_BW	0.0276573
HDP-018878	F	RT	CD	7	1	1	TRUE	kcal_hr_corr_BW	0.0263228
HDP-018878	F	RT	CD	7	1	1	TRUE	kcal_hr_corr_BW	0.0262173
HDP-018878	F	RT	CD	7	1	1	TRUE	kcal_hr_corr_BW	0.0307392
HDP-018878	F	RT	CD	7	1	1	TRUE	kcal_hr_corr_BW	0.0318939
HDP-018878	F	RT	CD	7	1	1	TRUE	kcal_hr_corr_BW	0.0321517
HDP-018878	F	RT	CD	7	1	1	TRUE	kcal_hr_corr_BW	0.0325597
HDP-018878	F	RT	CD	7	1	1	TRUE	kcal_hr_corr_BW	0.0366826
HDP-018878	F	RT	CD	7	1	1	TRUE	kcal_hr_corr_BW	0.0414146
HDP-018878	F	RT	CD	7	1	1	TRUE	kcal_hr_corr_BW	0.0508318
HDP-018878	F	RT	CD	7	1	1	TRUE	kcal_hr_corr_BW	0.0665749
HDP-018878	F	RT	CD	8	1	1	TRUE	kcal_hr_corr_BW	0.0580304
HDP-018878	F	RT	CD	8	1	1	TRUE	kcal_hr_corr_BW	0.043677
HDP-018878	F	RT	CD	8	1	1	TRUE	kcal_hr_corr_BW	0.0499378
HDP-018878	F	RT	CD	8	1	1	TRUE	kcal_hr_corr_BW	0.0510962
HDP-018878	F	RT	CD	8	1	1	TRUE	kcal_hr_corr_BW	0.0533671
HDP-018878	F	RT	CD	8	1	1	TRUE	kcal_hr_corr_BW	0.0538938
HDP-018878	F	RT	CD	8	1	1	TRUE	kcal_hr_corr_BW	0.0529613
HDP-018878	F	RT	CD	8	1	1	TRUE	kcal_hr_corr_BW	0.0552359
HDP-018878	F	RT	CD	8	1	1	TRUE	kcal_hr_corr_BW	0.0538147
HDP-018878	F	RT	CD	8	1	1	TRUE	kcal_hr_corr_BW	0.0535233
HDP-018878	F	RT	CD	8	1	1	TRUE	kcal_hr_corr_BW	0.050425
HDP-018878	F	RT	CD	8	1	1	TRUE	kcal_hr_corr_BW	0.0506881
HDP-018878	F	RT	CD	8	1	1	TRUE	kcal_hr_corr_BW	0.0531135
HDP-018878	F	RT	CD	8	1	1	TRUE	kcal_hr_corr_BW	0.0558732
HDP-018878	F	RT	CD	8	1	1	TRUE	kcal_hr_corr_BW	0.0571691
HDP-018878	F	RT	CD	8	1	1	TRUE	kcal_hr_corr_BW	0.0563335
HDP-018878	F	RT	CD	8	1	1	TRUE	kcal_hr_corr_BW	0.0508666
HDP-018878	F	RT	CD	8	1	1	TRUE	kcal_hr_corr_BW	0.0517445
HDP-018878	F	RT	CD	8	1	1	TRUE	kcal_hr_corr_BW	0.056972
HDP-018878	F	RT	CD	8	1	1	TRUE	kcal_hr_corr_BW	0.0532317
HDP-018878	F	RT	CD	9	1	1	TRUE	kcal_hr_corr_BW	0.0416211
HDP-018878	F	RT	CD	9	1	1	TRUE	kcal_hr_corr_BW	0.0403633
HDP-018878	F	RT	CD	9	1	1	TRUE	kcal_hr_corr_BW	0.0394991
HDP-018878	F	RT	CD	9	1	1	TRUE	kcal_hr_corr_BW	0.040261
HDP-018878	F	RT	CD	9	1	1	TRUE	kcal_hr_corr_BW	0.0406838
HDP-018878	F	RT	CD	9	1	1	TRUE	kcal_hr_corr_BW	0.0359476
HDP-018878	F	RT	CD	9	1	1	TRUE	kcal_hr_corr_BW	0.0312323
HDP-018878	F	RT	CD	9	1	1	TRUE	kcal_hr_corr_BW	0.0309637
HDP-018878	F	RT	CD	9	1	1	TRUE	kcal_hr_corr_BW	0.030968
HDP-018878	F	RT	CD	9	1	1	TRUE	kcal_hr_corr_BW	0.0305006
HDP-018878	F	RT	CD	9	1	1	TRUE	kcal_hr_corr_BW	0.0321669
HDP-018878	F	RT	CD	9	1	1	TRUE	kcal_hr_corr_BW	0.0337994
HDP-018878	F	RT	CD	9	1	1	TRUE	kcal_hr_corr_BW	0.0337991
HDP-018878	F	RT	CD	9	1	1	TRUE	kcal_hr_corr_BW	0.0334031
HDP-018878	F	RT	CD	9	1	1	TRUE	kcal_hr_corr_BW	0.0325056
HDP-018878	F	RT	CD	9	1	1	TRUE	kcal_hr_corr_BW	0.0324819
HDP-018878	F	RT	CD	9	1	1	TRUE	kcal_hr_corr_BW	0.032801
HDP-018878	F	RT	CD	9	1	1	TRUE	kcal_hr_corr_BW	0.0322226
HDP-018878	F	RT	CD	9	1	1	TRUE	kcal_hr_corr_BW	0.0305396
HDP-018878	F	RT	CD	9	1	1	TRUE	kcal_hr_corr_BW	0.0321964
HDP-018878	F	RT	CD	10	1	1	TRUE	kcal_hr_corr_BW	0.0300758
HDP-018878	F	RT	CD	10	1	1	TRUE	kcal_hr_corr_BW	0.0303741
HDP-018878	F	RT	CD	10	1	1	TRUE	kcal_hr_corr_BW	0.0344477
HDP-018878	F	RT	CD	10	1	1	TRUE	kcal_hr_corr_BW	0.0330589
HDP-018878	F	RT	CD	10	1	1	TRUE	kcal_hr_corr_BW	0.0354019
HDP-018878	F	RT	CD	10	1	1	TRUE	kcal_hr_corr_BW	0.035322
HDP-018878	F	RT	CD	10	1	1	TRUE	kcal_hr_corr_BW	0.0332685
HDP-018878	F	RT	CD	10	1	1	TRUE	kcal_hr_corr_BW	0.0358792
HDP-018878	F	RT	CD	10	1	1	TRUE	kcal_hr_corr_BW	0.0355154
HDP-018878	F	RT	CD	10	1	1	TRUE	kcal_hr_corr_BW	0.0334691
HDP-018878	F	RT	CD	10	1	1	TRUE	kcal_hr_corr_BW	0.0334952
HDP-018878	F	RT	CD	10	1	1	TRUE	kcal_hr_corr_BW	0.0332227
HDP-018878	F	RT	CD	10	1	1	TRUE	kcal_hr_corr_BW	0.0337611
HDP-018878	F	RT	CD	10	1	1	TRUE	kcal_hr_corr_BW	0.0314308
HDP-018878	F	RT	CD	10	1	1	TRUE	kcal_hr_corr_BW	0.0307547
HDP-018878	F	RT	CD	10	1	1	TRUE	kcal_hr_corr_BW	0.037974
HDP-018878	F	RT	CD	10	1	1	TRUE	kcal_hr_corr_BW	0.0453127
HDP-018878	F	RT	CD	10	1	1	TRUE	kcal_hr_corr_BW	0.0519232
HDP-018878	F	RT	CD	10	1	1	TRUE	kcal_hr_corr_BW	0.0517681
HDP-018878	F	RT	CD	10	1	1	TRUE	kcal_hr_corr_BW	0.045085
HDP-018878	F	RT	CD	11	1	1	TRUE	kcal_hr_corr_BW	0.0470456
HDP-018878	F	RT	CD	11	1	1	TRUE	kcal_hr_corr_BW	0.0516991
HDP-018878	F	RT	CD	11	1	1	TRUE	kcal_hr_corr_BW	0.0538497
HDP-018878	F	RT	CD	11	1	1	TRUE	kcal_hr_corr_BW	0.0556848
HDP-018878	F	RT	CD	11	1	1	TRUE	kcal_hr_corr_BW	0.062033
HDP-018878	F	RT	CD	11	1	1	TRUE	kcal_hr_corr_BW	0.0664136
HDP-018878	F	RT	CD	11	1	1	TRUE	kcal_hr_corr_BW	0.0555221
HDP-018878	F	RT	CD	11	1	1	TRUE	kcal_hr_corr_BW	0.0455939
HDP-018878	F	RT	CD	11	1	1	TRUE	kcal_hr_corr_BW	0.0477467
HDP-018878	F	RT	CD	11	1	1	TRUE	kcal_hr_corr_BW	0.0563623
HDP-018878	F	RT	CD	11	1	1	TRUE	kcal_hr_corr_BW	0.0519525
HDP-018878	F	RT	CD	11	1	1	TRUE	kcal_hr_corr_BW	0.0462067
HDP-018878	F	RT	CD	11	1	1	TRUE	kcal_hr_corr_BW	0.0413205
HDP-018878	F	RT	CD	11	1	1	TRUE	kcal_hr_corr_BW	0.0440127
HDP-018878	F	RT	CD	11	1	1	TRUE	kcal_hr_corr_BW	0.0469382
HDP-018878	F	RT	CD	11	1	1	TRUE	kcal_hr_corr_BW	0.0455578
HDP-018878	F	RT	CD	11	1	1	TRUE	kcal_hr_corr_BW	0.0372315
HDP-018878	F	RT	CD	11	1	1	TRUE	kcal_hr_corr_BW	0.0340025
HDP-018878	F	RT	CD	11	1	1	TRUE	kcal_hr_corr_BW	0.0324956
HDP-018878	F	RT	CD	11	1	1	TRUE	kcal_hr_corr_BW	0.0329476
HDP-018878	F	RT	CD	12	1	1	FALSE	kcal_hr_corr_BW	0.0292633
HDP-018878	F	RT	CD	12	1	1	FALSE	kcal_hr_corr_BW	0.033218
HDP-018878	F	RT	CD	12	1	1	FALSE	kcal_hr_corr_BW	0.0449849
HDP-018878	F	RT	CD	12	1	1	FALSE	kcal_hr_corr_BW	0.0559074
HDP-018878	F	RT	CD	12	1	1	FALSE	kcal_hr_corr_BW	0.0617469
HDP-018878	F	RT	CD	12	1	1	FALSE	kcal_hr_corr_BW	0.0611339
HDP-018878	F	RT	CD	12	1	1	FALSE	kcal_hr_corr_BW	0.0500471
HDP-018878	F	RT	CD	12	1	1	FALSE	kcal_hr_corr_BW	0.047521
HDP-018878	F	RT	CD	12	1	1	FALSE	kcal_hr_corr_BW	0.0459371
HDP-018878	F	RT	CD	12	1	1	FALSE	kcal_hr_corr_BW	0.0502026
HDP-018878	F	RT	CD	12	1	1	FALSE	kcal_hr_corr_BW	0.054216
HDP-018878	F	RT	CD	12	1	1	FALSE	kcal_hr_corr_BW	0.0569977
HDP-018878	F	RT	CD	12	1	1	FALSE	kcal_hr_corr_BW	0.0614413
HDP-018878	F	RT	CD	12	1	1	FALSE	kcal_hr_corr_BW	0.060942
HDP-018878	F	RT	CD	12	1	1	FALSE	kcal_hr_corr_BW	0.0543971
HDP-018878	F	RT	CD	12	1	1	FALSE	kcal_hr_corr_BW	0.0531249
HDP-018878	F	RT	CD	12	1	1	FALSE	kcal_hr_corr_BW	0.0522485
HDP-018878	F	RT	CD	12	1	1	FALSE	kcal_hr_corr_BW	0.0532195
HDP-018878	F	RT	CD	12	1	1	FALSE	kcal_hr_corr_BW	0.0555568
HDP-018878	F	RT	CD	12	1	1	FALSE	kcal_hr_corr_BW	0.0565641
HDP-018878	F	RT	CD	13	1	1	FALSE	kcal_hr_corr_BW	0.0664603
HDP-018878	F	RT	CD	13	1	1	FALSE	kcal_hr_corr_BW	0.0708107
HDP-018878	F	RT	CD	13	1	1	FALSE	kcal_hr_corr_BW	0.071132
HDP-018878	F	RT	CD	13	1	1	FALSE	kcal_hr_corr_BW	0.0596008
HDP-018878	F	RT	CD	13	1	1	FALSE	kcal_hr_corr_BW	0.0536144
HDP-018878	F	RT	CD	13	1	1	FALSE	kcal_hr_corr_BW	0.0504756
HDP-018878	F	RT	CD	13	1	1	FALSE	kcal_hr_corr_BW	0.0515609
HDP-018878	F	RT	CD	13	1	1	FALSE	kcal_hr_corr_BW	0.052409
HDP-018878	F	RT	CD	13	1	1	FALSE	kcal_hr_corr_BW	0.0570359
HDP-018878	F	RT	CD	13	1	1	FALSE	kcal_hr_corr_BW	0.0671638
HDP-018878	F	RT	CD	13	1	1	FALSE	kcal_hr_corr_BW	0.0707052
HDP-018878	F	RT	CD	13	1	1	FALSE	kcal_hr_corr_BW	0.068957
HDP-018878	F	RT	CD	13	1	1	FALSE	kcal_hr_corr_BW	0.0654247
HDP-018878	F	RT	CD	13	1	1	FALSE	kcal_hr_corr_BW	0.0674544
HDP-018878	F	RT	CD	13	1	1	FALSE	kcal_hr_corr_BW	0.0700482
HDP-018878	F	RT	CD	13	1	1	FALSE	kcal_hr_corr_BW	0.0655053
HDP-018878	F	RT	CD	13	1	1	FALSE	kcal_hr_corr_BW	0.0557261
HDP-018878	F	RT	CD	13	1	1	FALSE	kcal_hr_corr_BW	0.0574291
HDP-018878	F	RT	CD	13	1	1	FALSE	kcal_hr_corr_BW	0.048644
HDP-018878	F	RT	CD	13	1	1	FALSE	kcal_hr_corr_BW	0.0487508
HDP-018878	F	RT	CD	14	1	1	FALSE	kcal_hr_corr_BW	0.0517011
HDP-018878	F	RT	CD	14	1	1	FALSE	kcal_hr_corr_BW	0.0518416
HDP-018878	F	RT	CD	14	1	1	FALSE	kcal_hr_corr_BW	0.0585914
HDP-018878	F	RT	CD	14	1	1	FALSE	kcal_hr_corr_BW	0.0538632
HDP-018878	F	RT	CD	14	1	1	FALSE	kcal_hr_corr_BW	0.0530856
HDP-018878	F	RT	CD	14	1	1	FALSE	kcal_hr_corr_BW	0.0536691
HDP-018878	F	RT	CD	14	1	1	FALSE	kcal_hr_corr_BW	0.0492268
HDP-018878	F	RT	CD	14	1	1	FALSE	kcal_hr_corr_BW	0.0479167
HDP-018878	F	RT	CD	14	1	1	FALSE	kcal_hr_corr_BW	0.0490569
HDP-018878	F	RT	CD	14	1	1	FALSE	kcal_hr_corr_BW	0.0527248
HDP-018878	F	RT	CD	14	1	1	FALSE	kcal_hr_corr_BW	0.0485931
HDP-018878	F	RT	CD	14	1	1	FALSE	kcal_hr_corr_BW	0.0512652
HDP-018878	F	RT	CD	14	1	1	FALSE	kcal_hr_corr_BW	0.0557478
HDP-018878	F	RT	CD	14	1	1	FALSE	kcal_hr_corr_BW	0.0536877
HDP-018878	F	RT	CD	14	1	1	FALSE	kcal_hr_corr_BW	0.0458108
HDP-018878	F	RT	CD	14	1	1	FALSE	kcal_hr_corr_BW	0.0503551
HDP-018878	F	RT	CD	14	1	1	FALSE	kcal_hr_corr_BW	0.0538875
HDP-018878	F	RT	CD	14	1	1	FALSE	kcal_hr_corr_BW	0.05529
HDP-018878	F	RT	CD	14	1	1	FALSE	kcal_hr_corr_BW	0.0576163
HDP-018878	F	RT	CD	14	1	1	FALSE	kcal_hr_corr_BW	0.0610691
HDP-018878	F	RT	CD	15	1	1	FALSE	kcal_hr_corr_BW	0.0684146
HDP-018878	F	RT	CD	15	1	1	FALSE	kcal_hr_corr_BW	0.071031
HDP-018878	F	RT	CD	15	1	1	FALSE	kcal_hr_corr_BW	0.0726431
HDP-018878	F	RT	CD	15	1	1	FALSE	kcal_hr_corr_BW	0.0698357
HDP-018878	F	RT	CD	15	1	1	FALSE	kcal_hr_corr_BW	0.0692648
HDP-018878	F	RT	CD	15	1	1	FALSE	kcal_hr_corr_BW	0.0612754
HDP-018878	F	RT	CD	15	1	1	FALSE	kcal_hr_corr_BW	0.0563209
HDP-018878	F	RT	CD	15	1	1	FALSE	kcal_hr_corr_BW	0.0494301
HDP-018878	F	RT	CD	15	1	1	FALSE	kcal_hr_corr_BW	0.0580893
HDP-018878	F	RT	CD	15	1	1	FALSE	kcal_hr_corr_BW	0.0627414
HDP-018878	F	RT	CD	15	1	1	FALSE	kcal_hr_corr_BW	0.061951
HDP-018878	F	RT	CD	15	1	1	FALSE	kcal_hr_corr_BW	0.0648029
HDP-018878	F	RT	CD	15	1	1	FALSE	kcal_hr_corr_BW	0.0647805
HDP-018878	F	RT	CD	15	1	1	FALSE	kcal_hr_corr_BW	0.064636
HDP-018878	F	RT	CD	15	1	1	FALSE	kcal_hr_corr_BW	0.0597806
HDP-018878	F	RT	CD	15	1	1	FALSE	kcal_hr_corr_BW	0.0565029
HDP-018878	F	RT	CD	15	1	1	FALSE	kcal_hr_corr_BW	0.0636962
HDP-018878	F	RT	CD	15	1	1	FALSE	kcal_hr_corr_BW	0.0692322
HDP-018878	F	RT	CD	15	1	1	FALSE	kcal_hr_corr_BW	0.0671579
HDP-018878	F	RT	CD	15	1	1	FALSE	kcal_hr_corr_BW	0.0532563
HDP-018878	F	RT	CD	16	1	1	FALSE	kcal_hr_corr_BW	0.0551878
HDP-018878	F	RT	CD	16	1	1	FALSE	kcal_hr_corr_BW	0.0612228
HDP-018878	F	RT	CD	16	1	1	FALSE	kcal_hr_corr_BW	0.0639611
HDP-018878	F	RT	CD	16	1	1	FALSE	kcal_hr_corr_BW	0.0567659
HDP-018878	F	RT	CD	16	1	1	FALSE	kcal_hr_corr_BW	0.052569
HDP-018878	F	RT	CD	16	1	1	FALSE	kcal_hr_corr_BW	0.0433456
HDP-018878	F	RT	CD	16	1	1	FALSE	kcal_hr_corr_BW	0.0374183
HDP-018878	F	RT	CD	16	1	1	FALSE	kcal_hr_corr_BW	0.0346165
HDP-018878	F	RT	CD	16	1	1	FALSE	kcal_hr_corr_BW	0.0280886
HDP-018878	F	RT	CD	16	1	1	FALSE	kcal_hr_corr_BW	0.0259385
HDP-018878	F	RT	CD	16	1	1	FALSE	kcal_hr_corr_BW	0.0276983
HDP-018878	F	RT	CD	16	1	1	FALSE	kcal_hr_corr_BW	0.0283299
HDP-018878	F	RT	CD	16	1	1	FALSE	kcal_hr_corr_BW	0.0291986
HDP-018878	F	RT	CD	16	1	1	FALSE	kcal_hr_corr_BW	0.0293978
HDP-018878	F	RT	CD	16	1	1	FALSE	kcal_hr_corr_BW	0.0289204
HDP-018878	F	RT	CD	16	1	1	FALSE	kcal_hr_corr_BW	0.0288649
HDP-018878	F	RT	CD	16	1	1	FALSE	kcal_hr_corr_BW	0.0306933
HDP-018878	F	RT	CD	16	1	1	FALSE	kcal_hr_corr_BW	0.0330409
HDP-018878	F	RT	CD	16	1	1	FALSE	kcal_hr_corr_BW	0.033287
HDP-018878	F	RT	CD	16	1	1	FALSE	kcal_hr_corr_BW	0.0317872
HDP-018878	F	RT	CD	17	2	1	FALSE	kcal_hr_corr_BW	0.0321325
HDP-018878	F	RT	CD	17	2	1	FALSE	kcal_hr_corr_BW	0.0325622
HDP-018878	F	RT	CD	17	2	1	FALSE	kcal_hr_corr_BW	0.0315837
HDP-018878	F	RT	CD	17	2	1	FALSE	kcal_hr_corr_BW	0.0298272
HDP-018878	F	RT	CD	17	2	1	FALSE	kcal_hr_corr_BW	0.0332573
HDP-018878	F	RT	CD	17	2	1	FALSE	kcal_hr_corr_BW	0.0350349
HDP-018878	F	RT	CD	17	2	1	FALSE	kcal_hr_corr_BW	0.0328835
HDP-018878	F	RT	CD	17	2	1	FALSE	kcal_hr_corr_BW	0.0321833
HDP-018878	F	RT	CD	17	2	1	FALSE	kcal_hr_corr_BW	0.0322901
HDP-018878	F	RT	CD	17	2	1	FALSE	kcal_hr_corr_BW	0.0351117
HDP-018878	F	RT	CD	17	2	1	FALSE	kcal_hr_corr_BW	0.0352545
HDP-018878	F	RT	CD	17	2	1	FALSE	kcal_hr_corr_BW	0.0318362
HDP-018878	F	RT	CD	17	2	1	FALSE	kcal_hr_corr_BW	0.0326415
HDP-018878	F	RT	CD	17	2	1	FALSE	kcal_hr_corr_BW	0.030863
HDP-018878	F	RT	CD	17	2	1	FALSE	kcal_hr_corr_BW	0.0282596
HDP-018878	F	RT	CD	17	2	1	FALSE	kcal_hr_corr_BW	0.0303001
HDP-018878	F	RT	CD	17	2	1	FALSE	kcal_hr_corr_BW	0.0312614
HDP-018878	F	RT	CD	17	2	1	FALSE	kcal_hr_corr_BW	0.0305261
HDP-018878	F	RT	CD	17	2	1	FALSE	kcal_hr_corr_BW	0.0312394
HDP-018878	F	RT	CD	17	2	1	FALSE	kcal_hr_corr_BW	0.0348766
HDP-018878	F	RT	CD	18	2	1	FALSE	kcal_hr_corr_BW	0.034851
HDP-018878	F	RT	CD	18	2	1	FALSE	kcal_hr_corr_BW	0.0342885
HDP-018878	F	RT	CD	18	2	1	FALSE	kcal_hr_corr_BW	0.0332519
HDP-018878	F	RT	CD	18	2	1	FALSE	kcal_hr_corr_BW	0.0327562
HDP-018878	F	RT	CD	18	2	1	FALSE	kcal_hr_corr_BW	0.0416141
HDP-018878	F	RT	CD	18	2	1	FALSE	kcal_hr_corr_BW	0.0594413
HDP-018878	F	RT	CD	18	2	1	FALSE	kcal_hr_corr_BW	0.0651331
HDP-018878	F	RT	CD	18	2	1	FALSE	kcal_hr_corr_BW	0.0559843
HDP-018878	F	RT	CD	18	2	1	FALSE	kcal_hr_corr_BW	0.0536093
HDP-018878	F	RT	CD	18	2	1	FALSE	kcal_hr_corr_BW	0.0504448
HDP-018878	F	RT	CD	18	2	1	FALSE	kcal_hr_corr_BW	0.0517374
HDP-018878	F	RT	CD	18	2	1	FALSE	kcal_hr_corr_BW	0.0608524
HDP-018878	F	RT	CD	18	2	1	FALSE	kcal_hr_corr_BW	0.0653406
HDP-018878	F	RT	CD	18	2	1	FALSE	kcal_hr_corr_BW	0.0649111
HDP-018878	F	RT	CD	18	2	1	FALSE	kcal_hr_corr_BW	0.0682782
HDP-018878	F	RT	CD	18	2	1	FALSE	kcal_hr_corr_BW	0.0675533
HDP-018878	F	RT	CD	18	2	1	FALSE	kcal_hr_corr_BW	0.0518421
HDP-018878	F	RT	CD	18	2	1	FALSE	kcal_hr_corr_BW	0.0516902
HDP-018878	F	RT	CD	18	2	1	FALSE	kcal_hr_corr_BW	0.0512567
HDP-018878	F	RT	CD	18	2	1	FALSE	kcal_hr_corr_BW	0.0513144
HDP-018878	F	RT	CD	19	2	1	FALSE	kcal_hr_corr_BW	0.0539832
HDP-018878	F	RT	CD	19	2	1	FALSE	kcal_hr_corr_BW	0.0554091
HDP-018878	F	RT	CD	19	2	1	FALSE	kcal_hr_corr_BW	0.0558827
HDP-018878	F	RT	CD	19	2	1	FALSE	kcal_hr_corr_BW	0.057163
HDP-018878	F	RT	CD	19	2	1	FALSE	kcal_hr_corr_BW	0.0602787
HDP-018878	F	RT	CD	19	2	1	FALSE	kcal_hr_corr_BW	0.0544263
HDP-018878	F	RT	CD	19	2	1	FALSE	kcal_hr_corr_BW	0.0545505
HDP-018878	F	RT	CD	19	2	1	FALSE	kcal_hr_corr_BW	0.0441096
HDP-018878	F	RT	CD	19	2	1	FALSE	kcal_hr_corr_BW	0.0505453
HDP-018878	F	RT	CD	19	2	1	FALSE	kcal_hr_corr_BW	0.0652832
HDP-018878	F	RT	CD	19	2	1	FALSE	kcal_hr_corr_BW	0.0605632
HDP-018878	F	RT	CD	19	2	1	FALSE	kcal_hr_corr_BW	0.0494908
HDP-018878	F	RT	CD	19	2	1	FALSE	kcal_hr_corr_BW	0.0545347
HDP-018878	F	RT	CD	19	2	1	FALSE	kcal_hr_corr_BW	0.0540419
HDP-018878	F	RT	CD	19	2	1	FALSE	kcal_hr_corr_BW	0.0538023
HDP-018878	F	RT	CD	19	2	1	FALSE	kcal_hr_corr_BW	0.0616731
HDP-018878	F	RT	CD	19	2	1	FALSE	kcal_hr_corr_BW	0.0550445
HDP-018878	F	RT	CD	19	2	1	FALSE	kcal_hr_corr_BW	0.0456102
HDP-018878	F	RT	CD	19	2	1	FALSE	kcal_hr_corr_BW	0.0511899
HDP-018878	F	RT	CD	19	2	1	FALSE	kcal_hr_corr_BW	0.054088
HDP-018878	F	RT	CD	20	2	1	FALSE	kcal_hr_corr_BW	0.0453501
HDP-018878	F	RT	CD	20	2	1	FALSE	kcal_hr_corr_BW	0.0516867
HDP-018878	F	RT	CD	20	2	1	FALSE	kcal_hr_corr_BW	0.0468465
HDP-018878	F	RT	CD	20	2	1	FALSE	kcal_hr_corr_BW	0.0414041
HDP-018878	F	RT	CD	20	2	1	FALSE	kcal_hr_corr_BW	0.0493478
HDP-018878	F	RT	CD	20	2	1	FALSE	kcal_hr_corr_BW	0.0586588
HDP-018878	F	RT	CD	20	2	1	FALSE	kcal_hr_corr_BW	0.0587612
HDP-018878	F	RT	CD	20	2	1	FALSE	kcal_hr_corr_BW	0.0559135
HDP-018878	F	RT	CD	20	2	1	FALSE	kcal_hr_corr_BW	0.0495418
HDP-018878	F	RT	CD	20	2	1	FALSE	kcal_hr_corr_BW	0.0469454
HDP-018878	F	RT	CD	20	2	1	FALSE	kcal_hr_corr_BW	0.0466187
HDP-018878	F	RT	CD	20	2	1	FALSE	kcal_hr_corr_BW	0.0478723
HDP-018878	F	RT	CD	20	2	1	FALSE	kcal_hr_corr_BW	0.0478502
HDP-018878	F	RT	CD	20	2	1	FALSE	kcal_hr_corr_BW	0.0465068
HDP-018878	F	RT	CD	20	2	1	FALSE	kcal_hr_corr_BW	0.045153
HDP-018878	F	RT	CD	20	2	1	FALSE	kcal_hr_corr_BW	0.0479571
HDP-018878	F	RT	CD	20	2	1	FALSE	kcal_hr_corr_BW	0.041109
HDP-018878	F	RT	CD	20	2	1	FALSE	kcal_hr_corr_BW	0.0408389
HDP-018878	F	RT	CD	20	2	1	FALSE	kcal_hr_corr_BW	0.0464566
HDP-018878	F	RT	CD	20	2	1	FALSE	kcal_hr_corr_BW	0.0587211
HDP-018878	F	RT	CD	21	2	1	FALSE	kcal_hr_corr_BW	0.0672135
HDP-018878	F	RT	CD	21	2	1	FALSE	kcal_hr_corr_BW	0.0514935
HDP-018878	F	RT	CD	21	2	1	FALSE	kcal_hr_corr_BW	0.0517695
HDP-018878	F	RT	CD	21	2	1	FALSE	kcal_hr_corr_BW	0.0514185
HDP-018878	F	RT	CD	21	2	1	FALSE	kcal_hr_corr_BW	0.0555124
HDP-018878	F	RT	CD	21	2	1	FALSE	kcal_hr_corr_BW	0.059659
HDP-018878	F	RT	CD	21	2	1	FALSE	kcal_hr_corr_BW	0.0568228
HDP-018878	F	RT	CD	21	2	1	FALSE	kcal_hr_corr_BW	0.049845
HDP-018878	F	RT	CD	21	2	1	FALSE	kcal_hr_corr_BW	0.0513495
HDP-018878	F	RT	CD	21	2	1	FALSE	kcal_hr_corr_BW	0.0512064
HDP-018878	F	RT	CD	21	2	1	FALSE	kcal_hr_corr_BW	0.0507803
HDP-018878	F	RT	CD	21	2	1	FALSE	kcal_hr_corr_BW	0.0427134
HDP-018878	F	RT	CD	21	2	1	FALSE	kcal_hr_corr_BW	0.0491792
HDP-018878	F	RT	CD	21	2	1	FALSE	kcal_hr_corr_BW	0.0420274
HDP-018878	F	RT	CD	21	2	1	FALSE	kcal_hr_corr_BW	0.0395651
HDP-018878	F	RT	CD	21	2	1	FALSE	kcal_hr_corr_BW	0.0346658
HDP-018878	F	RT	CD	21	2	1	FALSE	kcal_hr_corr_BW	0.0272133
HDP-018878	F	RT	CD	21	2	1	FALSE	kcal_hr_corr_BW	0.0232111
HDP-018878	F	RT	CD	21	2	1	FALSE	kcal_hr_corr_BW	0.023211
HDP-018878	F	RT	CD	21	2	1	FALSE	kcal_hr_corr_BW	0.0265262
HDP-018878	F	RT	CD	22	2	1	FALSE	kcal_hr_corr_BW	0.0274435
HDP-018878	F	RT	CD	22	2	1	FALSE	kcal_hr_corr_BW	0.0279428
HDP-018878	F	RT	CD	22	2	1	FALSE	kcal_hr_corr_BW	0.0322609
HDP-018878	F	RT	CD	22	2	1	FALSE	kcal_hr_corr_BW	0.0356941
HDP-018878	F	RT	CD	22	2	1	FALSE	kcal_hr_corr_BW	0.0450667
HDP-018878	F	RT	CD	22	2	1	FALSE	kcal_hr_corr_BW	0.0619767
HDP-018878	F	RT	CD	22	2	1	FALSE	kcal_hr_corr_BW	0.058121
HDP-018878	F	RT	CD	22	2	1	FALSE	kcal_hr_corr_BW	0.0519719
HDP-018878	F	RT	CD	22	2	1	FALSE	kcal_hr_corr_BW	0.0533933
HDP-018878	F	RT	CD	22	2	1	FALSE	kcal_hr_corr_BW	0.054006
HDP-018878	F	RT	CD	22	2	1	FALSE	kcal_hr_corr_BW	0.0591592
HDP-018878	F	RT	CD	22	2	1	FALSE	kcal_hr_corr_BW	0.0684002
HDP-018878	F	RT	CD	22	2	1	FALSE	kcal_hr_corr_BW	0.050836
HDP-018878	F	RT	CD	22	2	1	FALSE	kcal_hr_corr_BW	0.0416369
HDP-018878	F	RT	CD	22	2	1	FALSE	kcal_hr_corr_BW	0.0480983
HDP-018878	F	RT	CD	22	2	1	FALSE	kcal_hr_corr_BW	0.0481973
HDP-018878	F	RT	CD	22	2	1	FALSE	kcal_hr_corr_BW	0.0525823
HDP-018878	F	RT	CD	22	2	1	FALSE	kcal_hr_corr_BW	0.0618639
HDP-018878	F	RT	CD	22	2	1	FALSE	kcal_hr_corr_BW	0.0571624
HDP-018878	F	RT	CD	22	2	1	FALSE	kcal_hr_corr_BW	0.0428389
HDP-018878	F	RT	CD	23	2	1	FALSE	kcal_hr_corr_BW	0.0415834
HDP-018878	F	RT	CD	23	2	1	FALSE	kcal_hr_corr_BW	0.0358002
HDP-018878	F	RT	CD	23	2	1	FALSE	kcal_hr_corr_BW	0.0343348
HDP-018878	F	RT	CD	23	2	1	FALSE	kcal_hr_corr_BW	0.0355755
HDP-018878	F	RT	CD	23	2	1	FALSE	kcal_hr_corr_BW	0.0410698
HDP-018878	F	RT	CD	23	2	1	FALSE	kcal_hr_corr_BW	0.0422987
HDP-018878	F	RT	CD	23	2	1	FALSE	kcal_hr_corr_BW	0.0364438
HDP-018878	F	RT	CD	23	2	1	FALSE	kcal_hr_corr_BW	0.028364
HDP-018878	F	RT	CD	23	2	1	FALSE	kcal_hr_corr_BW	0.0225496
HDP-018878	F	RT	CD	23	2	1	FALSE	kcal_hr_corr_BW	0.0211612
HDP-018878	F	RT	CD	23	2	1	FALSE	kcal_hr_corr_BW	0.0237801
HDP-018878	F	RT	CD	23	2	1	FALSE	kcal_hr_corr_BW	0.0267544
HDP-018878	F	RT	CD	23	2	1	FALSE	kcal_hr_corr_BW	0.0285872
HDP-018878	F	RT	CD	23	2	1	FALSE	kcal_hr_corr_BW	0.0306194
HDP-018878	F	RT	CD	23	2	1	FALSE	kcal_hr_corr_BW	0.0315655
HDP-018878	F	RT	CD	23	2	1	FALSE	kcal_hr_corr_BW	0.0301843
HDP-018878	F	RT	CD	23	2	1	FALSE	kcal_hr_corr_BW	0.0257078
HDP-018878	F	RT	CD	23	2	1	FALSE	kcal_hr_corr_BW	0.0283496
HDP-018878	F	RT	CD	23	2	1	FALSE	kcal_hr_corr_BW	0.0308876
HDP-018878	F	RT	CD	23	2	1	FALSE	kcal_hr_corr_BW	0.0294117
HDP-018883	F	RT	CD	0	1	1	TRUE	kcal_hr_corr_BW	0.0266579
HDP-018883	F	RT	CD	0	1	1	TRUE	kcal_hr_corr_BW	0.0304644
HDP-018883	F	RT	CD	0	1	1	TRUE	kcal_hr_corr_BW	0.0323068
HDP-018883	F	RT	CD	0	1	1	TRUE	kcal_hr_corr_BW	0.0284038
HDP-018883	F	RT	CD	0	1	1	TRUE	kcal_hr_corr_BW	0.0297118
HDP-018883	F	RT	CD	0	1	1	TRUE	kcal_hr_corr_BW	0.0375182
HDP-018883	F	RT	CD	0	1	1	TRUE	kcal_hr_corr_BW	0.0294295
HDP-018883	F	RT	CD	0	1	1	TRUE	kcal_hr_corr_BW	0.0300982
HDP-018883	F	RT	CD	0	1	1	TRUE	kcal_hr_corr_BW	0.0324788
HDP-018883	F	RT	CD	0	1	1	TRUE	kcal_hr_corr_BW	0.0291294
HDP-018883	F	RT	CD	0	1	1	TRUE	kcal_hr_corr_BW	0.0306089
HDP-018883	F	RT	CD	0	1	1	TRUE	kcal_hr_corr_BW	0.0287533
HDP-018883	F	RT	CD	0	1	1	TRUE	kcal_hr_corr_BW	0.0314221
HDP-018883	F	RT	CD	0	1	1	TRUE	kcal_hr_corr_BW	0.0320179
HDP-018883	F	RT	CD	0	1	1	TRUE	kcal_hr_corr_BW	0.0310199
HDP-018883	F	RT	CD	0	1	1	TRUE	kcal_hr_corr_BW	0.03064
HDP-018883	F	RT	CD	0	1	1	TRUE	kcal_hr_corr_BW	0.0307182
HDP-018883	F	RT	CD	0	1	1	TRUE	kcal_hr_corr_BW	0.0311831
HDP-018883	F	RT	CD	0	1	1	TRUE	kcal_hr_corr_BW	0.0324976
HDP-018883	F	RT	CD	0	1	1	TRUE	kcal_hr_corr_BW	0.0321844
HDP-018883	F	RT	CD	1	1	1	TRUE	kcal_hr_corr_BW	0.0321095
HDP-018883	F	RT	CD	1	1	1	TRUE	kcal_hr_corr_BW	0.0303747
HDP-018883	F	RT	CD	1	1	1	TRUE	kcal_hr_corr_BW	0.031585
HDP-018883	F	RT	CD	1	1	1	TRUE	kcal_hr_corr_BW	0.0339655
HDP-018883	F	RT	CD	1	1	1	TRUE	kcal_hr_corr_BW	0.0337209
HDP-018883	F	RT	CD	1	1	1	TRUE	kcal_hr_corr_BW	0.0312019
HDP-018883	F	RT	CD	1	1	1	TRUE	kcal_hr_corr_BW	0.0404938
HDP-018883	F	RT	CD	1	1	1	TRUE	kcal_hr_corr_BW	0.0444648
HDP-018883	F	RT	CD	1	1	1	TRUE	kcal_hr_corr_BW	0.0483047
HDP-018883	F	RT	CD	1	1	1	TRUE	kcal_hr_corr_BW	0.0578482
HDP-018883	F	RT	CD	1	1	1	TRUE	kcal_hr_corr_BW	0.0533195
HDP-018883	F	RT	CD	1	1	1	TRUE	kcal_hr_corr_BW	0.0428353
HDP-018883	F	RT	CD	1	1	1	TRUE	kcal_hr_corr_BW	0.0330453
HDP-018883	F	RT	CD	1	1	1	TRUE	kcal_hr_corr_BW	0.0307221
HDP-018883	F	RT	CD	1	1	1	TRUE	kcal_hr_corr_BW	0.0282384
HDP-018883	F	RT	CD	1	1	1	TRUE	kcal_hr_corr_BW	0.029968
HDP-018883	F	RT	CD	1	1	1	TRUE	kcal_hr_corr_BW	0.0326635
HDP-018883	F	RT	CD	1	1	1	TRUE	kcal_hr_corr_BW	0.0323905
HDP-018883	F	RT	CD	1	1	1	TRUE	kcal_hr_corr_BW	0.0336749
HDP-018883	F	RT	CD	1	1	1	TRUE	kcal_hr_corr_BW	0.0323389
HDP-018883	F	RT	CD	2	1	1	TRUE	kcal_hr_corr_BW	0.0325969
HDP-018883	F	RT	CD	2	1	1	TRUE	kcal_hr_corr_BW	0.0325615
HDP-018883	F	RT	CD	2	1	1	TRUE	kcal_hr_corr_BW	0.0329679
HDP-018883	F	RT	CD	2	1	1	TRUE	kcal_hr_corr_BW	0.0297665
HDP-018883	F	RT	CD	2	1	1	TRUE	kcal_hr_corr_BW	0.0286693
HDP-018883	F	RT	CD	2	1	1	TRUE	kcal_hr_corr_BW	0.0328517
HDP-018883	F	RT	CD	2	1	1	TRUE	kcal_hr_corr_BW	0.0331918
HDP-018883	F	RT	CD	2	1	1	TRUE	kcal_hr_corr_BW	0.0362485
HDP-018883	F	RT	CD	2	1	1	TRUE	kcal_hr_corr_BW	0.0370467
HDP-018883	F	RT	CD	2	1	1	TRUE	kcal_hr_corr_BW	0.0308135
HDP-018883	F	RT	CD	2	1	1	TRUE	kcal_hr_corr_BW	0.0329458
HDP-018883	F	RT	CD	2	1	1	TRUE	kcal_hr_corr_BW	0.0350155
HDP-018883	F	RT	CD	2	1	1	TRUE	kcal_hr_corr_BW	0.0353728
HDP-018883	F	RT	CD	2	1	1	TRUE	kcal_hr_corr_BW	0.035189
HDP-018883	F	RT	CD	2	1	1	TRUE	kcal_hr_corr_BW	0.0338127
HDP-018883	F	RT	CD	2	1	1	TRUE	kcal_hr_corr_BW	0.0304981
HDP-018883	F	RT	CD	2	1	1	TRUE	kcal_hr_corr_BW	0.0303339
HDP-018883	F	RT	CD	2	1	1	TRUE	kcal_hr_corr_BW	0.032484
HDP-018883	F	RT	CD	2	1	1	TRUE	kcal_hr_corr_BW	0.0314388
HDP-018883	F	RT	CD	2	1	1	TRUE	kcal_hr_corr_BW	0.027475
HDP-018883	F	RT	CD	3	1	1	TRUE	kcal_hr_corr_BW	0.0318825
HDP-018883	F	RT	CD	3	1	1	TRUE	kcal_hr_corr_BW	0.0341023
HDP-018883	F	RT	CD	3	1	1	TRUE	kcal_hr_corr_BW	0.0336657
HDP-018883	F	RT	CD	3	1	1	TRUE	kcal_hr_corr_BW	0.0326785
HDP-018883	F	RT	CD	3	1	1	TRUE	kcal_hr_corr_BW	0.0339177
HDP-018883	F	RT	CD	3	1	1	TRUE	kcal_hr_corr_BW	0.0414009
HDP-018883	F	RT	CD	3	1	1	TRUE	kcal_hr_corr_BW	0.0412976
HDP-018883	F	RT	CD	3	1	1	TRUE	kcal_hr_corr_BW	0.0395308
HDP-018883	F	RT	CD	3	1	1	TRUE	kcal_hr_corr_BW	0.0259077
HDP-018883	F	RT	CD	3	1	1	TRUE	kcal_hr_corr_BW	0.0252941
HDP-018883	F	RT	CD	3	1	1	TRUE	kcal_hr_corr_BW	0.032103
HDP-018883	F	RT	CD	3	1	1	TRUE	kcal_hr_corr_BW	0.0306649
HDP-018883	F	RT	CD	3	1	1	TRUE	kcal_hr_corr_BW	0.029058
HDP-018883	F	RT	CD	3	1	1	TRUE	kcal_hr_corr_BW	0.0279033
HDP-018883	F	RT	CD	3	1	1	TRUE	kcal_hr_corr_BW	0.0323417
HDP-018883	F	RT	CD	3	1	1	TRUE	kcal_hr_corr_BW	0.0324978
HDP-018883	F	RT	CD	3	1	1	TRUE	kcal_hr_corr_BW	0.0338131
HDP-018883	F	RT	CD	3	1	1	TRUE	kcal_hr_corr_BW	0.0368972
HDP-018883	F	RT	CD	3	1	1	TRUE	kcal_hr_corr_BW	0.040521
HDP-018883	F	RT	CD	3	1	1	TRUE	kcal_hr_corr_BW	0.041949
HDP-018883	F	RT	CD	4	1	1	TRUE	kcal_hr_corr_BW	0.0398873
HDP-018883	F	RT	CD	4	1	1	TRUE	kcal_hr_corr_BW	0.0342547
HDP-018883	F	RT	CD	4	1	1	TRUE	kcal_hr_corr_BW	0.0306843
HDP-018883	F	RT	CD	4	1	1	TRUE	kcal_hr_corr_BW	0.0276389
HDP-018883	F	RT	CD	4	1	1	TRUE	kcal_hr_corr_BW	0.0327831
HDP-018883	F	RT	CD	4	1	1	TRUE	kcal_hr_corr_BW	0.0349917
HDP-018883	F	RT	CD	4	1	1	TRUE	kcal_hr_corr_BW	0.0343939
HDP-018883	F	RT	CD	4	1	1	TRUE	kcal_hr_corr_BW	0.032437
HDP-018883	F	RT	CD	4	1	1	TRUE	kcal_hr_corr_BW	0.0356921
HDP-018883	F	RT	CD	4	1	1	TRUE	kcal_hr_corr_BW	0.0339943
HDP-018883	F	RT	CD	4	1	1	TRUE	kcal_hr_corr_BW	0.0351427
HDP-018883	F	RT	CD	4	1	1	TRUE	kcal_hr_corr_BW	0.0323247
HDP-018883	F	RT	CD	4	1	1	TRUE	kcal_hr_corr_BW	0.0258624
HDP-018883	F	RT	CD	4	1	1	TRUE	kcal_hr_corr_BW	0.0230543
HDP-018883	F	RT	CD	4	1	1	TRUE	kcal_hr_corr_BW	0.0299789
HDP-018883	F	RT	CD	4	1	1	TRUE	kcal_hr_corr_BW	0.0321351
HDP-018883	F	RT	CD	4	1	1	TRUE	kcal_hr_corr_BW	0.0330082
HDP-018883	F	RT	CD	4	1	1	TRUE	kcal_hr_corr_BW	0.0341919
HDP-018883	F	RT	CD	4	1	1	TRUE	kcal_hr_corr_BW	0.0339259
HDP-018883	F	RT	CD	4	1	1	TRUE	kcal_hr_corr_BW	0.0339829
HDP-018883	F	RT	CD	5	1	1	TRUE	kcal_hr_corr_BW	0.0369291
HDP-018883	F	RT	CD	5	1	1	TRUE	kcal_hr_corr_BW	0.0344682
HDP-018883	F	RT	CD	5	1	1	TRUE	kcal_hr_corr_BW	0.0327563
HDP-018883	F	RT	CD	5	1	1	TRUE	kcal_hr_corr_BW	0.0304981
HDP-018883	F	RT	CD	5	1	1	TRUE	kcal_hr_corr_BW	0.0306537
HDP-018883	F	RT	CD	5	1	1	TRUE	kcal_hr_corr_BW	0.0315057
HDP-018883	F	RT	CD	5	1	1	TRUE	kcal_hr_corr_BW	0.0334801
HDP-018883	F	RT	CD	5	1	1	TRUE	kcal_hr_corr_BW	0.0344143
HDP-018883	F	RT	CD	5	1	1	TRUE	kcal_hr_corr_BW	0.0352299
HDP-018883	F	RT	CD	5	1	1	TRUE	kcal_hr_corr_BW	0.0344604
HDP-018883	F	RT	CD	5	1	1	TRUE	kcal_hr_corr_BW	0.0279239
HDP-018883	F	RT	CD	5	1	1	TRUE	kcal_hr_corr_BW	0.031844
HDP-018883	F	RT	CD	5	1	1	TRUE	kcal_hr_corr_BW	0.0361238
HDP-018883	F	RT	CD	5	1	1	TRUE	kcal_hr_corr_BW	0.0336248
HDP-018883	F	RT	CD	5	1	1	TRUE	kcal_hr_corr_BW	0.0285856
HDP-018883	F	RT	CD	5	1	1	TRUE	kcal_hr_corr_BW	0.0279133
HDP-018883	F	RT	CD	5	1	1	TRUE	kcal_hr_corr_BW	0.0318956
HDP-018883	F	RT	CD	5	1	1	TRUE	kcal_hr_corr_BW	0.0302315
HDP-018883	F	RT	CD	5	1	1	TRUE	kcal_hr_corr_BW	0.0318103
HDP-018883	F	RT	CD	5	1	1	TRUE	kcal_hr_corr_BW	0.032698
HDP-018883	F	RT	CD	6	1	1	TRUE	kcal_hr_corr_BW	0.0329599
HDP-018883	F	RT	CD	6	1	1	TRUE	kcal_hr_corr_BW	0.0327458
HDP-018883	F	RT	CD	6	1	1	TRUE	kcal_hr_corr_BW	0.0317608
HDP-018883	F	RT	CD	6	1	1	TRUE	kcal_hr_corr_BW	0.0339991
HDP-018883	F	RT	CD	6	1	1	TRUE	kcal_hr_corr_BW	0.0333216
HDP-018883	F	RT	CD	6	1	1	TRUE	kcal_hr_corr_BW	0.0341639
HDP-018883	F	RT	CD	6	1	1	TRUE	kcal_hr_corr_BW	0.0346961
HDP-018883	F	RT	CD	6	1	1	TRUE	kcal_hr_corr_BW	0.0321403
HDP-018883	F	RT	CD	6	1	1	TRUE	kcal_hr_corr_BW	0.0407312
HDP-018883	F	RT	CD	6	1	1	TRUE	kcal_hr_corr_BW	0.0497034
HDP-018883	F	RT	CD	6	1	1	TRUE	kcal_hr_corr_BW	0.0541444
HDP-018883	F	RT	CD	6	1	1	TRUE	kcal_hr_corr_BW	0.0570118
HDP-018883	F	RT	CD	6	1	1	TRUE	kcal_hr_corr_BW	0.0506589
HDP-018883	F	RT	CD	6	1	1	TRUE	kcal_hr_corr_BW	0.0534961
HDP-018883	F	RT	CD	6	1	1	TRUE	kcal_hr_corr_BW	0.0558819
HDP-018883	F	RT	CD	6	1	1	TRUE	kcal_hr_corr_BW	0.0565713
HDP-018883	F	RT	CD	6	1	1	TRUE	kcal_hr_corr_BW	0.0534621
HDP-018883	F	RT	CD	6	1	1	TRUE	kcal_hr_corr_BW	0.056419
HDP-018883	F	RT	CD	6	1	1	TRUE	kcal_hr_corr_BW	0.0594438
HDP-018883	F	RT	CD	6	1	1	TRUE	kcal_hr_corr_BW	0.0485123
HDP-018883	F	RT	CD	7	1	1	TRUE	kcal_hr_corr_BW	0.0491542
HDP-018883	F	RT	CD	7	1	1	TRUE	kcal_hr_corr_BW	0.0500577
HDP-018883	F	RT	CD	7	1	1	TRUE	kcal_hr_corr_BW	0.0550749
HDP-018883	F	RT	CD	7	1	1	TRUE	kcal_hr_corr_BW	0.0513304
HDP-018883	F	RT	CD	7	1	1	TRUE	kcal_hr_corr_BW	0.0484924
HDP-018883	F	RT	CD	7	1	1	TRUE	kcal_hr_corr_BW	0.0459694
HDP-018883	F	RT	CD	7	1	1	TRUE	kcal_hr_corr_BW	0.038176
HDP-018883	F	RT	CD	7	1	1	TRUE	kcal_hr_corr_BW	0.0397148
HDP-018883	F	RT	CD	7	1	1	TRUE	kcal_hr_corr_BW	0.0358204
HDP-018883	F	RT	CD	7	1	1	TRUE	kcal_hr_corr_BW	0.029575
HDP-018883	F	RT	CD	7	1	1	TRUE	kcal_hr_corr_BW	0.0289456
HDP-018883	F	RT	CD	7	1	1	TRUE	kcal_hr_corr_BW	0.0295777
HDP-018883	F	RT	CD	7	1	1	TRUE	kcal_hr_corr_BW	0.0283553
HDP-018883	F	RT	CD	7	1	1	TRUE	kcal_hr_corr_BW	0.025746
HDP-018883	F	RT	CD	7	1	1	TRUE	kcal_hr_corr_BW	0.0235755
HDP-018883	F	RT	CD	7	1	1	TRUE	kcal_hr_corr_BW	0.0291641
HDP-018883	F	RT	CD	7	1	1	TRUE	kcal_hr_corr_BW	0.0332487
HDP-018883	F	RT	CD	7	1	1	TRUE	kcal_hr_corr_BW	0.0292267
HDP-018883	F	RT	CD	7	1	1	TRUE	kcal_hr_corr_BW	0.0306654
HDP-018883	F	RT	CD	7	1	1	TRUE	kcal_hr_corr_BW	0.0323478
HDP-018883	F	RT	CD	8	1	1	TRUE	kcal_hr_corr_BW	0.0329285
HDP-018883	F	RT	CD	8	1	1	TRUE	kcal_hr_corr_BW	0.0326169
HDP-018883	F	RT	CD	8	1	1	TRUE	kcal_hr_corr_BW	0.0291421
HDP-018883	F	RT	CD	8	1	1	TRUE	kcal_hr_corr_BW	0.0292541
HDP-018883	F	RT	CD	8	1	1	TRUE	kcal_hr_corr_BW	0.0325778
HDP-018883	F	RT	CD	8	1	1	TRUE	kcal_hr_corr_BW	0.0345287
HDP-018883	F	RT	CD	8	1	1	TRUE	kcal_hr_corr_BW	0.0331651
HDP-018883	F	RT	CD	8	1	1	TRUE	kcal_hr_corr_BW	0.0334249
HDP-018883	F	RT	CD	8	1	1	TRUE	kcal_hr_corr_BW	0.0322036
HDP-018883	F	RT	CD	8	1	1	TRUE	kcal_hr_corr_BW	0.0323097
HDP-018883	F	RT	CD	8	1	1	TRUE	kcal_hr_corr_BW	0.0332833
HDP-018883	F	RT	CD	8	1	1	TRUE	kcal_hr_corr_BW	0.0324737
HDP-018883	F	RT	CD	8	1	1	TRUE	kcal_hr_corr_BW	0.030333
HDP-018883	F	RT	CD	8	1	1	TRUE	kcal_hr_corr_BW	0.0324522
HDP-018883	F	RT	CD	8	1	1	TRUE	kcal_hr_corr_BW	0.0343189
HDP-018883	F	RT	CD	8	1	1	TRUE	kcal_hr_corr_BW	0.0396354
HDP-018883	F	RT	CD	8	1	1	TRUE	kcal_hr_corr_BW	0.0441721
HDP-018883	F	RT	CD	8	1	1	TRUE	kcal_hr_corr_BW	0.0432531
HDP-018883	F	RT	CD	8	1	1	TRUE	kcal_hr_corr_BW	0.0386244
HDP-018883	F	RT	CD	8	1	1	TRUE	kcal_hr_corr_BW	0.0327926
HDP-018883	F	RT	CD	9	1	1	TRUE	kcal_hr_corr_BW	0.0316999
HDP-018883	F	RT	CD	9	1	1	TRUE	kcal_hr_corr_BW	0.0305661
HDP-018883	F	RT	CD	9	1	1	TRUE	kcal_hr_corr_BW	0.0340687
HDP-018883	F	RT	CD	9	1	1	TRUE	kcal_hr_corr_BW	0.0430622
HDP-018883	F	RT	CD	9	1	1	TRUE	kcal_hr_corr_BW	0.0361688
HDP-018883	F	RT	CD	9	1	1	TRUE	kcal_hr_corr_BW	0.0306514
HDP-018883	F	RT	CD	9	1	1	TRUE	kcal_hr_corr_BW	0.0325976
HDP-018883	F	RT	CD	9	1	1	TRUE	kcal_hr_corr_BW	0.0339999
HDP-018883	F	RT	CD	9	1	1	TRUE	kcal_hr_corr_BW	0.0342608
HDP-018883	F	RT	CD	9	1	1	TRUE	kcal_hr_corr_BW	0.0352848
HDP-018883	F	RT	CD	9	1	1	TRUE	kcal_hr_corr_BW	0.0322433
HDP-018883	F	RT	CD	9	1	1	TRUE	kcal_hr_corr_BW	0.032071
HDP-018883	F	RT	CD	9	1	1	TRUE	kcal_hr_corr_BW	0.0317489
HDP-018883	F	RT	CD	9	1	1	TRUE	kcal_hr_corr_BW	0.0307822
HDP-018883	F	RT	CD	9	1	1	TRUE	kcal_hr_corr_BW	0.0292187
HDP-018883	F	RT	CD	9	1	1	TRUE	kcal_hr_corr_BW	0.0337572
HDP-018883	F	RT	CD	9	1	1	TRUE	kcal_hr_corr_BW	0.047086
HDP-018883	F	RT	CD	9	1	1	TRUE	kcal_hr_corr_BW	0.0480367
HDP-018883	F	RT	CD	9	1	1	TRUE	kcal_hr_corr_BW	0.0491356
HDP-018883	F	RT	CD	9	1	1	TRUE	kcal_hr_corr_BW	0.0511544
HDP-018883	F	RT	CD	10	1	1	TRUE	kcal_hr_corr_BW	0.0550967
HDP-018883	F	RT	CD	10	1	1	TRUE	kcal_hr_corr_BW	0.0549044
HDP-018883	F	RT	CD	10	1	1	TRUE	kcal_hr_corr_BW	0.0553347
HDP-018883	F	RT	CD	10	1	1	TRUE	kcal_hr_corr_BW	0.057537
HDP-018883	F	RT	CD	10	1	1	TRUE	kcal_hr_corr_BW	0.0514632
HDP-018883	F	RT	CD	10	1	1	TRUE	kcal_hr_corr_BW	0.0564573
HDP-018883	F	RT	CD	10	1	1	TRUE	kcal_hr_corr_BW	0.0586048
HDP-018883	F	RT	CD	10	1	1	TRUE	kcal_hr_corr_BW	0.0503285
HDP-018883	F	RT	CD	10	1	1	TRUE	kcal_hr_corr_BW	0.0480014
HDP-018883	F	RT	CD	10	1	1	TRUE	kcal_hr_corr_BW	0.0545531
HDP-018883	F	RT	CD	10	1	1	TRUE	kcal_hr_corr_BW	0.0527618
HDP-018883	F	RT	CD	10	1	1	TRUE	kcal_hr_corr_BW	0.0481375
HDP-018883	F	RT	CD	10	1	1	TRUE	kcal_hr_corr_BW	0.0509852
HDP-018883	F	RT	CD	10	1	1	TRUE	kcal_hr_corr_BW	0.0517329
HDP-018883	F	RT	CD	10	1	1	TRUE	kcal_hr_corr_BW	0.0533305
HDP-018883	F	RT	CD	10	1	1	TRUE	kcal_hr_corr_BW	0.05753
HDP-018883	F	RT	CD	10	1	1	TRUE	kcal_hr_corr_BW	0.0495211
HDP-018883	F	RT	CD	10	1	1	TRUE	kcal_hr_corr_BW	0.0501033
HDP-018883	F	RT	CD	10	1	1	TRUE	kcal_hr_corr_BW	0.0489852
HDP-018883	F	RT	CD	10	1	1	TRUE	kcal_hr_corr_BW	0.050132
HDP-018883	F	RT	CD	11	1	1	TRUE	kcal_hr_corr_BW	0.0521726
HDP-018883	F	RT	CD	11	1	1	TRUE	kcal_hr_corr_BW	0.0565654
HDP-018883	F	RT	CD	11	1	1	TRUE	kcal_hr_corr_BW	0.053887
HDP-018883	F	RT	CD	11	1	1	TRUE	kcal_hr_corr_BW	0.0407987
HDP-018883	F	RT	CD	11	1	1	TRUE	kcal_hr_corr_BW	0.0356028
HDP-018883	F	RT	CD	11	1	1	TRUE	kcal_hr_corr_BW	0.0313385
HDP-018883	F	RT	CD	11	1	1	TRUE	kcal_hr_corr_BW	0.0352104
HDP-018883	F	RT	CD	11	1	1	TRUE	kcal_hr_corr_BW	0.0405412
HDP-018883	F	RT	CD	11	1	1	TRUE	kcal_hr_corr_BW	0.0368119
HDP-018883	F	RT	CD	11	1	1	TRUE	kcal_hr_corr_BW	0.0452903
HDP-018883	F	RT	CD	11	1	1	TRUE	kcal_hr_corr_BW	0.0375968
HDP-018883	F	RT	CD	11	1	1	TRUE	kcal_hr_corr_BW	0.0323146
HDP-018883	F	RT	CD	11	1	1	TRUE	kcal_hr_corr_BW	0.0327125
HDP-018883	F	RT	CD	11	1	1	TRUE	kcal_hr_corr_BW	0.0501062
HDP-018883	F	RT	CD	11	1	1	TRUE	kcal_hr_corr_BW	0.0322996
HDP-018883	F	RT	CD	11	1	1	TRUE	kcal_hr_corr_BW	0.0296459
HDP-018883	F	RT	CD	11	1	1	TRUE	kcal_hr_corr_BW	0.0304681
HDP-018883	F	RT	CD	11	1	1	TRUE	kcal_hr_corr_BW	0.0320162
HDP-018883	F	RT	CD	11	1	1	TRUE	kcal_hr_corr_BW	0.0311214
HDP-018883	F	RT	CD	11	1	1	TRUE	kcal_hr_corr_BW	0.0314784
HDP-018883	F	RT	CD	12	1	1	FALSE	kcal_hr_corr_BW	0.0324791
HDP-018883	F	RT	CD	12	1	1	FALSE	kcal_hr_corr_BW	0.0369922
HDP-018883	F	RT	CD	12	1	1	FALSE	kcal_hr_corr_BW	0.0336675
HDP-018883	F	RT	CD	12	1	1	FALSE	kcal_hr_corr_BW	0.03379
HDP-018883	F	RT	CD	12	1	1	FALSE	kcal_hr_corr_BW	0.0407906
HDP-018883	F	RT	CD	12	1	1	FALSE	kcal_hr_corr_BW	0.0383879
HDP-018883	F	RT	CD	12	1	1	FALSE	kcal_hr_corr_BW	0.0433053
HDP-018883	F	RT	CD	12	1	1	FALSE	kcal_hr_corr_BW	0.0498284
HDP-018883	F	RT	CD	12	1	1	FALSE	kcal_hr_corr_BW	0.0541856
HDP-018883	F	RT	CD	12	1	1	FALSE	kcal_hr_corr_BW	0.0527826
HDP-018883	F	RT	CD	12	1	1	FALSE	kcal_hr_corr_BW	0.0562104
HDP-018883	F	RT	CD	12	1	1	FALSE	kcal_hr_corr_BW	0.0526776
HDP-018883	F	RT	CD	12	1	1	FALSE	kcal_hr_corr_BW	0.0541762
HDP-018883	F	RT	CD	12	1	1	FALSE	kcal_hr_corr_BW	0.0598627
HDP-018883	F	RT	CD	12	1	1	FALSE	kcal_hr_corr_BW	0.0517958
HDP-018883	F	RT	CD	12	1	1	FALSE	kcal_hr_corr_BW	0.0436922
HDP-018883	F	RT	CD	12	1	1	FALSE	kcal_hr_corr_BW	0.0457964
HDP-018883	F	RT	CD	12	1	1	FALSE	kcal_hr_corr_BW	0.050565
HDP-018883	F	RT	CD	12	1	1	FALSE	kcal_hr_corr_BW	0.0527892
HDP-018883	F	RT	CD	12	1	1	FALSE	kcal_hr_corr_BW	0.0598154
HDP-018883	F	RT	CD	13	1	1	FALSE	kcal_hr_corr_BW	0.0543069
HDP-018883	F	RT	CD	13	1	1	FALSE	kcal_hr_corr_BW	0.0509278
HDP-018883	F	RT	CD	13	1	1	FALSE	kcal_hr_corr_BW	0.0605594
HDP-018883	F	RT	CD	13	1	1	FALSE	kcal_hr_corr_BW	0.0621657
HDP-018883	F	RT	CD	13	1	1	FALSE	kcal_hr_corr_BW	0.0536198
HDP-018883	F	RT	CD	13	1	1	FALSE	kcal_hr_corr_BW	0.0510034
HDP-018883	F	RT	CD	13	1	1	FALSE	kcal_hr_corr_BW	0.0610261
HDP-018883	F	RT	CD	13	1	1	FALSE	kcal_hr_corr_BW	0.057094
HDP-018883	F	RT	CD	13	1	1	FALSE	kcal_hr_corr_BW	0.0443223
HDP-018883	F	RT	CD	13	1	1	FALSE	kcal_hr_corr_BW	0.0493217
HDP-018883	F	RT	CD	13	1	1	FALSE	kcal_hr_corr_BW	0.0587048
HDP-018883	F	RT	CD	13	1	1	FALSE	kcal_hr_corr_BW	0.0570751
HDP-018883	F	RT	CD	13	1	1	FALSE	kcal_hr_corr_BW	0.0563809
HDP-018883	F	RT	CD	13	1	1	FALSE	kcal_hr_corr_BW	0.0593847
HDP-018883	F	RT	CD	13	1	1	FALSE	kcal_hr_corr_BW	0.053093
HDP-018883	F	RT	CD	13	1	1	FALSE	kcal_hr_corr_BW	0.0548252
HDP-018883	F	RT	CD	13	1	1	FALSE	kcal_hr_corr_BW	0.058258
HDP-018883	F	RT	CD	13	1	1	FALSE	kcal_hr_corr_BW	0.0465791
HDP-018883	F	RT	CD	13	1	1	FALSE	kcal_hr_corr_BW	0.0474513
HDP-018883	F	RT	CD	13	1	1	FALSE	kcal_hr_corr_BW	0.0473158
HDP-018883	F	RT	CD	14	1	1	FALSE	kcal_hr_corr_BW	0.0551007
HDP-018883	F	RT	CD	14	1	1	FALSE	kcal_hr_corr_BW	0.0519179
HDP-018883	F	RT	CD	14	1	1	FALSE	kcal_hr_corr_BW	0.0524506
HDP-018883	F	RT	CD	14	1	1	FALSE	kcal_hr_corr_BW	0.049914
HDP-018883	F	RT	CD	14	1	1	FALSE	kcal_hr_corr_BW	0.0519906
HDP-018883	F	RT	CD	14	1	1	FALSE	kcal_hr_corr_BW	0.0521551
HDP-018883	F	RT	CD	14	1	1	FALSE	kcal_hr_corr_BW	0.0506114
HDP-018883	F	RT	CD	14	1	1	FALSE	kcal_hr_corr_BW	0.0558651
HDP-018883	F	RT	CD	14	1	1	FALSE	kcal_hr_corr_BW	0.0492336
HDP-018883	F	RT	CD	14	1	1	FALSE	kcal_hr_corr_BW	0.052803
HDP-018883	F	RT	CD	14	1	1	FALSE	kcal_hr_corr_BW	0.0515837
HDP-018883	F	RT	CD	14	1	1	FALSE	kcal_hr_corr_BW	0.0472055
HDP-018883	F	RT	CD	14	1	1	FALSE	kcal_hr_corr_BW	0.0461164
HDP-018883	F	RT	CD	14	1	1	FALSE	kcal_hr_corr_BW	0.0498607
HDP-018883	F	RT	CD	14	1	1	FALSE	kcal_hr_corr_BW	0.0499439
HDP-018883	F	RT	CD	14	1	1	FALSE	kcal_hr_corr_BW	0.0510337
HDP-018883	F	RT	CD	14	1	1	FALSE	kcal_hr_corr_BW	0.0531044
HDP-018883	F	RT	CD	14	1	1	FALSE	kcal_hr_corr_BW	0.0522471
HDP-018883	F	RT	CD	14	1	1	FALSE	kcal_hr_corr_BW	0.0566778
HDP-018883	F	RT	CD	14	1	1	FALSE	kcal_hr_corr_BW	0.0483497
HDP-018883	F	RT	CD	15	1	1	FALSE	kcal_hr_corr_BW	0.0488838
HDP-018883	F	RT	CD	15	1	1	FALSE	kcal_hr_corr_BW	0.050542
HDP-018883	F	RT	CD	15	1	1	FALSE	kcal_hr_corr_BW	0.0556447
HDP-018883	F	RT	CD	15	1	1	FALSE	kcal_hr_corr_BW	0.0567778
HDP-018883	F	RT	CD	15	1	1	FALSE	kcal_hr_corr_BW	0.056278
HDP-018883	F	RT	CD	15	1	1	FALSE	kcal_hr_corr_BW	0.0428389
HDP-018883	F	RT	CD	15	1	1	FALSE	kcal_hr_corr_BW	0.0513994
HDP-018883	F	RT	CD	15	1	1	FALSE	kcal_hr_corr_BW	0.0554884
HDP-018883	F	RT	CD	15	1	1	FALSE	kcal_hr_corr_BW	0.0498781
HDP-018883	F	RT	CD	15	1	1	FALSE	kcal_hr_corr_BW	0.0486606
HDP-018883	F	RT	CD	15	1	1	FALSE	kcal_hr_corr_BW	0.0538017
HDP-018883	F	RT	CD	15	1	1	FALSE	kcal_hr_corr_BW	0.0464961
HDP-018883	F	RT	CD	15	1	1	FALSE	kcal_hr_corr_BW	0.0376342
HDP-018883	F	RT	CD	15	1	1	FALSE	kcal_hr_corr_BW	0.0342275
HDP-018883	F	RT	CD	15	1	1	FALSE	kcal_hr_corr_BW	0.0330417
HDP-018883	F	RT	CD	15	1	1	FALSE	kcal_hr_corr_BW	0.0349658
HDP-018883	F	RT	CD	15	1	1	FALSE	kcal_hr_corr_BW	0.0319721
HDP-018883	F	RT	CD	15	1	1	FALSE	kcal_hr_corr_BW	0.0284561
HDP-018883	F	RT	CD	15	1	1	FALSE	kcal_hr_corr_BW	0.0296258
HDP-018883	F	RT	CD	15	1	1	FALSE	kcal_hr_corr_BW	0.0330206
HDP-018883	F	RT	CD	16	1	1	FALSE	kcal_hr_corr_BW	0.032829
HDP-018883	F	RT	CD	16	1	1	FALSE	kcal_hr_corr_BW	0.0343727
HDP-018883	F	RT	CD	16	1	1	FALSE	kcal_hr_corr_BW	0.0341816
HDP-018883	F	RT	CD	16	1	1	FALSE	kcal_hr_corr_BW	0.0337055
HDP-018883	F	RT	CD	16	1	1	FALSE	kcal_hr_corr_BW	0.0319951
HDP-018883	F	RT	CD	16	1	1	FALSE	kcal_hr_corr_BW	0.0330183
HDP-018883	F	RT	CD	16	1	1	FALSE	kcal_hr_corr_BW	0.03492
HDP-018883	F	RT	CD	16	1	1	FALSE	kcal_hr_corr_BW	0.039406
HDP-018883	F	RT	CD	16	1	1	FALSE	kcal_hr_corr_BW	0.0423993
HDP-018883	F	RT	CD	16	1	1	FALSE	kcal_hr_corr_BW	0.0415379
HDP-018883	F	RT	CD	16	1	1	FALSE	kcal_hr_corr_BW	0.0514808
HDP-018883	F	RT	CD	16	1	1	FALSE	kcal_hr_corr_BW	0.0520729
HDP-018883	F	RT	CD	16	1	1	FALSE	kcal_hr_corr_BW	0.0437171
HDP-018883	F	RT	CD	16	1	1	FALSE	kcal_hr_corr_BW	0.0501318
HDP-018883	F	RT	CD	16	1	1	FALSE	kcal_hr_corr_BW	0.0545051
HDP-018883	F	RT	CD	16	1	1	FALSE	kcal_hr_corr_BW	0.0552624
HDP-018883	F	RT	CD	16	1	1	FALSE	kcal_hr_corr_BW	0.0562801
HDP-018883	F	RT	CD	16	1	1	FALSE	kcal_hr_corr_BW	0.0501542
HDP-018883	F	RT	CD	16	1	1	FALSE	kcal_hr_corr_BW	0.0513221
HDP-018883	F	RT	CD	16	1	1	FALSE	kcal_hr_corr_BW	0.0546795
HDP-018883	F	RT	CD	17	2	1	FALSE	kcal_hr_corr_BW	0.0538086
HDP-018883	F	RT	CD	17	2	1	FALSE	kcal_hr_corr_BW	0.0551345
HDP-018883	F	RT	CD	17	2	1	FALSE	kcal_hr_corr_BW	0.0609888
HDP-018883	F	RT	CD	17	2	1	FALSE	kcal_hr_corr_BW	0.0539412
HDP-018883	F	RT	CD	17	2	1	FALSE	kcal_hr_corr_BW	0.0490949
HDP-018883	F	RT	CD	17	2	1	FALSE	kcal_hr_corr_BW	0.0503777
HDP-018883	F	RT	CD	17	2	1	FALSE	kcal_hr_corr_BW	0.0525402
HDP-018883	F	RT	CD	17	2	1	FALSE	kcal_hr_corr_BW	0.0526105
HDP-018883	F	RT	CD	17	2	1	FALSE	kcal_hr_corr_BW	0.0529628
HDP-018883	F	RT	CD	17	2	1	FALSE	kcal_hr_corr_BW	0.0532684
HDP-018883	F	RT	CD	17	2	1	FALSE	kcal_hr_corr_BW	0.057771
HDP-018883	F	RT	CD	17	2	1	FALSE	kcal_hr_corr_BW	0.0587645
HDP-018883	F	RT	CD	17	2	1	FALSE	kcal_hr_corr_BW	0.0491192
HDP-018883	F	RT	CD	17	2	1	FALSE	kcal_hr_corr_BW	0.0494901
HDP-018883	F	RT	CD	17	2	1	FALSE	kcal_hr_corr_BW	0.053339
HDP-018883	F	RT	CD	17	2	1	FALSE	kcal_hr_corr_BW	0.0583266
HDP-018883	F	RT	CD	17	2	1	FALSE	kcal_hr_corr_BW	0.0566979
HDP-018883	F	RT	CD	17	2	1	FALSE	kcal_hr_corr_BW	0.0476134
HDP-018883	F	RT	CD	17	2	1	FALSE	kcal_hr_corr_BW	0.0475887
HDP-018883	F	RT	CD	17	2	1	FALSE	kcal_hr_corr_BW	0.0498089
HDP-018883	F	RT	CD	18	2	1	FALSE	kcal_hr_corr_BW	0.0526849
HDP-018883	F	RT	CD	18	2	1	FALSE	kcal_hr_corr_BW	0.057529
HDP-018883	F	RT	CD	18	2	1	FALSE	kcal_hr_corr_BW	0.0542158
HDP-018883	F	RT	CD	18	2	1	FALSE	kcal_hr_corr_BW	0.0507345
HDP-018883	F	RT	CD	18	2	1	FALSE	kcal_hr_corr_BW	0.0520895
HDP-018883	F	RT	CD	18	2	1	FALSE	kcal_hr_corr_BW	0.0540648
HDP-018883	F	RT	CD	18	2	1	FALSE	kcal_hr_corr_BW	0.0596013
HDP-018883	F	RT	CD	18	2	1	FALSE	kcal_hr_corr_BW	0.0475029
HDP-018883	F	RT	CD	18	2	1	FALSE	kcal_hr_corr_BW	0.0452239
HDP-018883	F	RT	CD	18	2	1	FALSE	kcal_hr_corr_BW	0.0492959
HDP-018883	F	RT	CD	18	2	1	FALSE	kcal_hr_corr_BW	0.0524047
HDP-018883	F	RT	CD	18	2	1	FALSE	kcal_hr_corr_BW	0.052249
HDP-018883	F	RT	CD	18	2	1	FALSE	kcal_hr_corr_BW	0.0539746
HDP-018883	F	RT	CD	18	2	1	FALSE	kcal_hr_corr_BW	0.054623
HDP-018883	F	RT	CD	18	2	1	FALSE	kcal_hr_corr_BW	0.0499664
HDP-018883	F	RT	CD	18	2	1	FALSE	kcal_hr_corr_BW	0.0443816
HDP-018883	F	RT	CD	18	2	1	FALSE	kcal_hr_corr_BW	0.0488199
HDP-018883	F	RT	CD	18	2	1	FALSE	kcal_hr_corr_BW	0.0483394
HDP-018883	F	RT	CD	18	2	1	FALSE	kcal_hr_corr_BW	0.0536249
HDP-018883	F	RT	CD	18	2	1	FALSE	kcal_hr_corr_BW	0.0489183
HDP-018883	F	RT	CD	19	2	1	FALSE	kcal_hr_corr_BW	0.0562931
HDP-018883	F	RT	CD	19	2	1	FALSE	kcal_hr_corr_BW	0.0625857
HDP-018883	F	RT	CD	19	2	1	FALSE	kcal_hr_corr_BW	0.0563935
HDP-018883	F	RT	CD	19	2	1	FALSE	kcal_hr_corr_BW	0.0565094
HDP-018883	F	RT	CD	19	2	1	FALSE	kcal_hr_corr_BW	0.050912
HDP-018883	F	RT	CD	19	2	1	FALSE	kcal_hr_corr_BW	0.0470339
HDP-018883	F	RT	CD	19	2	1	FALSE	kcal_hr_corr_BW	0.0472247
HDP-018883	F	RT	CD	19	2	1	FALSE	kcal_hr_corr_BW	0.0510276
HDP-018883	F	RT	CD	19	2	1	FALSE	kcal_hr_corr_BW	0.0511563
HDP-018883	F	RT	CD	19	2	1	FALSE	kcal_hr_corr_BW	0.0570734
HDP-018883	F	RT	CD	19	2	1	FALSE	kcal_hr_corr_BW	0.0655026
HDP-018883	F	RT	CD	19	2	1	FALSE	kcal_hr_corr_BW	0.0591838
HDP-018883	F	RT	CD	19	2	1	FALSE	kcal_hr_corr_BW	0.0551274
HDP-018883	F	RT	CD	19	2	1	FALSE	kcal_hr_corr_BW	0.0635067
HDP-018883	F	RT	CD	19	2	1	FALSE	kcal_hr_corr_BW	0.0552435
HDP-018883	F	RT	CD	19	2	1	FALSE	kcal_hr_corr_BW	0.0454794
HDP-018883	F	RT	CD	19	2	1	FALSE	kcal_hr_corr_BW	0.0483456
HDP-018883	F	RT	CD	19	2	1	FALSE	kcal_hr_corr_BW	0.054914
HDP-018883	F	RT	CD	19	2	1	FALSE	kcal_hr_corr_BW	0.0598052
HDP-018883	F	RT	CD	19	2	1	FALSE	kcal_hr_corr_BW	0.048084
HDP-018883	F	RT	CD	20	2	1	FALSE	kcal_hr_corr_BW	0.0487526
HDP-018883	F	RT	CD	20	2	1	FALSE	kcal_hr_corr_BW	0.05138
HDP-018883	F	RT	CD	20	2	1	FALSE	kcal_hr_corr_BW	0.0523896
HDP-018883	F	RT	CD	20	2	1	FALSE	kcal_hr_corr_BW	0.0543488
HDP-018883	F	RT	CD	20	2	1	FALSE	kcal_hr_corr_BW	0.0563392
HDP-018883	F	RT	CD	20	2	1	FALSE	kcal_hr_corr_BW	0.0568978
HDP-018883	F	RT	CD	20	2	1	FALSE	kcal_hr_corr_BW	0.0608737
HDP-018883	F	RT	CD	20	2	1	FALSE	kcal_hr_corr_BW	0.0610844
HDP-018883	F	RT	CD	20	2	1	FALSE	kcal_hr_corr_BW	0.0530907
HDP-018883	F	RT	CD	20	2	1	FALSE	kcal_hr_corr_BW	0.0480522
HDP-018883	F	RT	CD	20	2	1	FALSE	kcal_hr_corr_BW	0.0507279
HDP-018883	F	RT	CD	20	2	1	FALSE	kcal_hr_corr_BW	0.0528039
HDP-018883	F	RT	CD	20	2	1	FALSE	kcal_hr_corr_BW	0.0535625
HDP-018883	F	RT	CD	20	2	1	FALSE	kcal_hr_corr_BW	0.0565033
HDP-018883	F	RT	CD	20	2	1	FALSE	kcal_hr_corr_BW	0.0586695
HDP-018883	F	RT	CD	20	2	1	FALSE	kcal_hr_corr_BW	0.046293
HDP-018883	F	RT	CD	20	2	1	FALSE	kcal_hr_corr_BW	0.0486488
HDP-018883	F	RT	CD	20	2	1	FALSE	kcal_hr_corr_BW	0.0535101
HDP-018883	F	RT	CD	20	2	1	FALSE	kcal_hr_corr_BW	0.0559615
HDP-018883	F	RT	CD	20	2	1	FALSE	kcal_hr_corr_BW	0.0475549
HDP-018883	F	RT	CD	21	2	1	FALSE	kcal_hr_corr_BW	0.0531534
HDP-018883	F	RT	CD	21	2	1	FALSE	kcal_hr_corr_BW	0.0574769
HDP-018883	F	RT	CD	21	2	1	FALSE	kcal_hr_corr_BW	0.0555285
HDP-018883	F	RT	CD	21	2	1	FALSE	kcal_hr_corr_BW	0.0654822
HDP-018883	F	RT	CD	21	2	1	FALSE	kcal_hr_corr_BW	0.0576766
HDP-018883	F	RT	CD	21	2	1	FALSE	kcal_hr_corr_BW	0.0472319
HDP-018883	F	RT	CD	21	2	1	FALSE	kcal_hr_corr_BW	0.0495655
HDP-018883	F	RT	CD	21	2	1	FALSE	kcal_hr_corr_BW	0.0530709
HDP-018883	F	RT	CD	21	2	1	FALSE	kcal_hr_corr_BW	0.0545501
HDP-018883	F	RT	CD	21	2	1	FALSE	kcal_hr_corr_BW	0.0615652
HDP-018883	F	RT	CD	21	2	1	FALSE	kcal_hr_corr_BW	0.0553792
HDP-018883	F	RT	CD	21	2	1	FALSE	kcal_hr_corr_BW	0.0453774
HDP-018883	F	RT	CD	21	2	1	FALSE	kcal_hr_corr_BW	0.0457452
HDP-018883	F	RT	CD	21	2	1	FALSE	kcal_hr_corr_BW	0.0535519
HDP-018883	F	RT	CD	21	2	1	FALSE	kcal_hr_corr_BW	0.0457013
HDP-018883	F	RT	CD	21	2	1	FALSE	kcal_hr_corr_BW	0.0431199
HDP-018883	F	RT	CD	21	2	1	FALSE	kcal_hr_corr_BW	0.038176
HDP-018883	F	RT	CD	21	2	1	FALSE	kcal_hr_corr_BW	0.0296095
HDP-018883	F	RT	CD	21	2	1	FALSE	kcal_hr_corr_BW	0.0243284
HDP-018883	F	RT	CD	21	2	1	FALSE	kcal_hr_corr_BW	0.0201563
HDP-018883	F	RT	CD	22	2	1	FALSE	kcal_hr_corr_BW	0.0248724
HDP-018883	F	RT	CD	22	2	1	FALSE	kcal_hr_corr_BW	0.0271162
HDP-018883	F	RT	CD	22	2	1	FALSE	kcal_hr_corr_BW	0.0262907
HDP-018883	F	RT	CD	22	2	1	FALSE	kcal_hr_corr_BW	0.0268106
HDP-018883	F	RT	CD	22	2	1	FALSE	kcal_hr_corr_BW	0.0285555
HDP-018883	F	RT	CD	22	2	1	FALSE	kcal_hr_corr_BW	0.0310452
HDP-018883	F	RT	CD	22	2	1	FALSE	kcal_hr_corr_BW	0.0305051
HDP-018883	F	RT	CD	22	2	1	FALSE	kcal_hr_corr_BW	0.0316285
HDP-018883	F	RT	CD	22	2	1	FALSE	kcal_hr_corr_BW	0.0356336
HDP-018883	F	RT	CD	22	2	1	FALSE	kcal_hr_corr_BW	0.0319152
HDP-018883	F	RT	CD	22	2	1	FALSE	kcal_hr_corr_BW	0.0319972
HDP-018883	F	RT	CD	22	2	1	FALSE	kcal_hr_corr_BW	0.0329119
HDP-018883	F	RT	CD	22	2	1	FALSE	kcal_hr_corr_BW	0.0336063
HDP-018883	F	RT	CD	22	2	1	FALSE	kcal_hr_corr_BW	0.0324742
HDP-018883	F	RT	CD	22	2	1	FALSE	kcal_hr_corr_BW	0.0339211
HDP-018883	F	RT	CD	22	2	1	FALSE	kcal_hr_corr_BW	0.031094
HDP-018883	F	RT	CD	22	2	1	FALSE	kcal_hr_corr_BW	0.0307255
HDP-018883	F	RT	CD	22	2	1	FALSE	kcal_hr_corr_BW	0.0288854
HDP-018883	F	RT	CD	22	2	1	FALSE	kcal_hr_corr_BW	0.0299193
HDP-018883	F	RT	CD	22	2	1	FALSE	kcal_hr_corr_BW	0.0291542
HDP-018883	F	RT	CD	23	2	1	FALSE	kcal_hr_corr_BW	0.0265258
HDP-018883	F	RT	CD	23	2	1	FALSE	kcal_hr_corr_BW	0.0330966
HDP-018883	F	RT	CD	23	2	1	FALSE	kcal_hr_corr_BW	0.0512129
HDP-018883	F	RT	CD	23	2	1	FALSE	kcal_hr_corr_BW	0.0363594
HDP-018883	F	RT	CD	23	2	1	FALSE	kcal_hr_corr_BW	0.0324346
HDP-018883	F	RT	CD	23	2	1	FALSE	kcal_hr_corr_BW	0.0295197
HDP-018883	F	RT	CD	23	2	1	FALSE	kcal_hr_corr_BW	0.0192298
HDP-018883	F	RT	CD	23	2	1	FALSE	kcal_hr_corr_BW	0.0213281
HDP-018883	F	RT	CD	23	2	1	FALSE	kcal_hr_corr_BW	0.0238535
HDP-018883	F	RT	CD	23	2	1	FALSE	kcal_hr_corr_BW	0.0240486
HDP-018883	F	RT	CD	23	2	1	FALSE	kcal_hr_corr_BW	0.0269538
HDP-018883	F	RT	CD	23	2	1	FALSE	kcal_hr_corr_BW	0.0339852
HDP-018883	F	RT	CD	23	2	1	FALSE	kcal_hr_corr_BW	0.0331107
HDP-018883	F	RT	CD	23	2	1	FALSE	kcal_hr_corr_BW	0.029311
HDP-018883	F	RT	CD	23	2	1	FALSE	kcal_hr_corr_BW	0.0315964
HDP-018883	F	RT	CD	23	2	1	FALSE	kcal_hr_corr_BW	0.030845
HDP-018883	F	RT	CD	23	2	1	FALSE	kcal_hr_corr_BW	0.0300128
HDP-018883	F	RT	CD	23	2	1	FALSE	kcal_hr_corr_BW	0.0293063
HDP-018883	F	RT	CD	23	2	1	FALSE	kcal_hr_corr_BW	0.0306056
HDP-018883	F	RT	CD	23	2	1	FALSE	kcal_hr_corr_BW	0.0312567
HDP-018884	F	RT	CD	0	1	1	TRUE	kcal_hr_corr_BW	0.0344339
HDP-018884	F	RT	CD	0	1	1	TRUE	kcal_hr_corr_BW	0.0391984
HDP-018884	F	RT	CD	0	1	1	TRUE	kcal_hr_corr_BW	0.0312299
HDP-018884	F	RT	CD	0	1	1	TRUE	kcal_hr_corr_BW	0.0351364
HDP-018884	F	RT	CD	0	1	1	TRUE	kcal_hr_corr_BW	0.0328884
HDP-018884	F	RT	CD	0	1	1	TRUE	kcal_hr_corr_BW	0.0252271
HDP-018884	F	RT	CD	0	1	1	TRUE	kcal_hr_corr_BW	0.027669
HDP-018884	F	RT	CD	0	1	1	TRUE	kcal_hr_corr_BW	0.0322138
HDP-018884	F	RT	CD	0	1	1	TRUE	kcal_hr_corr_BW	0.0329667
HDP-018884	F	RT	CD	0	1	1	TRUE	kcal_hr_corr_BW	0.0321028
HDP-018884	F	RT	CD	0	1	1	TRUE	kcal_hr_corr_BW	0.0330586
HDP-018884	F	RT	CD	0	1	1	TRUE	kcal_hr_corr_BW	0.0304895
HDP-018884	F	RT	CD	0	1	1	TRUE	kcal_hr_corr_BW	0.0330571
HDP-018884	F	RT	CD	0	1	1	TRUE	kcal_hr_corr_BW	0.0340237
HDP-018884	F	RT	CD	0	1	1	TRUE	kcal_hr_corr_BW	0.0328064
HDP-018884	F	RT	CD	0	1	1	TRUE	kcal_hr_corr_BW	0.0325089
HDP-018884	F	RT	CD	0	1	1	TRUE	kcal_hr_corr_BW	0.039384
HDP-018884	F	RT	CD	0	1	1	TRUE	kcal_hr_corr_BW	0.0342088
HDP-018884	F	RT	CD	0	1	1	TRUE	kcal_hr_corr_BW	0.0323471
HDP-018884	F	RT	CD	0	1	1	TRUE	kcal_hr_corr_BW	0.0291281
HDP-018884	F	RT	CD	1	1	1	TRUE	kcal_hr_corr_BW	0.0340616
HDP-018884	F	RT	CD	1	1	1	TRUE	kcal_hr_corr_BW	0.036037
HDP-018884	F	RT	CD	1	1	1	TRUE	kcal_hr_corr_BW	0.0386035
HDP-018884	F	RT	CD	1	1	1	TRUE	kcal_hr_corr_BW	0.0499759
HDP-018884	F	RT	CD	1	1	1	TRUE	kcal_hr_corr_BW	0.0566199
HDP-018884	F	RT	CD	1	1	1	TRUE	kcal_hr_corr_BW	0.0689563
HDP-018884	F	RT	CD	1	1	1	TRUE	kcal_hr_corr_BW	0.0573357
HDP-018884	F	RT	CD	1	1	1	TRUE	kcal_hr_corr_BW	0.0433467
HDP-018884	F	RT	CD	1	1	1	TRUE	kcal_hr_corr_BW	0.0448733
HDP-018884	F	RT	CD	1	1	1	TRUE	kcal_hr_corr_BW	0.0643612
HDP-018884	F	RT	CD	1	1	1	TRUE	kcal_hr_corr_BW	0.0440351
HDP-018884	F	RT	CD	1	1	1	TRUE	kcal_hr_corr_BW	0.0402493
HDP-018884	F	RT	CD	1	1	1	TRUE	kcal_hr_corr_BW	0.0340749
HDP-018884	F	RT	CD	1	1	1	TRUE	kcal_hr_corr_BW	0.0278739
HDP-018884	F	RT	CD	1	1	1	TRUE	kcal_hr_corr_BW	0.0280849
HDP-018884	F	RT	CD	1	1	1	TRUE	kcal_hr_corr_BW	0.0278717
HDP-018884	F	RT	CD	1	1	1	TRUE	kcal_hr_corr_BW	0.0301253
HDP-018884	F	RT	CD	1	1	1	TRUE	kcal_hr_corr_BW	0.0333336
HDP-018884	F	RT	CD	1	1	1	TRUE	kcal_hr_corr_BW	0.0339791
HDP-018884	F	RT	CD	1	1	1	TRUE	kcal_hr_corr_BW	0.0319619
HDP-018884	F	RT	CD	2	1	1	TRUE	kcal_hr_corr_BW	0.0339143
HDP-018884	F	RT	CD	2	1	1	TRUE	kcal_hr_corr_BW	0.0347451
HDP-018884	F	RT	CD	2	1	1	TRUE	kcal_hr_corr_BW	0.0340636
HDP-018884	F	RT	CD	2	1	1	TRUE	kcal_hr_corr_BW	0.0367432
HDP-018884	F	RT	CD	2	1	1	TRUE	kcal_hr_corr_BW	0.0352534
HDP-018884	F	RT	CD	2	1	1	TRUE	kcal_hr_corr_BW	0.0349045
HDP-018884	F	RT	CD	2	1	1	TRUE	kcal_hr_corr_BW	0.0370221
HDP-018884	F	RT	CD	2	1	1	TRUE	kcal_hr_corr_BW	0.0322261
HDP-018884	F	RT	CD	2	1	1	TRUE	kcal_hr_corr_BW	0.0309655
HDP-018884	F	RT	CD	2	1	1	TRUE	kcal_hr_corr_BW	0.0332001
HDP-018884	F	RT	CD	2	1	1	TRUE	kcal_hr_corr_BW	0.0354249
HDP-018884	F	RT	CD	2	1	1	TRUE	kcal_hr_corr_BW	0.0339019
HDP-018884	F	RT	CD	2	1	1	TRUE	kcal_hr_corr_BW	0.0353463
HDP-018884	F	RT	CD	2	1	1	TRUE	kcal_hr_corr_BW	0.0366054
HDP-018884	F	RT	CD	2	1	1	TRUE	kcal_hr_corr_BW	0.0339804
HDP-018884	F	RT	CD	2	1	1	TRUE	kcal_hr_corr_BW	0.0327167
HDP-018884	F	RT	CD	2	1	1	TRUE	kcal_hr_corr_BW	0.0303556
HDP-018884	F	RT	CD	2	1	1	TRUE	kcal_hr_corr_BW	0.0333223
HDP-018884	F	RT	CD	2	1	1	TRUE	kcal_hr_corr_BW	0.0349283
HDP-018884	F	RT	CD	2	1	1	TRUE	kcal_hr_corr_BW	0.042131
HDP-018884	F	RT	CD	3	1	1	TRUE	kcal_hr_corr_BW	0.0599185
HDP-018884	F	RT	CD	3	1	1	TRUE	kcal_hr_corr_BW	0.0574188
HDP-018884	F	RT	CD	3	1	1	TRUE	kcal_hr_corr_BW	0.0599586
HDP-018884	F	RT	CD	3	1	1	TRUE	kcal_hr_corr_BW	0.0657547
HDP-018884	F	RT	CD	3	1	1	TRUE	kcal_hr_corr_BW	0.0526365
HDP-018884	F	RT	CD	3	1	1	TRUE	kcal_hr_corr_BW	0.0580209
HDP-018884	F	RT	CD	3	1	1	TRUE	kcal_hr_corr_BW	0.0625157
HDP-018884	F	RT	CD	3	1	1	TRUE	kcal_hr_corr_BW	0.0671971
HDP-018884	F	RT	CD	3	1	1	TRUE	kcal_hr_corr_BW	0.0478589
HDP-018884	F	RT	CD	3	1	1	TRUE	kcal_hr_corr_BW	0.0545014
HDP-018884	F	RT	CD	3	1	1	TRUE	kcal_hr_corr_BW	0.0543984
HDP-018884	F	RT	CD	3	1	1	TRUE	kcal_hr_corr_BW	0.0514295
HDP-018884	F	RT	CD	3	1	1	TRUE	kcal_hr_corr_BW	0.0397851
HDP-018884	F	RT	CD	3	1	1	TRUE	kcal_hr_corr_BW	0.0365382
HDP-018884	F	RT	CD	3	1	1	TRUE	kcal_hr_corr_BW	0.0365339
HDP-018884	F	RT	CD	3	1	1	TRUE	kcal_hr_corr_BW	0.0320735
HDP-018884	F	RT	CD	3	1	1	TRUE	kcal_hr_corr_BW	0.0312713
HDP-018884	F	RT	CD	3	1	1	TRUE	kcal_hr_corr_BW	0.0340674
HDP-018884	F	RT	CD	3	1	1	TRUE	kcal_hr_corr_BW	0.0416299
HDP-018884	F	RT	CD	3	1	1	TRUE	kcal_hr_corr_BW	0.0361843
HDP-018884	F	RT	CD	4	1	1	TRUE	kcal_hr_corr_BW	0.0368627
HDP-018884	F	RT	CD	4	1	1	TRUE	kcal_hr_corr_BW	0.036594
HDP-018884	F	RT	CD	4	1	1	TRUE	kcal_hr_corr_BW	0.0365247
HDP-018884	F	RT	CD	4	1	1	TRUE	kcal_hr_corr_BW	0.0334295
HDP-018884	F	RT	CD	4	1	1	TRUE	kcal_hr_corr_BW	0.0329018
HDP-018884	F	RT	CD	4	1	1	TRUE	kcal_hr_corr_BW	0.0309587
HDP-018884	F	RT	CD	4	1	1	TRUE	kcal_hr_corr_BW	0.0337426
HDP-018884	F	RT	CD	4	1	1	TRUE	kcal_hr_corr_BW	0.033804
HDP-018884	F	RT	CD	4	1	1	TRUE	kcal_hr_corr_BW	0.0288216
HDP-018884	F	RT	CD	4	1	1	TRUE	kcal_hr_corr_BW	0.0290098
HDP-018884	F	RT	CD	4	1	1	TRUE	kcal_hr_corr_BW	0.0349725
HDP-018884	F	RT	CD	4	1	1	TRUE	kcal_hr_corr_BW	0.035929
HDP-018884	F	RT	CD	4	1	1	TRUE	kcal_hr_corr_BW	0.0339998
HDP-018884	F	RT	CD	4	1	1	TRUE	kcal_hr_corr_BW	0.0333514
HDP-018884	F	RT	CD	4	1	1	TRUE	kcal_hr_corr_BW	0.0295538
HDP-018884	F	RT	CD	4	1	1	TRUE	kcal_hr_corr_BW	0.0336126
HDP-018884	F	RT	CD	4	1	1	TRUE	kcal_hr_corr_BW	0.0416055
HDP-018884	F	RT	CD	4	1	1	TRUE	kcal_hr_corr_BW	0.0391363
HDP-018884	F	RT	CD	4	1	1	TRUE	kcal_hr_corr_BW	0.0355186
HDP-018884	F	RT	CD	4	1	1	TRUE	kcal_hr_corr_BW	0.0403467
HDP-018884	F	RT	CD	5	1	1	TRUE	kcal_hr_corr_BW	0.0305108
HDP-018884	F	RT	CD	5	1	1	TRUE	kcal_hr_corr_BW	0.0307307
HDP-018884	F	RT	CD	5	1	1	TRUE	kcal_hr_corr_BW	0.0336744
HDP-018884	F	RT	CD	5	1	1	TRUE	kcal_hr_corr_BW	0.0348973
HDP-018884	F	RT	CD	5	1	1	TRUE	kcal_hr_corr_BW	0.0422351
HDP-018884	F	RT	CD	5	1	1	TRUE	kcal_hr_corr_BW	0.043495
HDP-018884	F	RT	CD	5	1	1	TRUE	kcal_hr_corr_BW	0.0374155
HDP-018884	F	RT	CD	5	1	1	TRUE	kcal_hr_corr_BW	0.036622
HDP-018884	F	RT	CD	5	1	1	TRUE	kcal_hr_corr_BW	0.0332666
HDP-018884	F	RT	CD	5	1	1	TRUE	kcal_hr_corr_BW	0.0339932
HDP-018884	F	RT	CD	5	1	1	TRUE	kcal_hr_corr_BW	0.0281611
HDP-018884	F	RT	CD	5	1	1	TRUE	kcal_hr_corr_BW	0.036158
HDP-018884	F	RT	CD	5	1	1	TRUE	kcal_hr_corr_BW	0.0362618
HDP-018884	F	RT	CD	5	1	1	TRUE	kcal_hr_corr_BW	0.03648
HDP-018884	F	RT	CD	5	1	1	TRUE	kcal_hr_corr_BW	0.0319865
HDP-018884	F	RT	CD	5	1	1	TRUE	kcal_hr_corr_BW	0.0351033
HDP-018884	F	RT	CD	5	1	1	TRUE	kcal_hr_corr_BW	0.0415805
HDP-018884	F	RT	CD	5	1	1	TRUE	kcal_hr_corr_BW	0.0286114
HDP-018884	F	RT	CD	5	1	1	TRUE	kcal_hr_corr_BW	0.0340045
HDP-018884	F	RT	CD	5	1	1	TRUE	kcal_hr_corr_BW	0.0269643
HDP-018884	F	RT	CD	6	1	1	TRUE	kcal_hr_corr_BW	0.0280367
HDP-018884	F	RT	CD	6	1	1	TRUE	kcal_hr_corr_BW	0.0494729
HDP-018884	F	RT	CD	6	1	1	TRUE	kcal_hr_corr_BW	0.0667324
HDP-018884	F	RT	CD	6	1	1	TRUE	kcal_hr_corr_BW	0.0664644
HDP-018884	F	RT	CD	6	1	1	TRUE	kcal_hr_corr_BW	0.0550243
HDP-018884	F	RT	CD	6	1	1	TRUE	kcal_hr_corr_BW	0.055781
HDP-018884	F	RT	CD	6	1	1	TRUE	kcal_hr_corr_BW	0.0554478
HDP-018884	F	RT	CD	6	1	1	TRUE	kcal_hr_corr_BW	0.0509504
HDP-018884	F	RT	CD	6	1	1	TRUE	kcal_hr_corr_BW	0.0503825
HDP-018884	F	RT	CD	6	1	1	TRUE	kcal_hr_corr_BW	0.0463955
HDP-018884	F	RT	CD	6	1	1	TRUE	kcal_hr_corr_BW	0.0393583
HDP-018884	F	RT	CD	6	1	1	TRUE	kcal_hr_corr_BW	0.0331095
HDP-018884	F	RT	CD	6	1	1	TRUE	kcal_hr_corr_BW	0.0285603
HDP-018884	F	RT	CD	6	1	1	TRUE	kcal_hr_corr_BW	0.0271804
HDP-018884	F	RT	CD	6	1	1	TRUE	kcal_hr_corr_BW	0.02834
HDP-018884	F	RT	CD	6	1	1	TRUE	kcal_hr_corr_BW	0.0304702
HDP-018884	F	RT	CD	6	1	1	TRUE	kcal_hr_corr_BW	0.0332434
HDP-018884	F	RT	CD	6	1	1	TRUE	kcal_hr_corr_BW	0.0318679
HDP-018884	F	RT	CD	6	1	1	TRUE	kcal_hr_corr_BW	0.0298619
HDP-018884	F	RT	CD	6	1	1	TRUE	kcal_hr_corr_BW	0.0304652
HDP-018884	F	RT	CD	7	1	1	TRUE	kcal_hr_corr_BW	0.0342089
HDP-018884	F	RT	CD	7	1	1	TRUE	kcal_hr_corr_BW	0.0287181
HDP-018884	F	RT	CD	7	1	1	TRUE	kcal_hr_corr_BW	0.0334423
HDP-018884	F	RT	CD	7	1	1	TRUE	kcal_hr_corr_BW	0.0314968
HDP-018884	F	RT	CD	7	1	1	TRUE	kcal_hr_corr_BW	0.030708
HDP-018884	F	RT	CD	7	1	1	TRUE	kcal_hr_corr_BW	0.0279692
HDP-018884	F	RT	CD	7	1	1	TRUE	kcal_hr_corr_BW	0.0344422
HDP-018884	F	RT	CD	7	1	1	TRUE	kcal_hr_corr_BW	0.0238991
HDP-018884	F	RT	CD	7	1	1	TRUE	kcal_hr_corr_BW	0.0246656
HDP-018884	F	RT	CD	7	1	1	TRUE	kcal_hr_corr_BW	0.0354386
HDP-018884	F	RT	CD	7	1	1	TRUE	kcal_hr_corr_BW	0.0449389
HDP-018884	F	RT	CD	7	1	1	TRUE	kcal_hr_corr_BW	0.0360737
HDP-018884	F	RT	CD	7	1	1	TRUE	kcal_hr_corr_BW	0.0276208
HDP-018884	F	RT	CD	7	1	1	TRUE	kcal_hr_corr_BW	0.0315177
HDP-018884	F	RT	CD	7	1	1	TRUE	kcal_hr_corr_BW	0.0337641
HDP-018884	F	RT	CD	7	1	1	TRUE	kcal_hr_corr_BW	0.0290583
HDP-018884	F	RT	CD	7	1	1	TRUE	kcal_hr_corr_BW	0.0262231
HDP-018884	F	RT	CD	7	1	1	TRUE	kcal_hr_corr_BW	0.0287599
HDP-018884	F	RT	CD	7	1	1	TRUE	kcal_hr_corr_BW	0.0349068
HDP-018884	F	RT	CD	7	1	1	TRUE	kcal_hr_corr_BW	0.0413102
HDP-018884	F	RT	CD	8	1	1	TRUE	kcal_hr_corr_BW	0.0517322
HDP-018884	F	RT	CD	8	1	1	TRUE	kcal_hr_corr_BW	0.0469794
HDP-018884	F	RT	CD	8	1	1	TRUE	kcal_hr_corr_BW	0.0526268
HDP-018884	F	RT	CD	8	1	1	TRUE	kcal_hr_corr_BW	0.0592586
HDP-018884	F	RT	CD	8	1	1	TRUE	kcal_hr_corr_BW	0.0552997
HDP-018884	F	RT	CD	8	1	1	TRUE	kcal_hr_corr_BW	0.0501948
HDP-018884	F	RT	CD	8	1	1	TRUE	kcal_hr_corr_BW	0.0463423
HDP-018884	F	RT	CD	8	1	1	TRUE	kcal_hr_corr_BW	0.0531062
HDP-018884	F	RT	CD	8	1	1	TRUE	kcal_hr_corr_BW	0.0589512
HDP-018884	F	RT	CD	8	1	1	TRUE	kcal_hr_corr_BW	0.0515801
HDP-018884	F	RT	CD	8	1	1	TRUE	kcal_hr_corr_BW	0.0469541
HDP-018884	F	RT	CD	8	1	1	TRUE	kcal_hr_corr_BW	0.0445379
HDP-018884	F	RT	CD	8	1	1	TRUE	kcal_hr_corr_BW	0.0373324
HDP-018884	F	RT	CD	8	1	1	TRUE	kcal_hr_corr_BW	0.0347137
HDP-018884	F	RT	CD	8	1	1	TRUE	kcal_hr_corr_BW	0.0331375
HDP-018884	F	RT	CD	8	1	1	TRUE	kcal_hr_corr_BW	0.0331982
HDP-018884	F	RT	CD	8	1	1	TRUE	kcal_hr_corr_BW	0.0294842
HDP-018884	F	RT	CD	8	1	1	TRUE	kcal_hr_corr_BW	0.0295104
HDP-018884	F	RT	CD	8	1	1	TRUE	kcal_hr_corr_BW	0.0317654
HDP-018884	F	RT	CD	8	1	1	TRUE	kcal_hr_corr_BW	0.0323103
HDP-018884	F	RT	CD	9	1	1	TRUE	kcal_hr_corr_BW	0.0316171
HDP-018884	F	RT	CD	9	1	1	TRUE	kcal_hr_corr_BW	0.0349466
HDP-018884	F	RT	CD	9	1	1	TRUE	kcal_hr_corr_BW	0.034326
HDP-018884	F	RT	CD	9	1	1	TRUE	kcal_hr_corr_BW	0.0386571
HDP-018884	F	RT	CD	9	1	1	TRUE	kcal_hr_corr_BW	0.0395549
HDP-018884	F	RT	CD	9	1	1	TRUE	kcal_hr_corr_BW	0.0341956
HDP-018884	F	RT	CD	9	1	1	TRUE	kcal_hr_corr_BW	0.0305235
HDP-018884	F	RT	CD	9	1	1	TRUE	kcal_hr_corr_BW	0.0281402
HDP-018884	F	RT	CD	9	1	1	TRUE	kcal_hr_corr_BW	0.0263413
HDP-018884	F	RT	CD	9	1	1	TRUE	kcal_hr_corr_BW	0.0363796
HDP-018884	F	RT	CD	9	1	1	TRUE	kcal_hr_corr_BW	0.033767
HDP-018884	F	RT	CD	9	1	1	TRUE	kcal_hr_corr_BW	0.0328444
HDP-018884	F	RT	CD	9	1	1	TRUE	kcal_hr_corr_BW	0.033421
HDP-018884	F	RT	CD	9	1	1	TRUE	kcal_hr_corr_BW	0.0305913
HDP-018884	F	RT	CD	9	1	1	TRUE	kcal_hr_corr_BW	0.0368155
HDP-018884	F	RT	CD	9	1	1	TRUE	kcal_hr_corr_BW	0.037337
HDP-018884	F	RT	CD	9	1	1	TRUE	kcal_hr_corr_BW	0.035604
HDP-018884	F	RT	CD	9	1	1	TRUE	kcal_hr_corr_BW	0.034112
HDP-018884	F	RT	CD	9	1	1	TRUE	kcal_hr_corr_BW	0.0294527
HDP-018884	F	RT	CD	9	1	1	TRUE	kcal_hr_corr_BW	0.0266443
HDP-018884	F	RT	CD	10	1	1	TRUE	kcal_hr_corr_BW	0.0357013
HDP-018884	F	RT	CD	10	1	1	TRUE	kcal_hr_corr_BW	0.0495244
HDP-018884	F	RT	CD	10	1	1	TRUE	kcal_hr_corr_BW	0.0573752
HDP-018884	F	RT	CD	10	1	1	TRUE	kcal_hr_corr_BW	0.0664504
HDP-018884	F	RT	CD	10	1	1	TRUE	kcal_hr_corr_BW	0.0603705
HDP-018884	F	RT	CD	10	1	1	TRUE	kcal_hr_corr_BW	0.0484843
HDP-018884	F	RT	CD	10	1	1	TRUE	kcal_hr_corr_BW	0.0546347
HDP-018884	F	RT	CD	10	1	1	TRUE	kcal_hr_corr_BW	0.057183
HDP-018884	F	RT	CD	10	1	1	TRUE	kcal_hr_corr_BW	0.0622718
HDP-018884	F	RT	CD	10	1	1	TRUE	kcal_hr_corr_BW	0.0456344
HDP-018884	F	RT	CD	10	1	1	TRUE	kcal_hr_corr_BW	0.0443978
HDP-018884	F	RT	CD	10	1	1	TRUE	kcal_hr_corr_BW	0.0434247
HDP-018884	F	RT	CD	10	1	1	TRUE	kcal_hr_corr_BW	0.0387965
HDP-018884	F	RT	CD	10	1	1	TRUE	kcal_hr_corr_BW	0.0327996
HDP-018884	F	RT	CD	10	1	1	TRUE	kcal_hr_corr_BW	0.0293861
HDP-018884	F	RT	CD	10	1	1	TRUE	kcal_hr_corr_BW	0.0285447
HDP-018884	F	RT	CD	10	1	1	TRUE	kcal_hr_corr_BW	0.0332435
HDP-018884	F	RT	CD	10	1	1	TRUE	kcal_hr_corr_BW	0.0337785
HDP-018884	F	RT	CD	10	1	1	TRUE	kcal_hr_corr_BW	0.0303592
HDP-018884	F	RT	CD	10	1	1	TRUE	kcal_hr_corr_BW	0.03226
HDP-018884	F	RT	CD	11	1	1	TRUE	kcal_hr_corr_BW	0.0343483
HDP-018884	F	RT	CD	11	1	1	TRUE	kcal_hr_corr_BW	0.0335018
HDP-018884	F	RT	CD	11	1	1	TRUE	kcal_hr_corr_BW	0.035219
HDP-018884	F	RT	CD	11	1	1	TRUE	kcal_hr_corr_BW	0.0402307
HDP-018884	F	RT	CD	11	1	1	TRUE	kcal_hr_corr_BW	0.0349691
HDP-018884	F	RT	CD	11	1	1	TRUE	kcal_hr_corr_BW	0.031071
HDP-018884	F	RT	CD	11	1	1	TRUE	kcal_hr_corr_BW	0.0332104
HDP-018884	F	RT	CD	11	1	1	TRUE	kcal_hr_corr_BW	0.0341058
HDP-018884	F	RT	CD	11	1	1	TRUE	kcal_hr_corr_BW	0.0355068
HDP-018884	F	RT	CD	11	1	1	TRUE	kcal_hr_corr_BW	0.0275065
HDP-018884	F	RT	CD	11	1	1	TRUE	kcal_hr_corr_BW	0.0270645
HDP-018884	F	RT	CD	11	1	1	TRUE	kcal_hr_corr_BW	0.0406705
HDP-018884	F	RT	CD	11	1	1	TRUE	kcal_hr_corr_BW	0.050751
HDP-018884	F	RT	CD	11	1	1	TRUE	kcal_hr_corr_BW	0.0605753
HDP-018884	F	RT	CD	11	1	1	TRUE	kcal_hr_corr_BW	0.0504422
HDP-018884	F	RT	CD	11	1	1	TRUE	kcal_hr_corr_BW	0.0514934
HDP-018884	F	RT	CD	11	1	1	TRUE	kcal_hr_corr_BW	0.0533314
HDP-018884	F	RT	CD	11	1	1	TRUE	kcal_hr_corr_BW	0.0570961
HDP-018884	F	RT	CD	11	1	1	TRUE	kcal_hr_corr_BW	0.0580658
HDP-018884	F	RT	CD	11	1	1	TRUE	kcal_hr_corr_BW	0.0513624
HDP-018884	F	RT	CD	12	1	1	FALSE	kcal_hr_corr_BW	0.057167
HDP-018884	F	RT	CD	12	1	1	FALSE	kcal_hr_corr_BW	0.0546202
HDP-018884	F	RT	CD	12	1	1	FALSE	kcal_hr_corr_BW	0.0537265
HDP-018884	F	RT	CD	12	1	1	FALSE	kcal_hr_corr_BW	0.0578228
HDP-018884	F	RT	CD	12	1	1	FALSE	kcal_hr_corr_BW	0.0619917
HDP-018884	F	RT	CD	12	1	1	FALSE	kcal_hr_corr_BW	0.048107
HDP-018884	F	RT	CD	12	1	1	FALSE	kcal_hr_corr_BW	0.0513475
HDP-018884	F	RT	CD	12	1	1	FALSE	kcal_hr_corr_BW	0.0506718
HDP-018884	F	RT	CD	12	1	1	FALSE	kcal_hr_corr_BW	0.0523552
HDP-018884	F	RT	CD	12	1	1	FALSE	kcal_hr_corr_BW	0.0525986
HDP-018884	F	RT	CD	12	1	1	FALSE	kcal_hr_corr_BW	0.0507045
HDP-018884	F	RT	CD	12	1	1	FALSE	kcal_hr_corr_BW	0.0516856
HDP-018884	F	RT	CD	12	1	1	FALSE	kcal_hr_corr_BW	0.0556749
HDP-018884	F	RT	CD	12	1	1	FALSE	kcal_hr_corr_BW	0.0611013
HDP-018884	F	RT	CD	12	1	1	FALSE	kcal_hr_corr_BW	0.0559519
HDP-018884	F	RT	CD	12	1	1	FALSE	kcal_hr_corr_BW	0.0647896
HDP-018884	F	RT	CD	12	1	1	FALSE	kcal_hr_corr_BW	0.063552
HDP-018884	F	RT	CD	12	1	1	FALSE	kcal_hr_corr_BW	0.0566642
HDP-018884	F	RT	CD	12	1	1	FALSE	kcal_hr_corr_BW	0.056398
HDP-018884	F	RT	CD	12	1	1	FALSE	kcal_hr_corr_BW	0.0628486
HDP-018884	F	RT	CD	13	1	1	FALSE	kcal_hr_corr_BW	0.0627241
HDP-018884	F	RT	CD	13	1	1	FALSE	kcal_hr_corr_BW	0.0566578
HDP-018884	F	RT	CD	13	1	1	FALSE	kcal_hr_corr_BW	0.0543148
HDP-018884	F	RT	CD	13	1	1	FALSE	kcal_hr_corr_BW	0.0601385
HDP-018884	F	RT	CD	13	1	1	FALSE	kcal_hr_corr_BW	0.0564689
HDP-018884	F	RT	CD	13	1	1	FALSE	kcal_hr_corr_BW	0.0552856
HDP-018884	F	RT	CD	13	1	1	FALSE	kcal_hr_corr_BW	0.0534479
HDP-018884	F	RT	CD	13	1	1	FALSE	kcal_hr_corr_BW	0.0456581
HDP-018884	F	RT	CD	13	1	1	FALSE	kcal_hr_corr_BW	0.0476633
HDP-018884	F	RT	CD	13	1	1	FALSE	kcal_hr_corr_BW	0.05872
HDP-018884	F	RT	CD	13	1	1	FALSE	kcal_hr_corr_BW	0.0618952
HDP-018884	F	RT	CD	13	1	1	FALSE	kcal_hr_corr_BW	0.0565312
HDP-018884	F	RT	CD	13	1	1	FALSE	kcal_hr_corr_BW	0.0525388
HDP-018884	F	RT	CD	13	1	1	FALSE	kcal_hr_corr_BW	0.0549771
HDP-018884	F	RT	CD	13	1	1	FALSE	kcal_hr_corr_BW	0.0633713
HDP-018884	F	RT	CD	13	1	1	FALSE	kcal_hr_corr_BW	0.0507702
HDP-018884	F	RT	CD	13	1	1	FALSE	kcal_hr_corr_BW	0.042412
HDP-018884	F	RT	CD	13	1	1	FALSE	kcal_hr_corr_BW	0.0502179
HDP-018884	F	RT	CD	13	1	1	FALSE	kcal_hr_corr_BW	0.053411
HDP-018884	F	RT	CD	13	1	1	FALSE	kcal_hr_corr_BW	0.0505801
HDP-018884	F	RT	CD	14	1	1	FALSE	kcal_hr_corr_BW	0.0589679
HDP-018884	F	RT	CD	14	1	1	FALSE	kcal_hr_corr_BW	0.0591983
HDP-018884	F	RT	CD	14	1	1	FALSE	kcal_hr_corr_BW	0.0546413
HDP-018884	F	RT	CD	14	1	1	FALSE	kcal_hr_corr_BW	0.0523677
HDP-018884	F	RT	CD	14	1	1	FALSE	kcal_hr_corr_BW	0.0532471
HDP-018884	F	RT	CD	14	1	1	FALSE	kcal_hr_corr_BW	0.05507
HDP-018884	F	RT	CD	14	1	1	FALSE	kcal_hr_corr_BW	0.0518616
HDP-018884	F	RT	CD	14	1	1	FALSE	kcal_hr_corr_BW	0.0461069
HDP-018884	F	RT	CD	14	1	1	FALSE	kcal_hr_corr_BW	0.0522504
HDP-018884	F	RT	CD	14	1	1	FALSE	kcal_hr_corr_BW	0.0615658
HDP-018884	F	RT	CD	14	1	1	FALSE	kcal_hr_corr_BW	0.0630677
HDP-018884	F	RT	CD	14	1	1	FALSE	kcal_hr_corr_BW	0.0622749
HDP-018884	F	RT	CD	14	1	1	FALSE	kcal_hr_corr_BW	0.0534118
HDP-018884	F	RT	CD	14	1	1	FALSE	kcal_hr_corr_BW	0.052525
HDP-018884	F	RT	CD	14	1	1	FALSE	kcal_hr_corr_BW	0.0543271
HDP-018884	F	RT	CD	14	1	1	FALSE	kcal_hr_corr_BW	0.0540267
HDP-018884	F	RT	CD	14	1	1	FALSE	kcal_hr_corr_BW	0.0559949
HDP-018884	F	RT	CD	14	1	1	FALSE	kcal_hr_corr_BW	0.0552331
HDP-018884	F	RT	CD	14	1	1	FALSE	kcal_hr_corr_BW	0.0566401
HDP-018884	F	RT	CD	14	1	1	FALSE	kcal_hr_corr_BW	0.0542127
HDP-018884	F	RT	CD	15	1	1	FALSE	kcal_hr_corr_BW	0.0561465
HDP-018884	F	RT	CD	15	1	1	FALSE	kcal_hr_corr_BW	0.0648216
HDP-018884	F	RT	CD	15	1	1	FALSE	kcal_hr_corr_BW	0.0532329
HDP-018884	F	RT	CD	15	1	1	FALSE	kcal_hr_corr_BW	0.0587801
HDP-018884	F	RT	CD	15	1	1	FALSE	kcal_hr_corr_BW	0.0775954
HDP-018884	F	RT	CD	15	1	1	FALSE	kcal_hr_corr_BW	0.0650099
HDP-018884	F	RT	CD	15	1	1	FALSE	kcal_hr_corr_BW	0.0705936
HDP-018884	F	RT	CD	15	1	1	FALSE	kcal_hr_corr_BW	0.0477774
HDP-018884	F	RT	CD	15	1	1	FALSE	kcal_hr_corr_BW	0.0519011
HDP-018884	F	RT	CD	15	1	1	FALSE	kcal_hr_corr_BW	0.0563435
HDP-018884	F	RT	CD	15	1	1	FALSE	kcal_hr_corr_BW	0.0516251
HDP-018884	F	RT	CD	15	1	1	FALSE	kcal_hr_corr_BW	0.04804
HDP-018884	F	RT	CD	15	1	1	FALSE	kcal_hr_corr_BW	0.0469364
HDP-018884	F	RT	CD	15	1	1	FALSE	kcal_hr_corr_BW	0.0532353
HDP-018884	F	RT	CD	15	1	1	FALSE	kcal_hr_corr_BW	0.0584183
HDP-018884	F	RT	CD	15	1	1	FALSE	kcal_hr_corr_BW	0.0541816
HDP-018884	F	RT	CD	15	1	1	FALSE	kcal_hr_corr_BW	0.054406
HDP-018884	F	RT	CD	15	1	1	FALSE	kcal_hr_corr_BW	0.063181
HDP-018884	F	RT	CD	15	1	1	FALSE	kcal_hr_corr_BW	0.0660845
HDP-018884	F	RT	CD	15	1	1	FALSE	kcal_hr_corr_BW	0.0542373
HDP-018884	F	RT	CD	16	1	1	FALSE	kcal_hr_corr_BW	0.04527
HDP-018884	F	RT	CD	16	1	1	FALSE	kcal_hr_corr_BW	0.0457079
HDP-018884	F	RT	CD	16	1	1	FALSE	kcal_hr_corr_BW	0.0515827
HDP-018884	F	RT	CD	16	1	1	FALSE	kcal_hr_corr_BW	0.056078
HDP-018884	F	RT	CD	16	1	1	FALSE	kcal_hr_corr_BW	0.0627079
HDP-018884	F	RT	CD	16	1	1	FALSE	kcal_hr_corr_BW	0.0613695
HDP-018884	F	RT	CD	16	1	1	FALSE	kcal_hr_corr_BW	0.0556215
HDP-018884	F	RT	CD	16	1	1	FALSE	kcal_hr_corr_BW	0.0585383
HDP-018884	F	RT	CD	16	1	1	FALSE	kcal_hr_corr_BW	0.0503144
HDP-018884	F	RT	CD	16	1	1	FALSE	kcal_hr_corr_BW	0.0521464
HDP-018884	F	RT	CD	16	1	1	FALSE	kcal_hr_corr_BW	0.0530225
HDP-018884	F	RT	CD	16	1	1	FALSE	kcal_hr_corr_BW	0.0534817
HDP-018884	F	RT	CD	16	1	1	FALSE	kcal_hr_corr_BW	0.0575083
HDP-018884	F	RT	CD	16	1	1	FALSE	kcal_hr_corr_BW	0.0698377
HDP-018884	F	RT	CD	16	1	1	FALSE	kcal_hr_corr_BW	0.0647554
HDP-018884	F	RT	CD	16	1	1	FALSE	kcal_hr_corr_BW	0.0734026
HDP-018884	F	RT	CD	16	1	1	FALSE	kcal_hr_corr_BW	0.0563084
HDP-018884	F	RT	CD	16	1	1	FALSE	kcal_hr_corr_BW	0.053229
HDP-018884	F	RT	CD	16	1	1	FALSE	kcal_hr_corr_BW	0.0580381
HDP-018884	F	RT	CD	16	1	1	FALSE	kcal_hr_corr_BW	0.0691612
HDP-018884	F	RT	CD	17	2	1	FALSE	kcal_hr_corr_BW	0.0623756
HDP-018884	F	RT	CD	17	2	1	FALSE	kcal_hr_corr_BW	0.0637273
HDP-018884	F	RT	CD	17	2	1	FALSE	kcal_hr_corr_BW	0.0577394
HDP-018884	F	RT	CD	17	2	1	FALSE	kcal_hr_corr_BW	0.0564466
HDP-018884	F	RT	CD	17	2	1	FALSE	kcal_hr_corr_BW	0.0684459
HDP-018884	F	RT	CD	17	2	1	FALSE	kcal_hr_corr_BW	0.0596631
HDP-018884	F	RT	CD	17	2	1	FALSE	kcal_hr_corr_BW	0.0533712
HDP-018884	F	RT	CD	17	2	1	FALSE	kcal_hr_corr_BW	0.0648911
HDP-018884	F	RT	CD	17	2	1	FALSE	kcal_hr_corr_BW	0.0637721
HDP-018884	F	RT	CD	17	2	1	FALSE	kcal_hr_corr_BW	0.0654133
HDP-018884	F	RT	CD	17	2	1	FALSE	kcal_hr_corr_BW	0.0592225
HDP-018884	F	RT	CD	17	2	1	FALSE	kcal_hr_corr_BW	0.0541649
HDP-018884	F	RT	CD	17	2	1	FALSE	kcal_hr_corr_BW	0.0565184
HDP-018884	F	RT	CD	17	2	1	FALSE	kcal_hr_corr_BW	0.0646858
HDP-018884	F	RT	CD	17	2	1	FALSE	kcal_hr_corr_BW	0.0660629
HDP-018884	F	RT	CD	17	2	1	FALSE	kcal_hr_corr_BW	0.0616795
HDP-018884	F	RT	CD	17	2	1	FALSE	kcal_hr_corr_BW	0.0582621
HDP-018884	F	RT	CD	17	2	1	FALSE	kcal_hr_corr_BW	0.0668384
HDP-018884	F	RT	CD	17	2	1	FALSE	kcal_hr_corr_BW	0.0605186
HDP-018884	F	RT	CD	17	2	1	FALSE	kcal_hr_corr_BW	0.0532156
HDP-018884	F	RT	CD	18	2	1	FALSE	kcal_hr_corr_BW	0.0611061
HDP-018884	F	RT	CD	18	2	1	FALSE	kcal_hr_corr_BW	0.0624266
HDP-018884	F	RT	CD	18	2	1	FALSE	kcal_hr_corr_BW	0.0476329
HDP-018884	F	RT	CD	18	2	1	FALSE	kcal_hr_corr_BW	0.0501668
HDP-018884	F	RT	CD	18	2	1	FALSE	kcal_hr_corr_BW	0.0577363
HDP-018884	F	RT	CD	18	2	1	FALSE	kcal_hr_corr_BW	0.0586175
HDP-018884	F	RT	CD	18	2	1	FALSE	kcal_hr_corr_BW	0.0606651
HDP-018884	F	RT	CD	18	2	1	FALSE	kcal_hr_corr_BW	0.0565045
HDP-018884	F	RT	CD	18	2	1	FALSE	kcal_hr_corr_BW	0.061045
HDP-018884	F	RT	CD	18	2	1	FALSE	kcal_hr_corr_BW	0.0605828
HDP-018884	F	RT	CD	18	2	1	FALSE	kcal_hr_corr_BW	0.0535573
HDP-018884	F	RT	CD	18	2	1	FALSE	kcal_hr_corr_BW	0.0449591
HDP-018884	F	RT	CD	18	2	1	FALSE	kcal_hr_corr_BW	0.0455143
HDP-018884	F	RT	CD	18	2	1	FALSE	kcal_hr_corr_BW	0.0464167
HDP-018884	F	RT	CD	18	2	1	FALSE	kcal_hr_corr_BW	0.0532435
HDP-018884	F	RT	CD	18	2	1	FALSE	kcal_hr_corr_BW	0.0601242
HDP-018884	F	RT	CD	18	2	1	FALSE	kcal_hr_corr_BW	0.0509907
HDP-018884	F	RT	CD	18	2	1	FALSE	kcal_hr_corr_BW	0.0469438
HDP-018884	F	RT	CD	18	2	1	FALSE	kcal_hr_corr_BW	0.0491384
HDP-018884	F	RT	CD	18	2	1	FALSE	kcal_hr_corr_BW	0.0402381
HDP-018884	F	RT	CD	19	2	1	FALSE	kcal_hr_corr_BW	0.044006
HDP-018884	F	RT	CD	19	2	1	FALSE	kcal_hr_corr_BW	0.0577932
HDP-018884	F	RT	CD	19	2	1	FALSE	kcal_hr_corr_BW	0.0396653
HDP-018884	F	RT	CD	19	2	1	FALSE	kcal_hr_corr_BW	0.0417101
HDP-018884	F	RT	CD	19	2	1	FALSE	kcal_hr_corr_BW	0.0425426
HDP-018884	F	RT	CD	19	2	1	FALSE	kcal_hr_corr_BW	0.0360777
HDP-018884	F	RT	CD	19	2	1	FALSE	kcal_hr_corr_BW	0.0381718
HDP-018884	F	RT	CD	19	2	1	FALSE	kcal_hr_corr_BW	0.0361869
HDP-018884	F	RT	CD	19	2	1	FALSE	kcal_hr_corr_BW	0.0325681
HDP-018884	F	RT	CD	19	2	1	FALSE	kcal_hr_corr_BW	0.0306198
HDP-018884	F	RT	CD	19	2	1	FALSE	kcal_hr_corr_BW	0.0303827
HDP-018884	F	RT	CD	19	2	1	FALSE	kcal_hr_corr_BW	0.0301431
HDP-018884	F	RT	CD	19	2	1	FALSE	kcal_hr_corr_BW	0.0320134
HDP-018884	F	RT	CD	19	2	1	FALSE	kcal_hr_corr_BW	0.0302305
HDP-018884	F	RT	CD	19	2	1	FALSE	kcal_hr_corr_BW	0.0287789
HDP-018884	F	RT	CD	19	2	1	FALSE	kcal_hr_corr_BW	0.0309955
HDP-018884	F	RT	CD	19	2	1	FALSE	kcal_hr_corr_BW	0.0332138
HDP-018884	F	RT	CD	19	2	1	FALSE	kcal_hr_corr_BW	0.0356498
HDP-018884	F	RT	CD	19	2	1	FALSE	kcal_hr_corr_BW	0.033301
HDP-018884	F	RT	CD	19	2	1	FALSE	kcal_hr_corr_BW	0.0328896
HDP-018884	F	RT	CD	20	2	1	FALSE	kcal_hr_corr_BW	0.0330577
HDP-018884	F	RT	CD	20	2	1	FALSE	kcal_hr_corr_BW	0.0341112
HDP-018884	F	RT	CD	20	2	1	FALSE	kcal_hr_corr_BW	0.0366799
HDP-018884	F	RT	CD	20	2	1	FALSE	kcal_hr_corr_BW	0.0327317
HDP-018884	F	RT	CD	20	2	1	FALSE	kcal_hr_corr_BW	0.0347953
HDP-018884	F	RT	CD	20	2	1	FALSE	kcal_hr_corr_BW	0.034631
HDP-018884	F	RT	CD	20	2	1	FALSE	kcal_hr_corr_BW	0.0357644
HDP-018884	F	RT	CD	20	2	1	FALSE	kcal_hr_corr_BW	0.0333504
HDP-018884	F	RT	CD	20	2	1	FALSE	kcal_hr_corr_BW	0.0341638
HDP-018884	F	RT	CD	20	2	1	FALSE	kcal_hr_corr_BW	0.0255625
HDP-018884	F	RT	CD	20	2	1	FALSE	kcal_hr_corr_BW	0.0334715
HDP-018884	F	RT	CD	20	2	1	FALSE	kcal_hr_corr_BW	0.0339009
HDP-018884	F	RT	CD	20	2	1	FALSE	kcal_hr_corr_BW	0.0250535
HDP-018884	F	RT	CD	20	2	1	FALSE	kcal_hr_corr_BW	0.0263869
HDP-018884	F	RT	CD	20	2	1	FALSE	kcal_hr_corr_BW	0.0299841
HDP-018884	F	RT	CD	20	2	1	FALSE	kcal_hr_corr_BW	0.0416553
HDP-018884	F	RT	CD	20	2	1	FALSE	kcal_hr_corr_BW	0.0555975
HDP-018884	F	RT	CD	20	2	1	FALSE	kcal_hr_corr_BW	0.0665058
HDP-018884	F	RT	CD	20	2	1	FALSE	kcal_hr_corr_BW	0.0610007
HDP-018884	F	RT	CD	20	2	1	FALSE	kcal_hr_corr_BW	0.071626
HDP-018884	F	RT	CD	21	2	1	FALSE	kcal_hr_corr_BW	0.0545025
HDP-018884	F	RT	CD	21	2	1	FALSE	kcal_hr_corr_BW	0.0444582
HDP-018884	F	RT	CD	21	2	1	FALSE	kcal_hr_corr_BW	0.0480112
HDP-018884	F	RT	CD	21	2	1	FALSE	kcal_hr_corr_BW	0.0517361
HDP-018884	F	RT	CD	21	2	1	FALSE	kcal_hr_corr_BW	0.0540197
HDP-018884	F	RT	CD	21	2	1	FALSE	kcal_hr_corr_BW	0.0552223
HDP-018884	F	RT	CD	21	2	1	FALSE	kcal_hr_corr_BW	0.0486995
HDP-018884	F	RT	CD	21	2	1	FALSE	kcal_hr_corr_BW	0.0535253
HDP-018884	F	RT	CD	21	2	1	FALSE	kcal_hr_corr_BW	0.0481263
HDP-018884	F	RT	CD	21	2	1	FALSE	kcal_hr_corr_BW	0.0418102
HDP-018884	F	RT	CD	21	2	1	FALSE	kcal_hr_corr_BW	0.0405325
HDP-018884	F	RT	CD	21	2	1	FALSE	kcal_hr_corr_BW	0.0399817
HDP-018884	F	RT	CD	21	2	1	FALSE	kcal_hr_corr_BW	0.0360198
HDP-018884	F	RT	CD	21	2	1	FALSE	kcal_hr_corr_BW	0.0393004
HDP-018884	F	RT	CD	21	2	1	FALSE	kcal_hr_corr_BW	0.0410787
HDP-018884	F	RT	CD	21	2	1	FALSE	kcal_hr_corr_BW	0.0437501
HDP-018884	F	RT	CD	21	2	1	FALSE	kcal_hr_corr_BW	0.0422959
HDP-018884	F	RT	CD	21	2	1	FALSE	kcal_hr_corr_BW	0.0444296
HDP-018884	F	RT	CD	21	2	1	FALSE	kcal_hr_corr_BW	0.0387975
HDP-018884	F	RT	CD	21	2	1	FALSE	kcal_hr_corr_BW	0.0357868
HDP-018884	F	RT	CD	22	2	1	FALSE	kcal_hr_corr_BW	0.036563
HDP-018884	F	RT	CD	22	2	1	FALSE	kcal_hr_corr_BW	0.0336652
HDP-018884	F	RT	CD	22	2	1	FALSE	kcal_hr_corr_BW	0.0290405
HDP-018884	F	RT	CD	22	2	1	FALSE	kcal_hr_corr_BW	0.0298429
HDP-018884	F	RT	CD	22	2	1	FALSE	kcal_hr_corr_BW	0.034871
HDP-018884	F	RT	CD	22	2	1	FALSE	kcal_hr_corr_BW	0.0337154
HDP-018884	F	RT	CD	22	2	1	FALSE	kcal_hr_corr_BW	0.0356418
HDP-018884	F	RT	CD	22	2	1	FALSE	kcal_hr_corr_BW	0.0309634
HDP-018884	F	RT	CD	22	2	1	FALSE	kcal_hr_corr_BW	0.0319198
HDP-018884	F	RT	CD	22	2	1	FALSE	kcal_hr_corr_BW	0.0320614
HDP-018884	F	RT	CD	22	2	1	FALSE	kcal_hr_corr_BW	0.0312245
HDP-018884	F	RT	CD	22	2	1	FALSE	kcal_hr_corr_BW	0.0322046
HDP-018884	F	RT	CD	22	2	1	FALSE	kcal_hr_corr_BW	0.0318678
HDP-018884	F	RT	CD	22	2	1	FALSE	kcal_hr_corr_BW	0.0330204
HDP-018884	F	RT	CD	22	2	1	FALSE	kcal_hr_corr_BW	0.0355676
HDP-018884	F	RT	CD	22	2	1	FALSE	kcal_hr_corr_BW	0.0398518
HDP-018884	F	RT	CD	22	2	1	FALSE	kcal_hr_corr_BW	0.0362835
HDP-018884	F	RT	CD	22	2	1	FALSE	kcal_hr_corr_BW	0.0346167
HDP-018884	F	RT	CD	22	2	1	FALSE	kcal_hr_corr_BW	0.0363453
HDP-018884	F	RT	CD	22	2	1	FALSE	kcal_hr_corr_BW	0.032242
HDP-018884	F	RT	CD	23	2	1	FALSE	kcal_hr_corr_BW	0.0296326
HDP-018884	F	RT	CD	23	2	1	FALSE	kcal_hr_corr_BW	0.03408
HDP-018884	F	RT	CD	23	2	1	FALSE	kcal_hr_corr_BW	0.0493674
HDP-018884	F	RT	CD	23	2	1	FALSE	kcal_hr_corr_BW	0.0406757
HDP-018884	F	RT	CD	23	2	1	FALSE	kcal_hr_corr_BW	0.0307944
HDP-018884	F	RT	CD	23	2	1	FALSE	kcal_hr_corr_BW	0.0327746
HDP-018884	F	RT	CD	23	2	1	FALSE	kcal_hr_corr_BW	0.0317119
HDP-018884	F	RT	CD	23	2	1	FALSE	kcal_hr_corr_BW	0.0243167
HDP-018884	F	RT	CD	23	2	1	FALSE	kcal_hr_corr_BW	0.0244606
HDP-018884	F	RT	CD	23	2	1	FALSE	kcal_hr_corr_BW	0.0354525
HDP-018884	F	RT	CD	23	2	1	FALSE	kcal_hr_corr_BW	0.0322004
HDP-018884	F	RT	CD	23	2	1	FALSE	kcal_hr_corr_BW	0.0343677
HDP-018884	F	RT	CD	23	2	1	FALSE	kcal_hr_corr_BW	0.0313719
HDP-018884	F	RT	CD	23	2	1	FALSE	kcal_hr_corr_BW	0.0303096
HDP-018884	F	RT	CD	23	2	1	FALSE	kcal_hr_corr_BW	0.0283487
HDP-018884	F	RT	CD	23	2	1	FALSE	kcal_hr_corr_BW	0.0327368
HDP-018884	F	RT	CD	23	2	1	FALSE	kcal_hr_corr_BW	0.0331362
HDP-018884	F	RT	CD	23	2	1	FALSE	kcal_hr_corr_BW	0.0371814
HDP-018884	F	RT	CD	23	2	1	FALSE	kcal_hr_corr_BW	0.0358342
HDP-018884	F	RT	CD	23	2	1	FALSE	kcal_hr_corr_BW	0.0390259
HDP-018894	F	RT	CD	0	1	1	TRUE	kcal_hr_corr_BW	0.0261243
HDP-018894	F	RT	CD	0	1	1	TRUE	kcal_hr_corr_BW	0.0262079
HDP-018894	F	RT	CD	0	1	1	TRUE	kcal_hr_corr_BW	0.028578
HDP-018894	F	RT	CD	0	1	1	TRUE	kcal_hr_corr_BW	0.0314015
HDP-018894	F	RT	CD	0	1	1	TRUE	kcal_hr_corr_BW	0.0312682
HDP-018894	F	RT	CD	0	1	1	TRUE	kcal_hr_corr_BW	0.0287267
HDP-018894	F	RT	CD	0	1	1	TRUE	kcal_hr_corr_BW	0.0282247
HDP-018894	F	RT	CD	0	1	1	TRUE	kcal_hr_corr_BW	0.0290479
HDP-018894	F	RT	CD	0	1	1	TRUE	kcal_hr_corr_BW	0.0309941
HDP-018894	F	RT	CD	0	1	1	TRUE	kcal_hr_corr_BW	0.0329487
HDP-018894	F	RT	CD	0	1	1	TRUE	kcal_hr_corr_BW	0.0322147
HDP-018894	F	RT	CD	0	1	1	TRUE	kcal_hr_corr_BW	0.0314881
HDP-018894	F	RT	CD	0	1	1	TRUE	kcal_hr_corr_BW	0.0300567
HDP-018894	F	RT	CD	0	1	1	TRUE	kcal_hr_corr_BW	0.0270877
HDP-018894	F	RT	CD	0	1	1	TRUE	kcal_hr_corr_BW	0.0295027
HDP-018894	F	RT	CD	0	1	1	TRUE	kcal_hr_corr_BW	0.0309541
HDP-018894	F	RT	CD	0	1	1	TRUE	kcal_hr_corr_BW	0.0304251
HDP-018894	F	RT	CD	0	1	1	TRUE	kcal_hr_corr_BW	0.0303766
HDP-018894	F	RT	CD	0	1	1	TRUE	kcal_hr_corr_BW	0.0296019
HDP-018894	F	RT	CD	0	1	1	TRUE	kcal_hr_corr_BW	0.0300765
HDP-018894	F	RT	CD	1	1	1	TRUE	kcal_hr_corr_BW	0.0299029
HDP-018894	F	RT	CD	1	1	1	TRUE	kcal_hr_corr_BW	0.0312441
HDP-018894	F	RT	CD	1	1	1	TRUE	kcal_hr_corr_BW	0.0321022
HDP-018894	F	RT	CD	1	1	1	TRUE	kcal_hr_corr_BW	0.0321901
HDP-018894	F	RT	CD	1	1	1	TRUE	kcal_hr_corr_BW	0.0290857
HDP-018894	F	RT	CD	1	1	1	TRUE	kcal_hr_corr_BW	0.0402516
HDP-018894	F	RT	CD	1	1	1	TRUE	kcal_hr_corr_BW	0.0535336
HDP-018894	F	RT	CD	1	1	1	TRUE	kcal_hr_corr_BW	0.058397
HDP-018894	F	RT	CD	1	1	1	TRUE	kcal_hr_corr_BW	0.0571887
HDP-018894	F	RT	CD	1	1	1	TRUE	kcal_hr_corr_BW	0.0474951
HDP-018894	F	RT	CD	1	1	1	TRUE	kcal_hr_corr_BW	0.0419833
HDP-018894	F	RT	CD	1	1	1	TRUE	kcal_hr_corr_BW	0.052266
HDP-018894	F	RT	CD	1	1	1	TRUE	kcal_hr_corr_BW	0.0541524
HDP-018894	F	RT	CD	1	1	1	TRUE	kcal_hr_corr_BW	0.0476559
HDP-018894	F	RT	CD	1	1	1	TRUE	kcal_hr_corr_BW	0.0434549
HDP-018894	F	RT	CD	1	1	1	TRUE	kcal_hr_corr_BW	0.0366154
HDP-018894	F	RT	CD	1	1	1	TRUE	kcal_hr_corr_BW	0.0373737
HDP-018894	F	RT	CD	1	1	1	TRUE	kcal_hr_corr_BW	0.0337491
HDP-018894	F	RT	CD	1	1	1	TRUE	kcal_hr_corr_BW	0.0295306
HDP-018894	F	RT	CD	1	1	1	TRUE	kcal_hr_corr_BW	0.0268184
HDP-018894	F	RT	CD	2	1	1	TRUE	kcal_hr_corr_BW	0.0274422
HDP-018894	F	RT	CD	2	1	1	TRUE	kcal_hr_corr_BW	0.029529
HDP-018894	F	RT	CD	2	1	1	TRUE	kcal_hr_corr_BW	0.0305546
HDP-018894	F	RT	CD	2	1	1	TRUE	kcal_hr_corr_BW	0.0306468
HDP-018894	F	RT	CD	2	1	1	TRUE	kcal_hr_corr_BW	0.0298224
HDP-018894	F	RT	CD	2	1	1	TRUE	kcal_hr_corr_BW	0.0301483
HDP-018894	F	RT	CD	2	1	1	TRUE	kcal_hr_corr_BW	0.0307105
HDP-018894	F	RT	CD	2	1	1	TRUE	kcal_hr_corr_BW	0.0298631
HDP-018894	F	RT	CD	2	1	1	TRUE	kcal_hr_corr_BW	0.0288399
HDP-018894	F	RT	CD	2	1	1	TRUE	kcal_hr_corr_BW	0.0301684
HDP-018894	F	RT	CD	2	1	1	TRUE	kcal_hr_corr_BW	0.0306652
HDP-018894	F	RT	CD	2	1	1	TRUE	kcal_hr_corr_BW	0.0301764
HDP-018894	F	RT	CD	2	1	1	TRUE	kcal_hr_corr_BW	0.0284415
HDP-018894	F	RT	CD	2	1	1	TRUE	kcal_hr_corr_BW	0.0290227
HDP-018894	F	RT	CD	2	1	1	TRUE	kcal_hr_corr_BW	0.0302529
HDP-018894	F	RT	CD	2	1	1	TRUE	kcal_hr_corr_BW	0.0301819
HDP-018894	F	RT	CD	2	1	1	TRUE	kcal_hr_corr_BW	0.029932
HDP-018894	F	RT	CD	2	1	1	TRUE	kcal_hr_corr_BW	0.0318374
HDP-018894	F	RT	CD	2	1	1	TRUE	kcal_hr_corr_BW	0.0317504
HDP-018894	F	RT	CD	2	1	1	TRUE	kcal_hr_corr_BW	0.032483
HDP-018894	F	RT	CD	3	1	1	TRUE	kcal_hr_corr_BW	0.0312316
HDP-018894	F	RT	CD	3	1	1	TRUE	kcal_hr_corr_BW	0.0280697
HDP-018894	F	RT	CD	3	1	1	TRUE	kcal_hr_corr_BW	0.0343665
HDP-018894	F	RT	CD	3	1	1	TRUE	kcal_hr_corr_BW	0.045005
HDP-018894	F	RT	CD	3	1	1	TRUE	kcal_hr_corr_BW	0.0504713
HDP-018894	F	RT	CD	3	1	1	TRUE	kcal_hr_corr_BW	0.0534266
HDP-018894	F	RT	CD	3	1	1	TRUE	kcal_hr_corr_BW	0.0554782
HDP-018894	F	RT	CD	3	1	1	TRUE	kcal_hr_corr_BW	0.0584836
HDP-018894	F	RT	CD	3	1	1	TRUE	kcal_hr_corr_BW	0.0535104
HDP-018894	F	RT	CD	3	1	1	TRUE	kcal_hr_corr_BW	0.0540853
HDP-018894	F	RT	CD	3	1	1	TRUE	kcal_hr_corr_BW	0.050105
HDP-018894	F	RT	CD	3	1	1	TRUE	kcal_hr_corr_BW	0.0393785
HDP-018894	F	RT	CD	3	1	1	TRUE	kcal_hr_corr_BW	0.0335419
HDP-018894	F	RT	CD	3	1	1	TRUE	kcal_hr_corr_BW	0.0310995
HDP-018894	F	RT	CD	3	1	1	TRUE	kcal_hr_corr_BW	0.0338273
HDP-018894	F	RT	CD	3	1	1	TRUE	kcal_hr_corr_BW	0.0330456
HDP-018894	F	RT	CD	3	1	1	TRUE	kcal_hr_corr_BW	0.0295837
HDP-018894	F	RT	CD	3	1	1	TRUE	kcal_hr_corr_BW	0.0280299
HDP-018894	F	RT	CD	3	1	1	TRUE	kcal_hr_corr_BW	0.0316791
HDP-018894	F	RT	CD	3	1	1	TRUE	kcal_hr_corr_BW	0.0315724
HDP-018894	F	RT	CD	4	1	1	TRUE	kcal_hr_corr_BW	0.0314799
HDP-018894	F	RT	CD	4	1	1	TRUE	kcal_hr_corr_BW	0.0313041
HDP-018894	F	RT	CD	4	1	1	TRUE	kcal_hr_corr_BW	0.031319
HDP-018894	F	RT	CD	4	1	1	TRUE	kcal_hr_corr_BW	0.0288044
HDP-018894	F	RT	CD	4	1	1	TRUE	kcal_hr_corr_BW	0.0286425
HDP-018894	F	RT	CD	4	1	1	TRUE	kcal_hr_corr_BW	0.0299627
HDP-018894	F	RT	CD	4	1	1	TRUE	kcal_hr_corr_BW	0.0309997
HDP-018894	F	RT	CD	4	1	1	TRUE	kcal_hr_corr_BW	0.0298985
HDP-018894	F	RT	CD	4	1	1	TRUE	kcal_hr_corr_BW	0.0296946
HDP-018894	F	RT	CD	4	1	1	TRUE	kcal_hr_corr_BW	0.0285691
HDP-018894	F	RT	CD	4	1	1	TRUE	kcal_hr_corr_BW	0.0292177
HDP-018894	F	RT	CD	4	1	1	TRUE	kcal_hr_corr_BW	0.0305181
HDP-018894	F	RT	CD	4	1	1	TRUE	kcal_hr_corr_BW	0.0299911
HDP-018894	F	RT	CD	4	1	1	TRUE	kcal_hr_corr_BW	0.0299292
HDP-018894	F	RT	CD	4	1	1	TRUE	kcal_hr_corr_BW	0.027165
HDP-018894	F	RT	CD	4	1	1	TRUE	kcal_hr_corr_BW	0.028489
HDP-018894	F	RT	CD	4	1	1	TRUE	kcal_hr_corr_BW	0.0309769
HDP-018894	F	RT	CD	4	1	1	TRUE	kcal_hr_corr_BW	0.0320971
HDP-018894	F	RT	CD	4	1	1	TRUE	kcal_hr_corr_BW	0.0316083
HDP-018894	F	RT	CD	4	1	1	TRUE	kcal_hr_corr_BW	0.0318306
HDP-018894	F	RT	CD	5	1	1	TRUE	kcal_hr_corr_BW	0.0297388
HDP-018894	F	RT	CD	5	1	1	TRUE	kcal_hr_corr_BW	0.0256901
HDP-018894	F	RT	CD	5	1	1	TRUE	kcal_hr_corr_BW	0.027147
HDP-018894	F	RT	CD	5	1	1	TRUE	kcal_hr_corr_BW	0.0339713
HDP-018894	F	RT	CD	5	1	1	TRUE	kcal_hr_corr_BW	0.0347407
HDP-018894	F	RT	CD	5	1	1	TRUE	kcal_hr_corr_BW	0.0307951
HDP-018894	F	RT	CD	5	1	1	TRUE	kcal_hr_corr_BW	0.0286558
HDP-018894	F	RT	CD	5	1	1	TRUE	kcal_hr_corr_BW	0.0283521
HDP-018894	F	RT	CD	5	1	1	TRUE	kcal_hr_corr_BW	0.0298914
HDP-018894	F	RT	CD	5	1	1	TRUE	kcal_hr_corr_BW	0.0301264
HDP-018894	F	RT	CD	5	1	1	TRUE	kcal_hr_corr_BW	0.0292418
HDP-018894	F	RT	CD	5	1	1	TRUE	kcal_hr_corr_BW	0.0311475
HDP-018894	F	RT	CD	5	1	1	TRUE	kcal_hr_corr_BW	0.0307476
HDP-018894	F	RT	CD	5	1	1	TRUE	kcal_hr_corr_BW	0.030261
HDP-018894	F	RT	CD	5	1	1	TRUE	kcal_hr_corr_BW	0.0239036
HDP-018894	F	RT	CD	5	1	1	TRUE	kcal_hr_corr_BW	0.0265089
HDP-018894	F	RT	CD	5	1	1	TRUE	kcal_hr_corr_BW	0.0287922
HDP-018894	F	RT	CD	5	1	1	TRUE	kcal_hr_corr_BW	0.0307221
HDP-018894	F	RT	CD	5	1	1	TRUE	kcal_hr_corr_BW	0.0312182
HDP-018894	F	RT	CD	5	1	1	TRUE	kcal_hr_corr_BW	0.0296564
HDP-018894	F	RT	CD	6	1	1	TRUE	kcal_hr_corr_BW	0.0281712
HDP-018894	F	RT	CD	6	1	1	TRUE	kcal_hr_corr_BW	0.0282318
HDP-018894	F	RT	CD	6	1	1	TRUE	kcal_hr_corr_BW	0.0296479
HDP-018894	F	RT	CD	6	1	1	TRUE	kcal_hr_corr_BW	0.0287205
HDP-018894	F	RT	CD	6	1	1	TRUE	kcal_hr_corr_BW	0.032689
HDP-018894	F	RT	CD	6	1	1	TRUE	kcal_hr_corr_BW	0.0375548
HDP-018894	F	RT	CD	6	1	1	TRUE	kcal_hr_corr_BW	0.0412984
HDP-018894	F	RT	CD	6	1	1	TRUE	kcal_hr_corr_BW	0.0484195
HDP-018894	F	RT	CD	6	1	1	TRUE	kcal_hr_corr_BW	0.0508359
HDP-018894	F	RT	CD	6	1	1	TRUE	kcal_hr_corr_BW	0.0418893
HDP-018894	F	RT	CD	6	1	1	TRUE	kcal_hr_corr_BW	0.0393111
HDP-018894	F	RT	CD	6	1	1	TRUE	kcal_hr_corr_BW	0.0412936
HDP-018894	F	RT	CD	6	1	1	TRUE	kcal_hr_corr_BW	0.043414
HDP-018894	F	RT	CD	6	1	1	TRUE	kcal_hr_corr_BW	0.042007
HDP-018894	F	RT	CD	6	1	1	TRUE	kcal_hr_corr_BW	0.0379161
HDP-018894	F	RT	CD	6	1	1	TRUE	kcal_hr_corr_BW	0.0313874
HDP-018894	F	RT	CD	6	1	1	TRUE	kcal_hr_corr_BW	0.0267675
HDP-018894	F	RT	CD	6	1	1	TRUE	kcal_hr_corr_BW	0.0261496
HDP-018894	F	RT	CD	6	1	1	TRUE	kcal_hr_corr_BW	0.0276615
HDP-018894	F	RT	CD	6	1	1	TRUE	kcal_hr_corr_BW	0.0288961
HDP-018894	F	RT	CD	7	1	1	TRUE	kcal_hr_corr_BW	0.0279791
HDP-018894	F	RT	CD	7	1	1	TRUE	kcal_hr_corr_BW	0.027718
HDP-018894	F	RT	CD	7	1	1	TRUE	kcal_hr_corr_BW	0.0284585
HDP-018894	F	RT	CD	7	1	1	TRUE	kcal_hr_corr_BW	0.0291406
HDP-018894	F	RT	CD	7	1	1	TRUE	kcal_hr_corr_BW	0.0292987
HDP-018894	F	RT	CD	7	1	1	TRUE	kcal_hr_corr_BW	0.0289446
HDP-018894	F	RT	CD	7	1	1	TRUE	kcal_hr_corr_BW	0.0289815
HDP-018894	F	RT	CD	7	1	1	TRUE	kcal_hr_corr_BW	0.0302174
HDP-018894	F	RT	CD	7	1	1	TRUE	kcal_hr_corr_BW	0.0273038
HDP-018894	F	RT	CD	7	1	1	TRUE	kcal_hr_corr_BW	0.0285248
HDP-018894	F	RT	CD	7	1	1	TRUE	kcal_hr_corr_BW	0.030899
HDP-018894	F	RT	CD	7	1	1	TRUE	kcal_hr_corr_BW	0.0306605
HDP-018894	F	RT	CD	7	1	1	TRUE	kcal_hr_corr_BW	0.0286933
HDP-018894	F	RT	CD	7	1	1	TRUE	kcal_hr_corr_BW	0.0307695
HDP-018894	F	RT	CD	7	1	1	TRUE	kcal_hr_corr_BW	0.0317928
HDP-018894	F	RT	CD	7	1	1	TRUE	kcal_hr_corr_BW	0.0318474
HDP-018894	F	RT	CD	7	1	1	TRUE	kcal_hr_corr_BW	0.0318653
HDP-018894	F	RT	CD	7	1	1	TRUE	kcal_hr_corr_BW	0.0312672
HDP-018894	F	RT	CD	7	1	1	TRUE	kcal_hr_corr_BW	0.0305742
HDP-018894	F	RT	CD	7	1	1	TRUE	kcal_hr_corr_BW	0.0312217
HDP-018894	F	RT	CD	8	1	1	TRUE	kcal_hr_corr_BW	0.0296397
HDP-018894	F	RT	CD	8	1	1	TRUE	kcal_hr_corr_BW	0.0292978
HDP-018894	F	RT	CD	8	1	1	TRUE	kcal_hr_corr_BW	0.0293927
HDP-018894	F	RT	CD	8	1	1	TRUE	kcal_hr_corr_BW	0.0291128
HDP-018894	F	RT	CD	8	1	1	TRUE	kcal_hr_corr_BW	0.0274285
HDP-018894	F	RT	CD	8	1	1	TRUE	kcal_hr_corr_BW	0.0282963
HDP-018894	F	RT	CD	8	1	1	TRUE	kcal_hr_corr_BW	0.0295602
HDP-018894	F	RT	CD	8	1	1	TRUE	kcal_hr_corr_BW	0.0304616
HDP-018894	F	RT	CD	8	1	1	TRUE	kcal_hr_corr_BW	0.0357631
HDP-018894	F	RT	CD	8	1	1	TRUE	kcal_hr_corr_BW	0.0421282
HDP-018894	F	RT	CD	8	1	1	TRUE	kcal_hr_corr_BW	0.0507176
HDP-018894	F	RT	CD	8	1	1	TRUE	kcal_hr_corr_BW	0.0467842
HDP-018894	F	RT	CD	8	1	1	TRUE	kcal_hr_corr_BW	0.0484566
HDP-018894	F	RT	CD	8	1	1	TRUE	kcal_hr_corr_BW	0.0528886
HDP-018894	F	RT	CD	8	1	1	TRUE	kcal_hr_corr_BW	0.049899
HDP-018894	F	RT	CD	8	1	1	TRUE	kcal_hr_corr_BW	0.0492844
HDP-018894	F	RT	CD	8	1	1	TRUE	kcal_hr_corr_BW	0.0452436
HDP-018894	F	RT	CD	8	1	1	TRUE	kcal_hr_corr_BW	0.0373871
HDP-018894	F	RT	CD	8	1	1	TRUE	kcal_hr_corr_BW	0.034534
HDP-018894	F	RT	CD	8	1	1	TRUE	kcal_hr_corr_BW	0.0351993
HDP-018894	F	RT	CD	9	1	1	TRUE	kcal_hr_corr_BW	0.0369478
HDP-018894	F	RT	CD	9	1	1	TRUE	kcal_hr_corr_BW	0.035749
HDP-018894	F	RT	CD	9	1	1	TRUE	kcal_hr_corr_BW	0.0306537
HDP-018894	F	RT	CD	9	1	1	TRUE	kcal_hr_corr_BW	0.0277124
HDP-018894	F	RT	CD	9	1	1	TRUE	kcal_hr_corr_BW	0.0269491
HDP-018894	F	RT	CD	9	1	1	TRUE	kcal_hr_corr_BW	0.0277175
HDP-018894	F	RT	CD	9	1	1	TRUE	kcal_hr_corr_BW	0.0303315
HDP-018894	F	RT	CD	9	1	1	TRUE	kcal_hr_corr_BW	0.0293348
HDP-018894	F	RT	CD	9	1	1	TRUE	kcal_hr_corr_BW	0.0282562
HDP-018894	F	RT	CD	9	1	1	TRUE	kcal_hr_corr_BW	0.0282162
HDP-018894	F	RT	CD	9	1	1	TRUE	kcal_hr_corr_BW	0.0301318
HDP-018894	F	RT	CD	9	1	1	TRUE	kcal_hr_corr_BW	0.0294254
HDP-018894	F	RT	CD	9	1	1	TRUE	kcal_hr_corr_BW	0.0303541
HDP-018894	F	RT	CD	9	1	1	TRUE	kcal_hr_corr_BW	0.0308599
HDP-018894	F	RT	CD	9	1	1	TRUE	kcal_hr_corr_BW	0.0300941
HDP-018894	F	RT	CD	9	1	1	TRUE	kcal_hr_corr_BW	0.0317512
HDP-018894	F	RT	CD	9	1	1	TRUE	kcal_hr_corr_BW	0.0309767
HDP-018894	F	RT	CD	9	1	1	TRUE	kcal_hr_corr_BW	0.0296914
HDP-018894	F	RT	CD	9	1	1	TRUE	kcal_hr_corr_BW	0.0290449
HDP-018894	F	RT	CD	9	1	1	TRUE	kcal_hr_corr_BW	0.029843
HDP-018894	F	RT	CD	10	1	1	TRUE	kcal_hr_corr_BW	0.0314856
HDP-018894	F	RT	CD	10	1	1	TRUE	kcal_hr_corr_BW	0.0277212
HDP-018894	F	RT	CD	10	1	1	TRUE	kcal_hr_corr_BW	0.0278927
HDP-018894	F	RT	CD	10	1	1	TRUE	kcal_hr_corr_BW	0.0314551
HDP-018894	F	RT	CD	10	1	1	TRUE	kcal_hr_corr_BW	0.0336715
HDP-018894	F	RT	CD	10	1	1	TRUE	kcal_hr_corr_BW	0.031018
HDP-018894	F	RT	CD	10	1	1	TRUE	kcal_hr_corr_BW	0.0282677
HDP-018894	F	RT	CD	10	1	1	TRUE	kcal_hr_corr_BW	0.0297624
HDP-018894	F	RT	CD	10	1	1	TRUE	kcal_hr_corr_BW	0.0313264
HDP-018894	F	RT	CD	10	1	1	TRUE	kcal_hr_corr_BW	0.0311677
HDP-018894	F	RT	CD	10	1	1	TRUE	kcal_hr_corr_BW	0.0316556
HDP-018894	F	RT	CD	10	1	1	TRUE	kcal_hr_corr_BW	0.0335941
HDP-018894	F	RT	CD	10	1	1	TRUE	kcal_hr_corr_BW	0.0389056
HDP-018894	F	RT	CD	10	1	1	TRUE	kcal_hr_corr_BW	0.04735
HDP-018894	F	RT	CD	10	1	1	TRUE	kcal_hr_corr_BW	0.0537087
HDP-018894	F	RT	CD	10	1	1	TRUE	kcal_hr_corr_BW	0.0541209
HDP-018894	F	RT	CD	10	1	1	TRUE	kcal_hr_corr_BW	0.0545407
HDP-018894	F	RT	CD	10	1	1	TRUE	kcal_hr_corr_BW	0.0544845
HDP-018894	F	RT	CD	10	1	1	TRUE	kcal_hr_corr_BW	0.0576251
HDP-018894	F	RT	CD	10	1	1	TRUE	kcal_hr_corr_BW	0.0607808
HDP-018894	F	RT	CD	11	1	1	TRUE	kcal_hr_corr_BW	0.0676649
HDP-018894	F	RT	CD	11	1	1	TRUE	kcal_hr_corr_BW	0.0576855
HDP-018894	F	RT	CD	11	1	1	TRUE	kcal_hr_corr_BW	0.0539189
HDP-018894	F	RT	CD	11	1	1	TRUE	kcal_hr_corr_BW	0.0594562
HDP-018894	F	RT	CD	11	1	1	TRUE	kcal_hr_corr_BW	0.0497458
HDP-018894	F	RT	CD	11	1	1	TRUE	kcal_hr_corr_BW	0.050204
HDP-018894	F	RT	CD	11	1	1	TRUE	kcal_hr_corr_BW	0.0455414
HDP-018894	F	RT	CD	11	1	1	TRUE	kcal_hr_corr_BW	0.0409831
HDP-018894	F	RT	CD	11	1	1	TRUE	kcal_hr_corr_BW	0.0322815
HDP-018894	F	RT	CD	11	1	1	TRUE	kcal_hr_corr_BW	0.0249724
HDP-018894	F	RT	CD	11	1	1	TRUE	kcal_hr_corr_BW	0.022691
HDP-018894	F	RT	CD	11	1	1	TRUE	kcal_hr_corr_BW	0.0241886
HDP-018894	F	RT	CD	11	1	1	TRUE	kcal_hr_corr_BW	0.0267142
HDP-018894	F	RT	CD	11	1	1	TRUE	kcal_hr_corr_BW	0.0279164
HDP-018894	F	RT	CD	11	1	1	TRUE	kcal_hr_corr_BW	0.0287274
HDP-018894	F	RT	CD	11	1	1	TRUE	kcal_hr_corr_BW	0.0250167
HDP-018894	F	RT	CD	11	1	1	TRUE	kcal_hr_corr_BW	0.0263825
HDP-018894	F	RT	CD	11	1	1	TRUE	kcal_hr_corr_BW	0.0323359
HDP-018894	F	RT	CD	11	1	1	TRUE	kcal_hr_corr_BW	0.0328321
HDP-018894	F	RT	CD	11	1	1	TRUE	kcal_hr_corr_BW	0.0317742
HDP-018894	F	RT	CD	12	1	1	FALSE	kcal_hr_corr_BW	0.0310619
HDP-018894	F	RT	CD	12	1	1	FALSE	kcal_hr_corr_BW	0.0293095
HDP-018894	F	RT	CD	12	1	1	FALSE	kcal_hr_corr_BW	0.0348172
HDP-018894	F	RT	CD	12	1	1	FALSE	kcal_hr_corr_BW	0.0448163
HDP-018894	F	RT	CD	12	1	1	FALSE	kcal_hr_corr_BW	0.0463798
HDP-018894	F	RT	CD	12	1	1	FALSE	kcal_hr_corr_BW	0.0501013
HDP-018894	F	RT	CD	12	1	1	FALSE	kcal_hr_corr_BW	0.0682316
HDP-018894	F	RT	CD	12	1	1	FALSE	kcal_hr_corr_BW	0.0565318
HDP-018894	F	RT	CD	12	1	1	FALSE	kcal_hr_corr_BW	0.0594348
HDP-018894	F	RT	CD	12	1	1	FALSE	kcal_hr_corr_BW	0.0623295
HDP-018894	F	RT	CD	12	1	1	FALSE	kcal_hr_corr_BW	0.0562741
HDP-018894	F	RT	CD	12	1	1	FALSE	kcal_hr_corr_BW	0.0554535
HDP-018894	F	RT	CD	12	1	1	FALSE	kcal_hr_corr_BW	0.0531736
HDP-018894	F	RT	CD	12	1	1	FALSE	kcal_hr_corr_BW	0.0622144
HDP-018894	F	RT	CD	12	1	1	FALSE	kcal_hr_corr_BW	0.0642026
HDP-018894	F	RT	CD	12	1	1	FALSE	kcal_hr_corr_BW	0.065479
HDP-018894	F	RT	CD	12	1	1	FALSE	kcal_hr_corr_BW	0.0569974
HDP-018894	F	RT	CD	12	1	1	FALSE	kcal_hr_corr_BW	0.0582362
HDP-018894	F	RT	CD	12	1	1	FALSE	kcal_hr_corr_BW	0.0590128
HDP-018894	F	RT	CD	12	1	1	FALSE	kcal_hr_corr_BW	0.055574
HDP-018894	F	RT	CD	13	1	1	FALSE	kcal_hr_corr_BW	0.0576283
HDP-018894	F	RT	CD	13	1	1	FALSE	kcal_hr_corr_BW	0.0593796
HDP-018894	F	RT	CD	13	1	1	FALSE	kcal_hr_corr_BW	0.0615676
HDP-018894	F	RT	CD	13	1	1	FALSE	kcal_hr_corr_BW	0.0601446
HDP-018894	F	RT	CD	13	1	1	FALSE	kcal_hr_corr_BW	0.0531934
HDP-018894	F	RT	CD	13	1	1	FALSE	kcal_hr_corr_BW	0.0569472
HDP-018894	F	RT	CD	13	1	1	FALSE	kcal_hr_corr_BW	0.0568624
HDP-018894	F	RT	CD	13	1	1	FALSE	kcal_hr_corr_BW	0.0573102
HDP-018894	F	RT	CD	13	1	1	FALSE	kcal_hr_corr_BW	0.0650727
HDP-018894	F	RT	CD	13	1	1	FALSE	kcal_hr_corr_BW	0.0609874
HDP-018894	F	RT	CD	13	1	1	FALSE	kcal_hr_corr_BW	0.0603446
HDP-018894	F	RT	CD	13	1	1	FALSE	kcal_hr_corr_BW	0.0580454
HDP-018894	F	RT	CD	13	1	1	FALSE	kcal_hr_corr_BW	0.0517403
HDP-018894	F	RT	CD	13	1	1	FALSE	kcal_hr_corr_BW	0.0569304
HDP-018894	F	RT	CD	13	1	1	FALSE	kcal_hr_corr_BW	0.0545834
HDP-018894	F	RT	CD	13	1	1	FALSE	kcal_hr_corr_BW	0.0564215
HDP-018894	F	RT	CD	13	1	1	FALSE	kcal_hr_corr_BW	0.0538725
HDP-018894	F	RT	CD	13	1	1	FALSE	kcal_hr_corr_BW	0.0604512
HDP-018894	F	RT	CD	13	1	1	FALSE	kcal_hr_corr_BW	0.0517896
HDP-018894	F	RT	CD	13	1	1	FALSE	kcal_hr_corr_BW	0.0527402
HDP-018894	F	RT	CD	14	1	1	FALSE	kcal_hr_corr_BW	0.0522958
HDP-018894	F	RT	CD	14	1	1	FALSE	kcal_hr_corr_BW	0.055361
HDP-018894	F	RT	CD	14	1	1	FALSE	kcal_hr_corr_BW	0.059227
HDP-018894	F	RT	CD	14	1	1	FALSE	kcal_hr_corr_BW	0.0514196
HDP-018894	F	RT	CD	14	1	1	FALSE	kcal_hr_corr_BW	0.0511829
HDP-018894	F	RT	CD	14	1	1	FALSE	kcal_hr_corr_BW	0.0567217
HDP-018894	F	RT	CD	14	1	1	FALSE	kcal_hr_corr_BW	0.056136
HDP-018894	F	RT	CD	14	1	1	FALSE	kcal_hr_corr_BW	0.0541374
HDP-018894	F	RT	CD	14	1	1	FALSE	kcal_hr_corr_BW	0.0550925
HDP-018894	F	RT	CD	14	1	1	FALSE	kcal_hr_corr_BW	0.0505395
HDP-018894	F	RT	CD	14	1	1	FALSE	kcal_hr_corr_BW	0.0433546
HDP-018894	F	RT	CD	14	1	1	FALSE	kcal_hr_corr_BW	0.0511427
HDP-018894	F	RT	CD	14	1	1	FALSE	kcal_hr_corr_BW	0.0516679
HDP-018894	F	RT	CD	14	1	1	FALSE	kcal_hr_corr_BW	0.0461377
HDP-018894	F	RT	CD	14	1	1	FALSE	kcal_hr_corr_BW	0.0461431
HDP-018894	F	RT	CD	14	1	1	FALSE	kcal_hr_corr_BW	0.0547871
HDP-018894	F	RT	CD	14	1	1	FALSE	kcal_hr_corr_BW	0.0559319
HDP-018894	F	RT	CD	14	1	1	FALSE	kcal_hr_corr_BW	0.0546505
HDP-018894	F	RT	CD	14	1	1	FALSE	kcal_hr_corr_BW	0.0560097
HDP-018894	F	RT	CD	14	1	1	FALSE	kcal_hr_corr_BW	0.0539447
HDP-018894	F	RT	CD	15	1	1	FALSE	kcal_hr_corr_BW	0.0542462
HDP-018894	F	RT	CD	15	1	1	FALSE	kcal_hr_corr_BW	0.0515145
HDP-018894	F	RT	CD	15	1	1	FALSE	kcal_hr_corr_BW	0.0547125
HDP-018894	F	RT	CD	15	1	1	FALSE	kcal_hr_corr_BW	0.049673
HDP-018894	F	RT	CD	15	1	1	FALSE	kcal_hr_corr_BW	0.0466534
HDP-018894	F	RT	CD	15	1	1	FALSE	kcal_hr_corr_BW	0.047601
HDP-018894	F	RT	CD	15	1	1	FALSE	kcal_hr_corr_BW	0.0519977
HDP-018894	F	RT	CD	15	1	1	FALSE	kcal_hr_corr_BW	0.05455
HDP-018894	F	RT	CD	15	1	1	FALSE	kcal_hr_corr_BW	0.0638656
HDP-018894	F	RT	CD	15	1	1	FALSE	kcal_hr_corr_BW	0.0517631
HDP-018894	F	RT	CD	15	1	1	FALSE	kcal_hr_corr_BW	0.0475151
HDP-018894	F	RT	CD	15	1	1	FALSE	kcal_hr_corr_BW	0.0410492
HDP-018894	F	RT	CD	15	1	1	FALSE	kcal_hr_corr_BW	0.0332625
HDP-018894	F	RT	CD	15	1	1	FALSE	kcal_hr_corr_BW	0.0295522
HDP-018894	F	RT	CD	15	1	1	FALSE	kcal_hr_corr_BW	0.0298877
HDP-018894	F	RT	CD	15	1	1	FALSE	kcal_hr_corr_BW	0.0291238
HDP-018894	F	RT	CD	15	1	1	FALSE	kcal_hr_corr_BW	0.0295146
HDP-018894	F	RT	CD	15	1	1	FALSE	kcal_hr_corr_BW	0.0389645
HDP-018894	F	RT	CD	15	1	1	FALSE	kcal_hr_corr_BW	0.0484169
HDP-018894	F	RT	CD	15	1	1	FALSE	kcal_hr_corr_BW	0.0543556
HDP-018894	F	RT	CD	16	1	1	FALSE	kcal_hr_corr_BW	0.0490431
HDP-018894	F	RT	CD	16	1	1	FALSE	kcal_hr_corr_BW	0.0470863
HDP-018894	F	RT	CD	16	1	1	FALSE	kcal_hr_corr_BW	0.0492163
HDP-018894	F	RT	CD	16	1	1	FALSE	kcal_hr_corr_BW	0.0612431
HDP-018894	F	RT	CD	16	1	1	FALSE	kcal_hr_corr_BW	0.0636805
HDP-018894	F	RT	CD	16	1	1	FALSE	kcal_hr_corr_BW	0.057767
HDP-018894	F	RT	CD	16	1	1	FALSE	kcal_hr_corr_BW	0.0445937
HDP-018894	F	RT	CD	16	1	1	FALSE	kcal_hr_corr_BW	0.0450074
HDP-018894	F	RT	CD	16	1	1	FALSE	kcal_hr_corr_BW	0.0484443
HDP-018894	F	RT	CD	16	1	1	FALSE	kcal_hr_corr_BW	0.0519805
HDP-018894	F	RT	CD	16	1	1	FALSE	kcal_hr_corr_BW	0.0496582
HDP-018894	F	RT	CD	16	1	1	FALSE	kcal_hr_corr_BW	0.0467018
HDP-018894	F	RT	CD	16	1	1	FALSE	kcal_hr_corr_BW	0.059008
HDP-018894	F	RT	CD	16	1	1	FALSE	kcal_hr_corr_BW	0.0577562
HDP-018894	F	RT	CD	16	1	1	FALSE	kcal_hr_corr_BW	0.0517108
HDP-018894	F	RT	CD	16	1	1	FALSE	kcal_hr_corr_BW	0.0488911
HDP-018894	F	RT	CD	16	1	1	FALSE	kcal_hr_corr_BW	0.0511183
HDP-018894	F	RT	CD	16	1	1	FALSE	kcal_hr_corr_BW	0.0521718
HDP-018894	F	RT	CD	16	1	1	FALSE	kcal_hr_corr_BW	0.0408022
HDP-018894	F	RT	CD	16	1	1	FALSE	kcal_hr_corr_BW	0.0397191
HDP-018894	F	RT	CD	17	2	1	FALSE	kcal_hr_corr_BW	0.0304057
HDP-018894	F	RT	CD	17	2	1	FALSE	kcal_hr_corr_BW	0.0260924
HDP-018894	F	RT	CD	17	2	1	FALSE	kcal_hr_corr_BW	0.0277138
HDP-018894	F	RT	CD	17	2	1	FALSE	kcal_hr_corr_BW	0.0517119
HDP-018894	F	RT	CD	17	2	1	FALSE	kcal_hr_corr_BW	0.0572277
HDP-018894	F	RT	CD	17	2	1	FALSE	kcal_hr_corr_BW	0.0611135
HDP-018894	F	RT	CD	17	2	1	FALSE	kcal_hr_corr_BW	0.0578818
HDP-018894	F	RT	CD	17	2	1	FALSE	kcal_hr_corr_BW	0.0501392
HDP-018894	F	RT	CD	17	2	1	FALSE	kcal_hr_corr_BW	0.0568647
HDP-018894	F	RT	CD	17	2	1	FALSE	kcal_hr_corr_BW	0.0583426
HDP-018894	F	RT	CD	17	2	1	FALSE	kcal_hr_corr_BW	0.0465699
HDP-018894	F	RT	CD	17	2	1	FALSE	kcal_hr_corr_BW	0.0473976
HDP-018894	F	RT	CD	17	2	1	FALSE	kcal_hr_corr_BW	0.0519228
HDP-018894	F	RT	CD	17	2	1	FALSE	kcal_hr_corr_BW	0.0563491
HDP-018894	F	RT	CD	17	2	1	FALSE	kcal_hr_corr_BW	0.0507304
HDP-018894	F	RT	CD	17	2	1	FALSE	kcal_hr_corr_BW	0.0549027
HDP-018894	F	RT	CD	17	2	1	FALSE	kcal_hr_corr_BW	0.0509123
HDP-018894	F	RT	CD	17	2	1	FALSE	kcal_hr_corr_BW	0.0528582
HDP-018894	F	RT	CD	17	2	1	FALSE	kcal_hr_corr_BW	0.0546771
HDP-018894	F	RT	CD	17	2	1	FALSE	kcal_hr_corr_BW	0.0542925
HDP-018894	F	RT	CD	18	2	1	FALSE	kcal_hr_corr_BW	0.0516195
HDP-018894	F	RT	CD	18	2	1	FALSE	kcal_hr_corr_BW	0.0558312
HDP-018894	F	RT	CD	18	2	1	FALSE	kcal_hr_corr_BW	0.0486134
HDP-018894	F	RT	CD	18	2	1	FALSE	kcal_hr_corr_BW	0.0510633
HDP-018894	F	RT	CD	18	2	1	FALSE	kcal_hr_corr_BW	0.0556528
HDP-018894	F	RT	CD	18	2	1	FALSE	kcal_hr_corr_BW	0.0557989
HDP-018894	F	RT	CD	18	2	1	FALSE	kcal_hr_corr_BW	0.0577851
HDP-018894	F	RT	CD	18	2	1	FALSE	kcal_hr_corr_BW	0.0588377
HDP-018894	F	RT	CD	18	2	1	FALSE	kcal_hr_corr_BW	0.0519132
HDP-018894	F	RT	CD	18	2	1	FALSE	kcal_hr_corr_BW	0.0531631
HDP-018894	F	RT	CD	18	2	1	FALSE	kcal_hr_corr_BW	0.0527537
HDP-018894	F	RT	CD	18	2	1	FALSE	kcal_hr_corr_BW	0.0507336
HDP-018894	F	RT	CD	18	2	1	FALSE	kcal_hr_corr_BW	0.0528703
HDP-018894	F	RT	CD	18	2	1	FALSE	kcal_hr_corr_BW	0.053278
HDP-018894	F	RT	CD	18	2	1	FALSE	kcal_hr_corr_BW	0.0557128
HDP-018894	F	RT	CD	18	2	1	FALSE	kcal_hr_corr_BW	0.0450996
HDP-018894	F	RT	CD	18	2	1	FALSE	kcal_hr_corr_BW	0.0408362
HDP-018894	F	RT	CD	18	2	1	FALSE	kcal_hr_corr_BW	0.0331836
HDP-018894	F	RT	CD	18	2	1	FALSE	kcal_hr_corr_BW	0.027934
HDP-018894	F	RT	CD	18	2	1	FALSE	kcal_hr_corr_BW	0.0300418
HDP-018894	F	RT	CD	19	2	1	FALSE	kcal_hr_corr_BW	0.0324506
HDP-018894	F	RT	CD	19	2	1	FALSE	kcal_hr_corr_BW	0.0328479
HDP-018894	F	RT	CD	19	2	1	FALSE	kcal_hr_corr_BW	0.0374964
HDP-018894	F	RT	CD	19	2	1	FALSE	kcal_hr_corr_BW	0.0487614
HDP-018894	F	RT	CD	19	2	1	FALSE	kcal_hr_corr_BW	0.0615574
HDP-018894	F	RT	CD	19	2	1	FALSE	kcal_hr_corr_BW	0.0511232
HDP-018894	F	RT	CD	19	2	1	FALSE	kcal_hr_corr_BW	0.0460481
HDP-018894	F	RT	CD	19	2	1	FALSE	kcal_hr_corr_BW	0.0538948
HDP-018894	F	RT	CD	19	2	1	FALSE	kcal_hr_corr_BW	0.0548697
HDP-018894	F	RT	CD	19	2	1	FALSE	kcal_hr_corr_BW	0.0523021
HDP-018894	F	RT	CD	19	2	1	FALSE	kcal_hr_corr_BW	0.053813
HDP-018894	F	RT	CD	19	2	1	FALSE	kcal_hr_corr_BW	0.0599016
HDP-018894	F	RT	CD	19	2	1	FALSE	kcal_hr_corr_BW	0.0577338
HDP-018894	F	RT	CD	19	2	1	FALSE	kcal_hr_corr_BW	0.0473122
HDP-018894	F	RT	CD	19	2	1	FALSE	kcal_hr_corr_BW	0.0517873
HDP-018894	F	RT	CD	19	2	1	FALSE	kcal_hr_corr_BW	0.0605747
HDP-018894	F	RT	CD	19	2	1	FALSE	kcal_hr_corr_BW	0.0562989
HDP-018894	F	RT	CD	19	2	1	FALSE	kcal_hr_corr_BW	0.0550058
HDP-018894	F	RT	CD	19	2	1	FALSE	kcal_hr_corr_BW	0.0585592
HDP-018894	F	RT	CD	19	2	1	FALSE	kcal_hr_corr_BW	0.0553739
HDP-018894	F	RT	CD	20	2	1	FALSE	kcal_hr_corr_BW	0.0486548
HDP-018894	F	RT	CD	20	2	1	FALSE	kcal_hr_corr_BW	0.0409444
HDP-018894	F	RT	CD	20	2	1	FALSE	kcal_hr_corr_BW	0.0402998
HDP-018894	F	RT	CD	20	2	1	FALSE	kcal_hr_corr_BW	0.0495059
HDP-018894	F	RT	CD	20	2	1	FALSE	kcal_hr_corr_BW	0.0493293
HDP-018894	F	RT	CD	20	2	1	FALSE	kcal_hr_corr_BW	0.0505735
HDP-018894	F	RT	CD	20	2	1	FALSE	kcal_hr_corr_BW	0.0523592
HDP-018894	F	RT	CD	20	2	1	FALSE	kcal_hr_corr_BW	0.0521942
HDP-018894	F	RT	CD	20	2	1	FALSE	kcal_hr_corr_BW	0.0544704
HDP-018894	F	RT	CD	20	2	1	FALSE	kcal_hr_corr_BW	0.0492458
HDP-018894	F	RT	CD	20	2	1	FALSE	kcal_hr_corr_BW	0.0476544
HDP-018894	F	RT	CD	20	2	1	FALSE	kcal_hr_corr_BW	0.0483575
HDP-018894	F	RT	CD	20	2	1	FALSE	kcal_hr_corr_BW	0.0567101
HDP-018894	F	RT	CD	20	2	1	FALSE	kcal_hr_corr_BW	0.0496159
HDP-018894	F	RT	CD	20	2	1	FALSE	kcal_hr_corr_BW	0.0428429
HDP-018894	F	RT	CD	20	2	1	FALSE	kcal_hr_corr_BW	0.0482714
HDP-018894	F	RT	CD	20	2	1	FALSE	kcal_hr_corr_BW	0.0540878
HDP-018894	F	RT	CD	20	2	1	FALSE	kcal_hr_corr_BW	0.060183
HDP-018894	F	RT	CD	20	2	1	FALSE	kcal_hr_corr_BW	0.051345
HDP-018894	F	RT	CD	20	2	1	FALSE	kcal_hr_corr_BW	0.0479679
HDP-018894	F	RT	CD	21	2	1	FALSE	kcal_hr_corr_BW	0.0383973
HDP-018894	F	RT	CD	21	2	1	FALSE	kcal_hr_corr_BW	0.0323036
HDP-018894	F	RT	CD	21	2	1	FALSE	kcal_hr_corr_BW	0.0348916
HDP-018894	F	RT	CD	21	2	1	FALSE	kcal_hr_corr_BW	0.0296084
HDP-018894	F	RT	CD	21	2	1	FALSE	kcal_hr_corr_BW	0.0248012
HDP-018894	F	RT	CD	21	2	1	FALSE	kcal_hr_corr_BW	0.0235347
HDP-018894	F	RT	CD	21	2	1	FALSE	kcal_hr_corr_BW	0.0241531
HDP-018894	F	RT	CD	21	2	1	FALSE	kcal_hr_corr_BW	0.0244037
HDP-018894	F	RT	CD	21	2	1	FALSE	kcal_hr_corr_BW	0.0260663
HDP-018894	F	RT	CD	21	2	1	FALSE	kcal_hr_corr_BW	0.0264277
HDP-018894	F	RT	CD	21	2	1	FALSE	kcal_hr_corr_BW	0.0320249
HDP-018894	F	RT	CD	21	2	1	FALSE	kcal_hr_corr_BW	0.0482918
HDP-018894	F	RT	CD	21	2	1	FALSE	kcal_hr_corr_BW	0.0619572
HDP-018894	F	RT	CD	21	2	1	FALSE	kcal_hr_corr_BW	0.0534765
HDP-018894	F	RT	CD	21	2	1	FALSE	kcal_hr_corr_BW	0.0521436
HDP-018894	F	RT	CD	21	2	1	FALSE	kcal_hr_corr_BW	0.0542427
HDP-018894	F	RT	CD	21	2	1	FALSE	kcal_hr_corr_BW	0.0553454
HDP-018894	F	RT	CD	21	2	1	FALSE	kcal_hr_corr_BW	0.0520944
HDP-018894	F	RT	CD	21	2	1	FALSE	kcal_hr_corr_BW	0.0560655
HDP-018894	F	RT	CD	21	2	1	FALSE	kcal_hr_corr_BW	0.0467357
HDP-018894	F	RT	CD	22	2	1	FALSE	kcal_hr_corr_BW	0.0576062
HDP-018894	F	RT	CD	22	2	1	FALSE	kcal_hr_corr_BW	0.0508236
HDP-018894	F	RT	CD	22	2	1	FALSE	kcal_hr_corr_BW	0.0398759
HDP-018894	F	RT	CD	22	2	1	FALSE	kcal_hr_corr_BW	0.0334361
HDP-018894	F	RT	CD	22	2	1	FALSE	kcal_hr_corr_BW	0.0295725
HDP-018894	F	RT	CD	22	2	1	FALSE	kcal_hr_corr_BW	0.0276388
HDP-018894	F	RT	CD	22	2	1	FALSE	kcal_hr_corr_BW	0.024958
HDP-018894	F	RT	CD	22	2	1	FALSE	kcal_hr_corr_BW	0.0256991
HDP-018894	F	RT	CD	22	2	1	FALSE	kcal_hr_corr_BW	0.0279308
HDP-018894	F	RT	CD	22	2	1	FALSE	kcal_hr_corr_BW	0.0277409
HDP-018894	F	RT	CD	22	2	1	FALSE	kcal_hr_corr_BW	0.0281971
HDP-018894	F	RT	CD	22	2	1	FALSE	kcal_hr_corr_BW	0.0302306
HDP-018894	F	RT	CD	22	2	1	FALSE	kcal_hr_corr_BW	0.0320253
HDP-018894	F	RT	CD	22	2	1	FALSE	kcal_hr_corr_BW	0.0300429
HDP-018894	F	RT	CD	22	2	1	FALSE	kcal_hr_corr_BW	0.0282271
HDP-018894	F	RT	CD	22	2	1	FALSE	kcal_hr_corr_BW	0.0290597
HDP-018894	F	RT	CD	22	2	1	FALSE	kcal_hr_corr_BW	0.0302435
HDP-018894	F	RT	CD	22	2	1	FALSE	kcal_hr_corr_BW	0.0300617
HDP-018894	F	RT	CD	22	2	1	FALSE	kcal_hr_corr_BW	0.0315344
HDP-018894	F	RT	CD	22	2	1	FALSE	kcal_hr_corr_BW	0.0302967
HDP-018894	F	RT	CD	23	2	1	FALSE	kcal_hr_corr_BW	0.0284722
HDP-018894	F	RT	CD	23	2	1	FALSE	kcal_hr_corr_BW	0.0293701
HDP-018894	F	RT	CD	23	2	1	FALSE	kcal_hr_corr_BW	0.0306468
HDP-018894	F	RT	CD	23	2	1	FALSE	kcal_hr_corr_BW	0.0284983
HDP-018894	F	RT	CD	23	2	1	FALSE	kcal_hr_corr_BW	0.0271995
HDP-018894	F	RT	CD	23	2	1	FALSE	kcal_hr_corr_BW	0.0276862
HDP-018894	F	RT	CD	23	2	1	FALSE	kcal_hr_corr_BW	0.0296178
HDP-018894	F	RT	CD	23	2	1	FALSE	kcal_hr_corr_BW	0.0275391
HDP-018894	F	RT	CD	23	2	1	FALSE	kcal_hr_corr_BW	0.0282208
HDP-018894	F	RT	CD	23	2	1	FALSE	kcal_hr_corr_BW	0.0299291
HDP-018894	F	RT	CD	23	2	1	FALSE	kcal_hr_corr_BW	0.0304634
HDP-018894	F	RT	CD	23	2	1	FALSE	kcal_hr_corr_BW	0.0275782
HDP-018894	F	RT	CD	23	2	1	FALSE	kcal_hr_corr_BW	0.0379457
HDP-018894	F	RT	CD	23	2	1	FALSE	kcal_hr_corr_BW	0.0682038
HDP-018894	F	RT	CD	23	2	1	FALSE	kcal_hr_corr_BW	0.06672
HDP-018894	F	RT	CD	23	2	1	FALSE	kcal_hr_corr_BW	0.0562997
HDP-018894	F	RT	CD	23	2	1	FALSE	kcal_hr_corr_BW	0.0527665
HDP-018894	F	RT	CD	23	2	1	FALSE	kcal_hr_corr_BW	0.0563371
HDP-018894	F	RT	CD	23	2	1	FALSE	kcal_hr_corr_BW	0.0489984
HDP-018894	F	RT	CD	23	2	1	FALSE	kcal_hr_corr_BW	0.0540302
HDP-018895	F	RT	CD	0	1	1	TRUE	kcal_hr_corr_BW	0.0367235
HDP-018895	F	RT	CD	0	1	1	TRUE	kcal_hr_corr_BW	0.0302482
HDP-018895	F	RT	CD	0	1	1	TRUE	kcal_hr_corr_BW	0.0272859
HDP-018895	F	RT	CD	0	1	1	TRUE	kcal_hr_corr_BW	0.031706
HDP-018895	F	RT	CD	0	1	1	TRUE	kcal_hr_corr_BW	0.0333424
HDP-018895	F	RT	CD	0	1	1	TRUE	kcal_hr_corr_BW	0.0332082
HDP-018895	F	RT	CD	0	1	1	TRUE	kcal_hr_corr_BW	0.0315945
HDP-018895	F	RT	CD	0	1	1	TRUE	kcal_hr_corr_BW	0.0300697
HDP-018895	F	RT	CD	0	1	1	TRUE	kcal_hr_corr_BW	0.0277907
HDP-018895	F	RT	CD	0	1	1	TRUE	kcal_hr_corr_BW	0.0309653
HDP-018895	F	RT	CD	0	1	1	TRUE	kcal_hr_corr_BW	0.0391699
HDP-018895	F	RT	CD	0	1	1	TRUE	kcal_hr_corr_BW	0.0344107
HDP-018895	F	RT	CD	0	1	1	TRUE	kcal_hr_corr_BW	0.0290447
HDP-018895	F	RT	CD	0	1	1	TRUE	kcal_hr_corr_BW	0.0291456
HDP-018895	F	RT	CD	0	1	1	TRUE	kcal_hr_corr_BW	0.0326263
HDP-018895	F	RT	CD	0	1	1	TRUE	kcal_hr_corr_BW	0.0366329
HDP-018895	F	RT	CD	0	1	1	TRUE	kcal_hr_corr_BW	0.0351959
HDP-018895	F	RT	CD	0	1	1	TRUE	kcal_hr_corr_BW	0.0345249
HDP-018895	F	RT	CD	0	1	1	TRUE	kcal_hr_corr_BW	0.0338052
HDP-018895	F	RT	CD	0	1	1	TRUE	kcal_hr_corr_BW	0.0335593
HDP-018895	F	RT	CD	1	1	1	TRUE	kcal_hr_corr_BW	0.0333638
HDP-018895	F	RT	CD	1	1	1	TRUE	kcal_hr_corr_BW	0.0338061
HDP-018895	F	RT	CD	1	1	1	TRUE	kcal_hr_corr_BW	0.0347397
HDP-018895	F	RT	CD	1	1	1	TRUE	kcal_hr_corr_BW	0.0300376
HDP-018895	F	RT	CD	1	1	1	TRUE	kcal_hr_corr_BW	0.0326092
HDP-018895	F	RT	CD	1	1	1	TRUE	kcal_hr_corr_BW	0.0376215
HDP-018895	F	RT	CD	1	1	1	TRUE	kcal_hr_corr_BW	0.0428186
HDP-018895	F	RT	CD	1	1	1	TRUE	kcal_hr_corr_BW	0.0489622
HDP-018895	F	RT	CD	1	1	1	TRUE	kcal_hr_corr_BW	0.058012
HDP-018895	F	RT	CD	1	1	1	TRUE	kcal_hr_corr_BW	0.0549821
HDP-018895	F	RT	CD	1	1	1	TRUE	kcal_hr_corr_BW	0.0510814
HDP-018895	F	RT	CD	1	1	1	TRUE	kcal_hr_corr_BW	0.044685
HDP-018895	F	RT	CD	1	1	1	TRUE	kcal_hr_corr_BW	0.0431144
HDP-018895	F	RT	CD	1	1	1	TRUE	kcal_hr_corr_BW	0.039602
HDP-018895	F	RT	CD	1	1	1	TRUE	kcal_hr_corr_BW	0.0351701
HDP-018895	F	RT	CD	1	1	1	TRUE	kcal_hr_corr_BW	0.0326492
HDP-018895	F	RT	CD	1	1	1	TRUE	kcal_hr_corr_BW	0.0327056
HDP-018895	F	RT	CD	1	1	1	TRUE	kcal_hr_corr_BW	0.025951
HDP-018895	F	RT	CD	1	1	1	TRUE	kcal_hr_corr_BW	0.0309969
HDP-018895	F	RT	CD	1	1	1	TRUE	kcal_hr_corr_BW	0.039195
HDP-018895	F	RT	CD	2	1	1	TRUE	kcal_hr_corr_BW	0.0410443
HDP-018895	F	RT	CD	2	1	1	TRUE	kcal_hr_corr_BW	0.0362614
HDP-018895	F	RT	CD	2	1	1	TRUE	kcal_hr_corr_BW	0.0318098
HDP-018895	F	RT	CD	2	1	1	TRUE	kcal_hr_corr_BW	0.0337665
HDP-018895	F	RT	CD	2	1	1	TRUE	kcal_hr_corr_BW	0.0352255
HDP-018895	F	RT	CD	2	1	1	TRUE	kcal_hr_corr_BW	0.0364555
HDP-018895	F	RT	CD	2	1	1	TRUE	kcal_hr_corr_BW	0.0376776
HDP-018895	F	RT	CD	2	1	1	TRUE	kcal_hr_corr_BW	0.034547
HDP-018895	F	RT	CD	2	1	1	TRUE	kcal_hr_corr_BW	0.0361834
HDP-018895	F	RT	CD	2	1	1	TRUE	kcal_hr_corr_BW	0.0414716
HDP-018895	F	RT	CD	2	1	1	TRUE	kcal_hr_corr_BW	0.041349
HDP-018895	F	RT	CD	2	1	1	TRUE	kcal_hr_corr_BW	0.0409379
HDP-018895	F	RT	CD	2	1	1	TRUE	kcal_hr_corr_BW	0.0351613
HDP-018895	F	RT	CD	2	1	1	TRUE	kcal_hr_corr_BW	0.0326571
HDP-018895	F	RT	CD	2	1	1	TRUE	kcal_hr_corr_BW	0.0335578
HDP-018895	F	RT	CD	2	1	1	TRUE	kcal_hr_corr_BW	0.0389218
HDP-018895	F	RT	CD	2	1	1	TRUE	kcal_hr_corr_BW	0.0383429
HDP-018895	F	RT	CD	2	1	1	TRUE	kcal_hr_corr_BW	0.0368319
HDP-018895	F	RT	CD	2	1	1	TRUE	kcal_hr_corr_BW	0.0348066
HDP-018895	F	RT	CD	2	1	1	TRUE	kcal_hr_corr_BW	0.0353145
HDP-018895	F	RT	CD	3	1	1	TRUE	kcal_hr_corr_BW	0.0386173
HDP-018895	F	RT	CD	3	1	1	TRUE	kcal_hr_corr_BW	0.037338
HDP-018895	F	RT	CD	3	1	1	TRUE	kcal_hr_corr_BW	0.0406493
HDP-018895	F	RT	CD	3	1	1	TRUE	kcal_hr_corr_BW	0.0400374
HDP-018895	F	RT	CD	3	1	1	TRUE	kcal_hr_corr_BW	0.0401907
HDP-018895	F	RT	CD	3	1	1	TRUE	kcal_hr_corr_BW	0.0347997
HDP-018895	F	RT	CD	3	1	1	TRUE	kcal_hr_corr_BW	0.038232
HDP-018895	F	RT	CD	3	1	1	TRUE	kcal_hr_corr_BW	0.055489
HDP-018895	F	RT	CD	3	1	1	TRUE	kcal_hr_corr_BW	0.0606731
HDP-018895	F	RT	CD	3	1	1	TRUE	kcal_hr_corr_BW	0.056899
HDP-018895	F	RT	CD	3	1	1	TRUE	kcal_hr_corr_BW	0.0538084
HDP-018895	F	RT	CD	3	1	1	TRUE	kcal_hr_corr_BW	0.0596617
HDP-018895	F	RT	CD	3	1	1	TRUE	kcal_hr_corr_BW	0.0687062
HDP-018895	F	RT	CD	3	1	1	TRUE	kcal_hr_corr_BW	0.0586614
HDP-018895	F	RT	CD	3	1	1	TRUE	kcal_hr_corr_BW	0.059751
HDP-018895	F	RT	CD	3	1	1	TRUE	kcal_hr_corr_BW	0.0545241
HDP-018895	F	RT	CD	3	1	1	TRUE	kcal_hr_corr_BW	0.0511865
HDP-018895	F	RT	CD	3	1	1	TRUE	kcal_hr_corr_BW	0.0541863
HDP-018895	F	RT	CD	3	1	1	TRUE	kcal_hr_corr_BW	0.0511839
[truncated: 36,881 more rows]

## Sheet: Fig. 1G_RER
ID	sex	temperature	diet	hour_lightCycle	meas_day	lightCycle	isLightON	variable	value
HDP-018878	F	RT	CD	0	1	1	TRUE	rer	0.793001
HDP-018878	F	RT	CD	0	1	1	TRUE	rer	0.771407
HDP-018878	F	RT	CD	0	1	1	TRUE	rer	0.771853
HDP-018878	F	RT	CD	0	1	1	TRUE	rer	0.779688
HDP-018878	F	RT	CD	0	1	1	TRUE	rer	0.791052
HDP-018878	F	RT	CD	0	1	1	TRUE	rer	0.800264
HDP-018878	F	RT	CD	0	1	1	TRUE	rer	0.782793
HDP-018878	F	RT	CD	0	1	1	TRUE	rer	0.781693
HDP-018878	F	RT	CD	0	1	1	TRUE	rer	0.772876
HDP-018878	F	RT	CD	0	1	1	TRUE	rer	0.780077
HDP-018878	F	RT	CD	0	1	1	TRUE	rer	0.790759
HDP-018878	F	RT	CD	0	1	1	TRUE	rer	0.771087
HDP-018878	F	RT	CD	0	1	1	TRUE	rer	0.758165
HDP-018878	F	RT	CD	0	1	1	TRUE	rer	0.753146
HDP-018878	F	RT	CD	0	1	1	TRUE	rer	0.752264
HDP-018878	F	RT	CD	0	1	1	TRUE	rer	0.780905
HDP-018878	F	RT	CD	0	1	1	TRUE	rer	0.76102
HDP-018878	F	RT	CD	0	1	1	TRUE	rer	0.762144
HDP-018878	F	RT	CD	0	1	1	TRUE	rer	0.755067
HDP-018878	F	RT	CD	0	1	1	TRUE	rer	0.792404
HDP-018878	F	RT	CD	1	1	1	TRUE	rer	0.791631
HDP-018878	F	RT	CD	1	1	1	TRUE	rer	0.766783
HDP-018878	F	RT	CD	1	1	1	TRUE	rer	0.765049
HDP-018878	F	RT	CD	1	1	1	TRUE	rer	0.753603
HDP-018878	F	RT	CD	1	1	1	TRUE	rer	0.779079
HDP-018878	F	RT	CD	1	1	1	TRUE	rer	0.780096
HDP-018878	F	RT	CD	1	1	1	TRUE	rer	0.774136
HDP-018878	F	RT	CD	1	1	1	TRUE	rer	0.798471
HDP-018878	F	RT	CD	1	1	1	TRUE	rer	0.785041
HDP-018878	F	RT	CD	1	1	1	TRUE	rer	0.774191
HDP-018878	F	RT	CD	1	1	1	TRUE	rer	0.799791
HDP-018878	F	RT	CD	1	1	1	TRUE	rer	0.801445
HDP-018878	F	RT	CD	1	1	1	TRUE	rer	0.782127
HDP-018878	F	RT	CD	1	1	1	TRUE	rer	0.796539
HDP-018878	F	RT	CD	1	1	1	TRUE	rer	0.784013
HDP-018878	F	RT	CD	1	1	1	TRUE	rer	0.771503
HDP-018878	F	RT	CD	1	1	1	TRUE	rer	0.78914
HDP-018878	F	RT	CD	1	1	1	TRUE	rer	0.808126
HDP-018878	F	RT	CD	1	1	1	TRUE	rer	0.806202
HDP-018878	F	RT	CD	1	1	1	TRUE	rer	0.806439
HDP-018878	F	RT	CD	2	1	1	TRUE	rer	0.786875
HDP-018878	F	RT	CD	2	1	1	TRUE	rer	0.784013
HDP-018878	F	RT	CD	2	1	1	TRUE	rer	0.774978
HDP-018878	F	RT	CD	2	1	1	TRUE	rer	0.770353
HDP-018878	F	RT	CD	2	1	1	TRUE	rer	0.780632
HDP-018878	F	RT	CD	2	1	1	TRUE	rer	0.786155
HDP-018878	F	RT	CD	2	1	1	TRUE	rer	0.772573
HDP-018878	F	RT	CD	2	1	1	TRUE	rer	0.793076
HDP-018878	F	RT	CD	2	1	1	TRUE	rer	0.808751
HDP-018878	F	RT	CD	2	1	1	TRUE	rer	0.825119
HDP-018878	F	RT	CD	2	1	1	TRUE	rer	0.834386
HDP-018878	F	RT	CD	2	1	1	TRUE	rer	0.833574
HDP-018878	F	RT	CD	2	1	1	TRUE	rer	0.792483
HDP-018878	F	RT	CD	2	1	1	TRUE	rer	0.783403
HDP-018878	F	RT	CD	2	1	1	TRUE	rer	0.791059
HDP-018878	F	RT	CD	2	1	1	TRUE	rer	0.789006
HDP-018878	F	RT	CD	2	1	1	TRUE	rer	0.776462
HDP-018878	F	RT	CD	2	1	1	TRUE	rer	0.80153
HDP-018878	F	RT	CD	2	1	1	TRUE	rer	0.828116
HDP-018878	F	RT	CD	2	1	1	TRUE	rer	0.842098
HDP-018878	F	RT	CD	3	1	1	TRUE	rer	0.819491
HDP-018878	F	RT	CD	3	1	1	TRUE	rer	0.802712
HDP-018878	F	RT	CD	3	1	1	TRUE	rer	0.793159
HDP-018878	F	RT	CD	3	1	1	TRUE	rer	0.783237
HDP-018878	F	RT	CD	3	1	1	TRUE	rer	0.760948
HDP-018878	F	RT	CD	3	1	1	TRUE	rer	0.761835
HDP-018878	F	RT	CD	3	1	1	TRUE	rer	0.768515
HDP-018878	F	RT	CD	3	1	1	TRUE	rer	0.764856
HDP-018878	F	RT	CD	3	1	1	TRUE	rer	0.753104
HDP-018878	F	RT	CD	3	1	1	TRUE	rer	0.766754
HDP-018878	F	RT	CD	3	1	1	TRUE	rer	0.771553
HDP-018878	F	RT	CD	3	1	1	TRUE	rer	0.753627
HDP-018878	F	RT	CD	3	1	1	TRUE	rer	0.758507
HDP-018878	F	RT	CD	3	1	1	TRUE	rer	0.769822
HDP-018878	F	RT	CD	3	1	1	TRUE	rer	0.744891
HDP-018878	F	RT	CD	3	1	1	TRUE	rer	0.76449
HDP-018878	F	RT	CD	3	1	1	TRUE	rer	0.768881
HDP-018878	F	RT	CD	3	1	1	TRUE	rer	0.765494
HDP-018878	F	RT	CD	3	1	1	TRUE	rer	0.755822
HDP-018878	F	RT	CD	3	1	1	TRUE	rer	0.745002
HDP-018878	F	RT	CD	4	1	1	TRUE	rer	0.745041
HDP-018878	F	RT	CD	4	1	1	TRUE	rer	0.755794
HDP-018878	F	RT	CD	4	1	1	TRUE	rer	0.749327
HDP-018878	F	RT	CD	4	1	1	TRUE	rer	0.758212
HDP-018878	F	RT	CD	4	1	1	TRUE	rer	0.76695
HDP-018878	F	RT	CD	4	1	1	TRUE	rer	0.768765
HDP-018878	F	RT	CD	4	1	1	TRUE	rer	0.766424
HDP-018878	F	RT	CD	4	1	1	TRUE	rer	0.759996
HDP-018878	F	RT	CD	4	1	1	TRUE	rer	0.758197
HDP-018878	F	RT	CD	4	1	1	TRUE	rer	0.756413
HDP-018878	F	RT	CD	4	1	1	TRUE	rer	0.779313
HDP-018878	F	RT	CD	4	1	1	TRUE	rer	0.784865
HDP-018878	F	RT	CD	4	1	1	TRUE	rer	0.761937
HDP-018878	F	RT	CD	4	1	1	TRUE	rer	0.748621
HDP-018878	F	RT	CD	4	1	1	TRUE	rer	0.762371
HDP-018878	F	RT	CD	4	1	1	TRUE	rer	0.789631
HDP-018878	F	RT	CD	4	1	1	TRUE	rer	0.796317
HDP-018878	F	RT	CD	4	1	1	TRUE	rer	0.793864
HDP-018878	F	RT	CD	4	1	1	TRUE	rer	0.798589
HDP-018878	F	RT	CD	4	1	1	TRUE	rer	0.805762
HDP-018878	F	RT	CD	5	1	1	TRUE	rer	0.793429
HDP-018878	F	RT	CD	5	1	1	TRUE	rer	0.797388
HDP-018878	F	RT	CD	5	1	1	TRUE	rer	0.806118
HDP-018878	F	RT	CD	5	1	1	TRUE	rer	0.801035
HDP-018878	F	RT	CD	5	1	1	TRUE	rer	0.807331
HDP-018878	F	RT	CD	5	1	1	TRUE	rer	0.78848
HDP-018878	F	RT	CD	5	1	1	TRUE	rer	0.781935
HDP-018878	F	RT	CD	5	1	1	TRUE	rer	0.760182
HDP-018878	F	RT	CD	5	1	1	TRUE	rer	0.753513
HDP-018878	F	RT	CD	5	1	1	TRUE	rer	0.751787
HDP-018878	F	RT	CD	5	1	1	TRUE	rer	0.752317
HDP-018878	F	RT	CD	5	1	1	TRUE	rer	0.73836
HDP-018878	F	RT	CD	5	1	1	TRUE	rer	0.740889
HDP-018878	F	RT	CD	5	1	1	TRUE	rer	0.733626
HDP-018878	F	RT	CD	5	1	1	TRUE	rer	0.732113
HDP-018878	F	RT	CD	5	1	1	TRUE	rer	0.730976
HDP-018878	F	RT	CD	5	1	1	TRUE	rer	0.752137
HDP-018878	F	RT	CD	5	1	1	TRUE	rer	0.774089
HDP-018878	F	RT	CD	5	1	1	TRUE	rer	0.768472
HDP-018878	F	RT	CD	5	1	1	TRUE	rer	0.754148
HDP-018878	F	RT	CD	6	1	1	TRUE	rer	0.74782
HDP-018878	F	RT	CD	6	1	1	TRUE	rer	0.751934
HDP-018878	F	RT	CD	6	1	1	TRUE	rer	0.748062
HDP-018878	F	RT	CD	6	1	1	TRUE	rer	0.757603
HDP-018878	F	RT	CD	6	1	1	TRUE	rer	0.766062
HDP-018878	F	RT	CD	6	1	1	TRUE	rer	0.751025
HDP-018878	F	RT	CD	6	1	1	TRUE	rer	0.756069
HDP-018878	F	RT	CD	6	1	1	TRUE	rer	0.769696
HDP-018878	F	RT	CD	6	1	1	TRUE	rer	0.74798
HDP-018878	F	RT	CD	6	1	1	TRUE	rer	0.74826
HDP-018878	F	RT	CD	6	1	1	TRUE	rer	0.771252
HDP-018878	F	RT	CD	6	1	1	TRUE	rer	0.776871
HDP-018878	F	RT	CD	6	1	1	TRUE	rer	0.755598
HDP-018878	F	RT	CD	6	1	1	TRUE	rer	0.761353
HDP-018878	F	RT	CD	6	1	1	TRUE	rer	0.745933
HDP-018878	F	RT	CD	6	1	1	TRUE	rer	0.745395
HDP-018878	F	RT	CD	6	1	1	TRUE	rer	0.759832
HDP-018878	F	RT	CD	6	1	1	TRUE	rer	0.764991
HDP-018878	F	RT	CD	6	1	1	TRUE	rer	0.772953
HDP-018878	F	RT	CD	6	1	1	TRUE	rer	0.756815
HDP-018878	F	RT	CD	7	1	1	TRUE	rer	0.744496
HDP-018878	F	RT	CD	7	1	1	TRUE	rer	0.772847
HDP-018878	F	RT	CD	7	1	1	TRUE	rer	0.743717
HDP-018878	F	RT	CD	7	1	1	TRUE	rer	0.757464
HDP-018878	F	RT	CD	7	1	1	TRUE	rer	0.733952
HDP-018878	F	RT	CD	7	1	1	TRUE	rer	0.747853
HDP-018878	F	RT	CD	7	1	1	TRUE	rer	0.768336
HDP-018878	F	RT	CD	7	1	1	TRUE	rer	0.74808
HDP-018878	F	RT	CD	7	1	1	TRUE	rer	0.764466
HDP-018878	F	RT	CD	7	1	1	TRUE	rer	0.762482
HDP-018878	F	RT	CD	7	1	1	TRUE	rer	0.772767
HDP-018878	F	RT	CD	7	1	1	TRUE	rer	0.778607
HDP-018878	F	RT	CD	7	1	1	TRUE	rer	0.784423
HDP-018878	F	RT	CD	7	1	1	TRUE	rer	0.780002
HDP-018878	F	RT	CD	7	1	1	TRUE	rer	0.774777
HDP-018878	F	RT	CD	7	1	1	TRUE	rer	0.793089
HDP-018878	F	RT	CD	7	1	1	TRUE	rer	0.811642
HDP-018878	F	RT	CD	7	1	1	TRUE	rer	0.790641
HDP-018878	F	RT	CD	7	1	1	TRUE	rer	0.802849
HDP-018878	F	RT	CD	7	1	1	TRUE	rer	0.831656
HDP-018878	F	RT	CD	8	1	1	TRUE	rer	0.821765
HDP-018878	F	RT	CD	8	1	1	TRUE	rer	0.791401
HDP-018878	F	RT	CD	8	1	1	TRUE	rer	0.801217
HDP-018878	F	RT	CD	8	1	1	TRUE	rer	0.81736
HDP-018878	F	RT	CD	8	1	1	TRUE	rer	0.810803
HDP-018878	F	RT	CD	8	1	1	TRUE	rer	0.807095
HDP-018878	F	RT	CD	8	1	1	TRUE	rer	0.78123
HDP-018878	F	RT	CD	8	1	1	TRUE	rer	0.787553
HDP-018878	F	RT	CD	8	1	1	TRUE	rer	0.838971
HDP-018878	F	RT	CD	8	1	1	TRUE	rer	0.890542
HDP-018878	F	RT	CD	8	1	1	TRUE	rer	0.904301
HDP-018878	F	RT	CD	8	1	1	TRUE	rer	0.896864
HDP-018878	F	RT	CD	8	1	1	TRUE	rer	0.896971
HDP-018878	F	RT	CD	8	1	1	TRUE	rer	0.925536
HDP-018878	F	RT	CD	8	1	1	TRUE	rer	0.94944
HDP-018878	F	RT	CD	8	1	1	TRUE	rer	0.95878
HDP-018878	F	RT	CD	8	1	1	TRUE	rer	0.9783
HDP-018878	F	RT	CD	8	1	1	TRUE	rer	0.977102
HDP-018878	F	RT	CD	8	1	1	TRUE	rer	0.995759
HDP-018878	F	RT	CD	8	1	1	TRUE	rer	1.03629
HDP-018878	F	RT	CD	9	1	1	TRUE	rer	0.995732
HDP-018878	F	RT	CD	9	1	1	TRUE	rer	0.973289
HDP-018878	F	RT	CD	9	1	1	TRUE	rer	0.986348
HDP-018878	F	RT	CD	9	1	1	TRUE	rer	0.976565
HDP-018878	F	RT	CD	9	1	1	TRUE	rer	1.00454
HDP-018878	F	RT	CD	9	1	1	TRUE	rer	1.00313
HDP-018878	F	RT	CD	9	1	1	TRUE	rer	1.01877
HDP-018878	F	RT	CD	9	1	1	TRUE	rer	1.01931
HDP-018878	F	RT	CD	9	1	1	TRUE	rer	0.995092
HDP-018878	F	RT	CD	9	1	1	TRUE	rer	0.995396
HDP-018878	F	RT	CD	9	1	1	TRUE	rer	1.0313
HDP-018878	F	RT	CD	9	1	1	TRUE	rer	1.01395
HDP-018878	F	RT	CD	9	1	1	TRUE	rer	1.01479
HDP-018878	F	RT	CD	9	1	1	TRUE	rer	1.02674
HDP-018878	F	RT	CD	9	1	1	TRUE	rer	1.04469
HDP-018878	F	RT	CD	9	1	1	TRUE	rer	1.0504
HDP-018878	F	RT	CD	9	1	1	TRUE	rer	1.04458
HDP-018878	F	RT	CD	9	1	1	TRUE	rer	1.03448
HDP-018878	F	RT	CD	9	1	1	TRUE	rer	1.03442
HDP-018878	F	RT	CD	9	1	1	TRUE	rer	1.01841
HDP-018878	F	RT	CD	10	1	1	TRUE	rer	1.01498
HDP-018878	F	RT	CD	10	1	1	TRUE	rer	1.03278
HDP-018878	F	RT	CD	10	1	1	TRUE	rer	1.05826
HDP-018878	F	RT	CD	10	1	1	TRUE	rer	1.04587
HDP-018878	F	RT	CD	10	1	1	TRUE	rer	1.0187
HDP-018878	F	RT	CD	10	1	1	TRUE	rer	1.03419
HDP-018878	F	RT	CD	10	1	1	TRUE	rer	1.02155
HDP-018878	F	RT	CD	10	1	1	TRUE	rer	1.03937
HDP-018878	F	RT	CD	10	1	1	TRUE	rer	1.04201
HDP-018878	F	RT	CD	10	1	1	TRUE	rer	1.04309
HDP-018878	F	RT	CD	10	1	1	TRUE	rer	1.0352
HDP-018878	F	RT	CD	10	1	1	TRUE	rer	1.02287
HDP-018878	F	RT	CD	10	1	1	TRUE	rer	1.02551
HDP-018878	F	RT	CD	10	1	1	TRUE	rer	1.03466
HDP-018878	F	RT	CD	10	1	1	TRUE	rer	1.03796
HDP-018878	F	RT	CD	10	1	1	TRUE	rer	1.02943
HDP-018878	F	RT	CD	10	1	1	TRUE	rer	1.01171
HDP-018878	F	RT	CD	10	1	1	TRUE	rer	1.04272
HDP-018878	F	RT	CD	10	1	1	TRUE	rer	1.05038
HDP-018878	F	RT	CD	10	1	1	TRUE	rer	1.01877
HDP-018878	F	RT	CD	11	1	1	TRUE	rer	0.983502
HDP-018878	F	RT	CD	11	1	1	TRUE	rer	1.00164
HDP-018878	F	RT	CD	11	1	1	TRUE	rer	1.02778
HDP-018878	F	RT	CD	11	1	1	TRUE	rer	1.05589
HDP-018878	F	RT	CD	11	1	1	TRUE	rer	1.06157
HDP-018878	F	RT	CD	11	1	1	TRUE	rer	1.03029
HDP-018878	F	RT	CD	11	1	1	TRUE	rer	1.00948
HDP-018878	F	RT	CD	11	1	1	TRUE	rer	1.00057
HDP-018878	F	RT	CD	11	1	1	TRUE	rer	1.01475
HDP-018878	F	RT	CD	11	1	1	TRUE	rer	0.995064
HDP-018878	F	RT	CD	11	1	1	TRUE	rer	1.01476
HDP-018878	F	RT	CD	11	1	1	TRUE	rer	1.04713
HDP-018878	F	RT	CD	11	1	1	TRUE	rer	1.02273
HDP-018878	F	RT	CD	11	1	1	TRUE	rer	1.02511
HDP-018878	F	RT	CD	11	1	1	TRUE	rer	1.02913
HDP-018878	F	RT	CD	11	1	1	TRUE	rer	1.00674
HDP-018878	F	RT	CD	11	1	1	TRUE	rer	0.975922
HDP-018878	F	RT	CD	11	1	1	TRUE	rer	0.973205
HDP-018878	F	RT	CD	11	1	1	TRUE	rer	1.03481
HDP-018878	F	RT	CD	11	1	1	TRUE	rer	1.02485
HDP-018878	F	RT	CD	12	1	1	FALSE	rer	0.994842
HDP-018878	F	RT	CD	12	1	1	FALSE	rer	1.04724
HDP-018878	F	RT	CD	12	1	1	FALSE	rer	1.02597
HDP-018878	F	RT	CD	12	1	1	FALSE	rer	1.03376
HDP-018878	F	RT	CD	12	1	1	FALSE	rer	1.03428
HDP-018878	F	RT	CD	12	1	1	FALSE	rer	1.00554
HDP-018878	F	RT	CD	12	1	1	FALSE	rer	0.963953
HDP-018878	F	RT	CD	12	1	1	FALSE	rer	0.96153
HDP-018878	F	RT	CD	12	1	1	FALSE	rer	0.968372
HDP-018878	F	RT	CD	12	1	1	FALSE	rer	0.971129
HDP-018878	F	RT	CD	12	1	1	FALSE	rer	0.996491
HDP-018878	F	RT	CD	12	1	1	FALSE	rer	1.019
HDP-018878	F	RT	CD	12	1	1	FALSE	rer	1.03809
HDP-018878	F	RT	CD	12	1	1	FALSE	rer	1.01975
HDP-018878	F	RT	CD	12	1	1	FALSE	rer	0.990483
HDP-018878	F	RT	CD	12	1	1	FALSE	rer	0.941963
HDP-018878	F	RT	CD	12	1	1	FALSE	rer	0.933501
HDP-018878	F	RT	CD	12	1	1	FALSE	rer	0.925585
HDP-018878	F	RT	CD	12	1	1	FALSE	rer	0.906986
HDP-018878	F	RT	CD	12	1	1	FALSE	rer	0.912042
HDP-018878	F	RT	CD	13	1	1	FALSE	rer	0.940618
HDP-018878	F	RT	CD	13	1	1	FALSE	rer	0.962329
HDP-018878	F	RT	CD	13	1	1	FALSE	rer	0.893175
HDP-018878	F	RT	CD	13	1	1	FALSE	rer	0.857351
HDP-018878	F	RT	CD	13	1	1	FALSE	rer	0.866793
HDP-018878	F	RT	CD	13	1	1	FALSE	rer	0.842932
HDP-018878	F	RT	CD	13	1	1	FALSE	rer	0.843973
HDP-018878	F	RT	CD	13	1	1	FALSE	rer	0.848259
HDP-018878	F	RT	CD	13	1	1	FALSE	rer	0.840091
HDP-018878	F	RT	CD	13	1	1	FALSE	rer	0.844
HDP-018878	F	RT	CD	13	1	1	FALSE	rer	0.846283
HDP-018878	F	RT	CD	13	1	1	FALSE	rer	0.830501
HDP-018878	F	RT	CD	13	1	1	FALSE	rer	0.813272
HDP-018878	F	RT	CD	13	1	1	FALSE	rer	0.813265
HDP-018878	F	RT	CD	13	1	1	FALSE	rer	0.804081
HDP-018878	F	RT	CD	13	1	1	FALSE	rer	0.781082
HDP-018878	F	RT	CD	13	1	1	FALSE	rer	0.786294
HDP-018878	F	RT	CD	13	1	1	FALSE	rer	0.795068
HDP-018878	F	RT	CD	13	1	1	FALSE	rer	0.801884
HDP-018878	F	RT	CD	13	1	1	FALSE	rer	0.775241
HDP-018878	F	RT	CD	14	1	1	FALSE	rer	0.769125
HDP-018878	F	RT	CD	14	1	1	FALSE	rer	0.815546
HDP-018878	F	RT	CD	14	1	1	FALSE	rer	0.868388
HDP-018878	F	RT	CD	14	1	1	FALSE	rer	0.869472
HDP-018878	F	RT	CD	14	1	1	FALSE	rer	0.861197
HDP-018878	F	RT	CD	14	1	1	FALSE	rer	0.870141
HDP-018878	F	RT	CD	14	1	1	FALSE	rer	0.861598
HDP-018878	F	RT	CD	14	1	1	FALSE	rer	0.854232
HDP-018878	F	RT	CD	14	1	1	FALSE	rer	0.83792
HDP-018878	F	RT	CD	14	1	1	FALSE	rer	0.814513
HDP-018878	F	RT	CD	14	1	1	FALSE	rer	0.798676
HDP-018878	F	RT	CD	14	1	1	FALSE	rer	0.840067
HDP-018878	F	RT	CD	14	1	1	FALSE	rer	0.893462
HDP-018878	F	RT	CD	14	1	1	FALSE	rer	0.893021
HDP-018878	F	RT	CD	14	1	1	FALSE	rer	0.900252
HDP-018878	F	RT	CD	14	1	1	FALSE	rer	0.935185
HDP-018878	F	RT	CD	14	1	1	FALSE	rer	0.934467
HDP-018878	F	RT	CD	14	1	1	FALSE	rer	0.954315
HDP-018878	F	RT	CD	14	1	1	FALSE	rer	1.00152
HDP-018878	F	RT	CD	14	1	1	FALSE	rer	0.996753
HDP-018878	F	RT	CD	15	1	1	FALSE	rer	1.00309
HDP-018878	F	RT	CD	15	1	1	FALSE	rer	0.9733
HDP-018878	F	RT	CD	15	1	1	FALSE	rer	0.941892
HDP-018878	F	RT	CD	15	1	1	FALSE	rer	0.92157
HDP-018878	F	RT	CD	15	1	1	FALSE	rer	0.907405
HDP-018878	F	RT	CD	15	1	1	FALSE	rer	0.878994
HDP-018878	F	RT	CD	15	1	1	FALSE	rer	0.874375
HDP-018878	F	RT	CD	15	1	1	FALSE	rer	0.920466
HDP-018878	F	RT	CD	15	1	1	FALSE	rer	0.930497
HDP-018878	F	RT	CD	15	1	1	FALSE	rer	0.933876
HDP-018878	F	RT	CD	15	1	1	FALSE	rer	0.908488
HDP-018878	F	RT	CD	15	1	1	FALSE	rer	0.88068
HDP-018878	F	RT	CD	15	1	1	FALSE	rer	0.872974
HDP-018878	F	RT	CD	15	1	1	FALSE	rer	0.85791
HDP-018878	F	RT	CD	15	1	1	FALSE	rer	0.857956
HDP-018878	F	RT	CD	15	1	1	FALSE	rer	0.852381
HDP-018878	F	RT	CD	15	1	1	FALSE	rer	0.851648
HDP-018878	F	RT	CD	15	1	1	FALSE	rer	0.850955
HDP-018878	F	RT	CD	15	1	1	FALSE	rer	0.853317
HDP-018878	F	RT	CD	15	1	1	FALSE	rer	0.852864
HDP-018878	F	RT	CD	16	1	1	FALSE	rer	0.854236
HDP-018878	F	RT	CD	16	1	1	FALSE	rer	0.857929
HDP-018878	F	RT	CD	16	1	1	FALSE	rer	0.860806
HDP-018878	F	RT	CD	16	1	1	FALSE	rer	0.868713
HDP-018878	F	RT	CD	16	1	1	FALSE	rer	0.829302
HDP-018878	F	RT	CD	16	1	1	FALSE	rer	0.828682
HDP-018878	F	RT	CD	16	1	1	FALSE	rer	0.815891
HDP-018878	F	RT	CD	16	1	1	FALSE	rer	0.845089
HDP-018878	F	RT	CD	16	1	1	FALSE	rer	0.835445
HDP-018878	F	RT	CD	16	1	1	FALSE	rer	0.846059
HDP-018878	F	RT	CD	16	1	1	FALSE	rer	0.876273
HDP-018878	F	RT	CD	16	1	1	FALSE	rer	0.85622
HDP-018878	F	RT	CD	16	1	1	FALSE	rer	0.834852
HDP-018878	F	RT	CD	16	1	1	FALSE	rer	0.841495
HDP-018878	F	RT	CD	16	1	1	FALSE	rer	0.819195
HDP-018878	F	RT	CD	16	1	1	FALSE	rer	0.821852
HDP-018878	F	RT	CD	16	1	1	FALSE	rer	0.822361
HDP-018878	F	RT	CD	16	1	1	FALSE	rer	0.830067
HDP-018878	F	RT	CD	16	1	1	FALSE	rer	0.822705
HDP-018878	F	RT	CD	16	1	1	FALSE	rer	0.822979
HDP-018878	F	RT	CD	17	2	1	FALSE	rer	0.8403
HDP-018878	F	RT	CD	17	2	1	FALSE	rer	0.833679
HDP-018878	F	RT	CD	17	2	1	FALSE	rer	0.794183
HDP-018878	F	RT	CD	17	2	1	FALSE	rer	0.807749
HDP-018878	F	RT	CD	17	2	1	FALSE	rer	0.811745
HDP-018878	F	RT	CD	17	2	1	FALSE	rer	0.818378
HDP-018878	F	RT	CD	17	2	1	FALSE	rer	0.832412
HDP-018878	F	RT	CD	17	2	1	FALSE	rer	0.836047
HDP-018878	F	RT	CD	17	2	1	FALSE	rer	0.82317
HDP-018878	F	RT	CD	17	2	1	FALSE	rer	0.810555
HDP-018878	F	RT	CD	17	2	1	FALSE	rer	0.813588
HDP-018878	F	RT	CD	17	2	1	FALSE	rer	0.819812
HDP-018878	F	RT	CD	17	2	1	FALSE	rer	0.814138
HDP-018878	F	RT	CD	17	2	1	FALSE	rer	0.827222
HDP-018878	F	RT	CD	17	2	1	FALSE	rer	0.832895
HDP-018878	F	RT	CD	17	2	1	FALSE	rer	0.856653
HDP-018878	F	RT	CD	17	2	1	FALSE	rer	0.844621
HDP-018878	F	RT	CD	17	2	1	FALSE	rer	0.792462
HDP-018878	F	RT	CD	17	2	1	FALSE	rer	0.793501
HDP-018878	F	RT	CD	17	2	1	FALSE	rer	0.808281
HDP-018878	F	RT	CD	18	2	1	FALSE	rer	0.814209
HDP-018878	F	RT	CD	18	2	1	FALSE	rer	0.819659
HDP-018878	F	RT	CD	18	2	1	FALSE	rer	0.826622
HDP-018878	F	RT	CD	18	2	1	FALSE	rer	0.829117
HDP-018878	F	RT	CD	18	2	1	FALSE	rer	0.847312
HDP-018878	F	RT	CD	18	2	1	FALSE	rer	0.827656
HDP-018878	F	RT	CD	18	2	1	FALSE	rer	0.805917
HDP-018878	F	RT	CD	18	2	1	FALSE	rer	0.81966
HDP-018878	F	RT	CD	18	2	1	FALSE	rer	0.814971
HDP-018878	F	RT	CD	18	2	1	FALSE	rer	0.82399
HDP-018878	F	RT	CD	18	2	1	FALSE	rer	0.814589
HDP-018878	F	RT	CD	18	2	1	FALSE	rer	0.820182
HDP-018878	F	RT	CD	18	2	1	FALSE	rer	0.831179
HDP-018878	F	RT	CD	18	2	1	FALSE	rer	0.813806
HDP-018878	F	RT	CD	18	2	1	FALSE	rer	0.815249
HDP-018878	F	RT	CD	18	2	1	FALSE	rer	0.814349
HDP-018878	F	RT	CD	18	2	1	FALSE	rer	0.806688
HDP-018878	F	RT	CD	18	2	1	FALSE	rer	0.790835
HDP-018878	F	RT	CD	18	2	1	FALSE	rer	0.789807
HDP-018878	F	RT	CD	18	2	1	FALSE	rer	0.800405
HDP-018878	F	RT	CD	19	2	1	FALSE	rer	0.829814
HDP-018878	F	RT	CD	19	2	1	FALSE	rer	0.864495
HDP-018878	F	RT	CD	19	2	1	FALSE	rer	0.880249
HDP-018878	F	RT	CD	19	2	1	FALSE	rer	0.872938
HDP-018878	F	RT	CD	19	2	1	FALSE	rer	0.889699
HDP-018878	F	RT	CD	19	2	1	FALSE	rer	0.863031
HDP-018878	F	RT	CD	19	2	1	FALSE	rer	0.854177
HDP-018878	F	RT	CD	19	2	1	FALSE	rer	0.837273
HDP-018878	F	RT	CD	19	2	1	FALSE	rer	0.878308
HDP-018878	F	RT	CD	19	2	1	FALSE	rer	0.93586
HDP-018878	F	RT	CD	19	2	1	FALSE	rer	0.933077
HDP-018878	F	RT	CD	19	2	1	FALSE	rer	0.928448
HDP-018878	F	RT	CD	19	2	1	FALSE	rer	0.948671
HDP-018878	F	RT	CD	19	2	1	FALSE	rer	0.94408
HDP-018878	F	RT	CD	19	2	1	FALSE	rer	0.946948
HDP-018878	F	RT	CD	19	2	1	FALSE	rer	0.980655
HDP-018878	F	RT	CD	19	2	1	FALSE	rer	0.96005
HDP-018878	F	RT	CD	19	2	1	FALSE	rer	0.941968
HDP-018878	F	RT	CD	19	2	1	FALSE	rer	0.946092
HDP-018878	F	RT	CD	19	2	1	FALSE	rer	0.943552
HDP-018878	F	RT	CD	20	2	1	FALSE	rer	0.89605
HDP-018878	F	RT	CD	20	2	1	FALSE	rer	0.917654
HDP-018878	F	RT	CD	20	2	1	FALSE	rer	0.95316
HDP-018878	F	RT	CD	20	2	1	FALSE	rer	0.87834
HDP-018878	F	RT	CD	20	2	1	FALSE	rer	0.900473
HDP-018878	F	RT	CD	20	2	1	FALSE	rer	0.944103
HDP-018878	F	RT	CD	20	2	1	FALSE	rer	0.960269
HDP-018878	F	RT	CD	20	2	1	FALSE	rer	0.944484
HDP-018878	F	RT	CD	20	2	1	FALSE	rer	0.899827
HDP-018878	F	RT	CD	20	2	1	FALSE	rer	0.898124
HDP-018878	F	RT	CD	20	2	1	FALSE	rer	0.905988
HDP-018878	F	RT	CD	20	2	1	FALSE	rer	0.915234
HDP-018878	F	RT	CD	20	2	1	FALSE	rer	0.881897
HDP-018878	F	RT	CD	20	2	1	FALSE	rer	0.869272
HDP-018878	F	RT	CD	20	2	1	FALSE	rer	0.871132
HDP-018878	F	RT	CD	20	2	1	FALSE	rer	0.881172
HDP-018878	F	RT	CD	20	2	1	FALSE	rer	0.867645
HDP-018878	F	RT	CD	20	2	1	FALSE	rer	0.898459
HDP-018878	F	RT	CD	20	2	1	FALSE	rer	0.902027
HDP-018878	F	RT	CD	20	2	1	FALSE	rer	0.895158
HDP-018878	F	RT	CD	21	2	1	FALSE	rer	0.905487
HDP-018878	F	RT	CD	21	2	1	FALSE	rer	0.904843
HDP-018878	F	RT	CD	21	2	1	FALSE	rer	0.918701
HDP-018878	F	RT	CD	21	2	1	FALSE	rer	0.908586
HDP-018878	F	RT	CD	21	2	1	FALSE	rer	0.935415
HDP-018878	F	RT	CD	21	2	1	FALSE	rer	0.954278
HDP-018878	F	RT	CD	21	2	1	FALSE	rer	0.922587
HDP-018878	F	RT	CD	21	2	1	FALSE	rer	0.906995
HDP-018878	F	RT	CD	21	2	1	FALSE	rer	0.892184
HDP-018878	F	RT	CD	21	2	1	FALSE	rer	0.893487
HDP-018878	F	RT	CD	21	2	1	FALSE	rer	0.883518
HDP-018878	F	RT	CD	21	2	1	FALSE	rer	0.896425
HDP-018878	F	RT	CD	21	2	1	FALSE	rer	0.908814
HDP-018878	F	RT	CD	21	2	1	FALSE	rer	0.875851
HDP-018878	F	RT	CD	21	2	1	FALSE	rer	0.868406
HDP-018878	F	RT	CD	21	2	1	FALSE	rer	0.888501
HDP-018878	F	RT	CD	21	2	1	FALSE	rer	0.868559
HDP-018878	F	RT	CD	21	2	1	FALSE	rer	0.888644
HDP-018878	F	RT	CD	21	2	1	FALSE	rer	0.92084
HDP-018878	F	RT	CD	21	2	1	FALSE	rer	0.8913
HDP-018878	F	RT	CD	22	2	1	FALSE	rer	0.885181
HDP-018878	F	RT	CD	22	2	1	FALSE	rer	0.900106
HDP-018878	F	RT	CD	22	2	1	FALSE	rer	0.884126
HDP-018878	F	RT	CD	22	2	1	FALSE	rer	0.859084
HDP-018878	F	RT	CD	22	2	1	FALSE	rer	0.902104
HDP-018878	F	RT	CD	22	2	1	FALSE	rer	0.896283
HDP-018878	F	RT	CD	22	2	1	FALSE	rer	0.871362
HDP-018878	F	RT	CD	22	2	1	FALSE	rer	0.844722
HDP-018878	F	RT	CD	22	2	1	FALSE	rer	0.857349
HDP-018878	F	RT	CD	22	2	1	FALSE	rer	0.870381
HDP-018878	F	RT	CD	22	2	1	FALSE	rer	0.883721
HDP-018878	F	RT	CD	22	2	1	FALSE	rer	0.902851
HDP-018878	F	RT	CD	22	2	1	FALSE	rer	0.88403
HDP-018878	F	RT	CD	22	2	1	FALSE	rer	0.884463
HDP-018878	F	RT	CD	22	2	1	FALSE	rer	0.890431
HDP-018878	F	RT	CD	22	2	1	FALSE	rer	0.898282
HDP-018878	F	RT	CD	22	2	1	FALSE	rer	0.921586
HDP-018878	F	RT	CD	22	2	1	FALSE	rer	0.96922
HDP-018878	F	RT	CD	22	2	1	FALSE	rer	0.978529
HDP-018878	F	RT	CD	22	2	1	FALSE	rer	0.949073
HDP-018878	F	RT	CD	23	2	1	FALSE	rer	0.97332
HDP-018878	F	RT	CD	23	2	1	FALSE	rer	0.953672
HDP-018878	F	RT	CD	23	2	1	FALSE	rer	0.946446
HDP-018878	F	RT	CD	23	2	1	FALSE	rer	0.946841
HDP-018878	F	RT	CD	23	2	1	FALSE	rer	0.960174
HDP-018878	F	RT	CD	23	2	1	FALSE	rer	0.975372
HDP-018878	F	RT	CD	23	2	1	FALSE	rer	0.930375
HDP-018878	F	RT	CD	23	2	1	FALSE	rer	0.907387
HDP-018878	F	RT	CD	23	2	1	FALSE	rer	0.914784
HDP-018878	F	RT	CD	23	2	1	FALSE	rer	0.930487
HDP-018878	F	RT	CD	23	2	1	FALSE	rer	0.926418
HDP-018878	F	RT	CD	23	2	1	FALSE	rer	0.905824
HDP-018878	F	RT	CD	23	2	1	FALSE	rer	0.938248
HDP-018878	F	RT	CD	23	2	1	FALSE	rer	0.962697
HDP-018878	F	RT	CD	23	2	1	FALSE	rer	0.951825
HDP-018878	F	RT	CD	23	2	1	FALSE	rer	0.938665
HDP-018878	F	RT	CD	23	2	1	FALSE	rer	0.924132
HDP-018878	F	RT	CD	23	2	1	FALSE	rer	0.907222
HDP-018878	F	RT	CD	23	2	1	FALSE	rer	0.919466
HDP-018878	F	RT	CD	23	2	1	FALSE	rer	0.915131
HDP-018883	F	RT	CD	0	1	1	TRUE	rer	0.721471
HDP-018883	F	RT	CD	0	1	1	TRUE	rer	0.727004
HDP-018883	F	RT	CD	0	1	1	TRUE	rer	0.727671
HDP-018883	F	RT	CD	0	1	1	TRUE	rer	0.724421
HDP-018883	F	RT	CD	0	1	1	TRUE	rer	0.756379
HDP-018883	F	RT	CD	0	1	1	TRUE	rer	0.780987
HDP-018883	F	RT	CD	0	1	1	TRUE	rer	0.726967
HDP-018883	F	RT	CD	0	1	1	TRUE	rer	0.732773
HDP-018883	F	RT	CD	0	1	1	TRUE	rer	0.729971
HDP-018883	F	RT	CD	0	1	1	TRUE	rer	0.74152
HDP-018883	F	RT	CD	0	1	1	TRUE	rer	0.738828
HDP-018883	F	RT	CD	0	1	1	TRUE	rer	0.731956
HDP-018883	F	RT	CD	0	1	1	TRUE	rer	0.710372
HDP-018883	F	RT	CD	0	1	1	TRUE	rer	0.708351
HDP-018883	F	RT	CD	0	1	1	TRUE	rer	0.715695
HDP-018883	F	RT	CD	0	1	1	TRUE	rer	0.750431
HDP-018883	F	RT	CD	0	1	1	TRUE	rer	0.744732
HDP-018883	F	RT	CD	0	1	1	TRUE	rer	0.733485
HDP-018883	F	RT	CD	0	1	1	TRUE	rer	0.719453
HDP-018883	F	RT	CD	0	1	1	TRUE	rer	0.737867
HDP-018883	F	RT	CD	1	1	1	TRUE	rer	0.736544
HDP-018883	F	RT	CD	1	1	1	TRUE	rer	0.737533
HDP-018883	F	RT	CD	1	1	1	TRUE	rer	0.71801
HDP-018883	F	RT	CD	1	1	1	TRUE	rer	0.715707
HDP-018883	F	RT	CD	1	1	1	TRUE	rer	0.72485
HDP-018883	F	RT	CD	1	1	1	TRUE	rer	0.733998
HDP-018883	F	RT	CD	1	1	1	TRUE	rer	0.74557
HDP-018883	F	RT	CD	1	1	1	TRUE	rer	0.797315
HDP-018883	F	RT	CD	1	1	1	TRUE	rer	0.77453
HDP-018883	F	RT	CD	1	1	1	TRUE	rer	0.754853
HDP-018883	F	RT	CD	1	1	1	TRUE	rer	0.769716
HDP-018883	F	RT	CD	1	1	1	TRUE	rer	0.767874
HDP-018883	F	RT	CD	1	1	1	TRUE	rer	0.727681
HDP-018883	F	RT	CD	1	1	1	TRUE	rer	0.712126
HDP-018883	F	RT	CD	1	1	1	TRUE	rer	0.711424
HDP-018883	F	RT	CD	1	1	1	TRUE	rer	0.709238
HDP-018883	F	RT	CD	1	1	1	TRUE	rer	0.731586
HDP-018883	F	RT	CD	1	1	1	TRUE	rer	0.733943
HDP-018883	F	RT	CD	1	1	1	TRUE	rer	0.729918
HDP-018883	F	RT	CD	1	1	1	TRUE	rer	0.75461
HDP-018883	F	RT	CD	2	1	1	TRUE	rer	0.753982
HDP-018883	F	RT	CD	2	1	1	TRUE	rer	0.743145
HDP-018883	F	RT	CD	2	1	1	TRUE	rer	0.712571
HDP-018883	F	RT	CD	2	1	1	TRUE	rer	0.713647
HDP-018883	F	RT	CD	2	1	1	TRUE	rer	0.75745
HDP-018883	F	RT	CD	2	1	1	TRUE	rer	0.756023
HDP-018883	F	RT	CD	2	1	1	TRUE	rer	0.719746
HDP-018883	F	RT	CD	2	1	1	TRUE	rer	0.714048
HDP-018883	F	RT	CD	2	1	1	TRUE	rer	0.735555
HDP-018883	F	RT	CD	2	1	1	TRUE	rer	0.762653
HDP-018883	F	RT	CD	2	1	1	TRUE	rer	0.742112
HDP-018883	F	RT	CD	2	1	1	TRUE	rer	0.739505
HDP-018883	F	RT	CD	2	1	1	TRUE	rer	0.744098
HDP-018883	F	RT	CD	2	1	1	TRUE	rer	0.744149
HDP-018883	F	RT	CD	2	1	1	TRUE	rer	0.750417
HDP-018883	F	RT	CD	2	1	1	TRUE	rer	0.750883
HDP-018883	F	RT	CD	2	1	1	TRUE	rer	0.733235
HDP-018883	F	RT	CD	2	1	1	TRUE	rer	0.73473
HDP-018883	F	RT	CD	2	1	1	TRUE	rer	0.741072
HDP-018883	F	RT	CD	2	1	1	TRUE	rer	0.763529
HDP-018883	F	RT	CD	3	1	1	TRUE	rer	0.741819
HDP-018883	F	RT	CD	3	1	1	TRUE	rer	0.72647
HDP-018883	F	RT	CD	3	1	1	TRUE	rer	0.724284
HDP-018883	F	RT	CD	3	1	1	TRUE	rer	0.717333
HDP-018883	F	RT	CD	3	1	1	TRUE	rer	0.73687
HDP-018883	F	RT	CD	3	1	1	TRUE	rer	0.741889
HDP-018883	F	RT	CD	3	1	1	TRUE	rer	0.74427
HDP-018883	F	RT	CD	3	1	1	TRUE	rer	0.731472
HDP-018883	F	RT	CD	3	1	1	TRUE	rer	0.755234
HDP-018883	F	RT	CD	3	1	1	TRUE	rer	0.744172
HDP-018883	F	RT	CD	3	1	1	TRUE	rer	0.735052
HDP-018883	F	RT	CD	3	1	1	TRUE	rer	0.735058
HDP-018883	F	RT	CD	3	1	1	TRUE	rer	0.750528
HDP-018883	F	RT	CD	3	1	1	TRUE	rer	0.745921
HDP-018883	F	RT	CD	3	1	1	TRUE	rer	0.723811
HDP-018883	F	RT	CD	3	1	1	TRUE	rer	0.741392
HDP-018883	F	RT	CD	3	1	1	TRUE	rer	0.742301
HDP-018883	F	RT	CD	3	1	1	TRUE	rer	0.749019
HDP-018883	F	RT	CD	3	1	1	TRUE	rer	0.750031
HDP-018883	F	RT	CD	3	1	1	TRUE	rer	0.751062
HDP-018883	F	RT	CD	4	1	1	TRUE	rer	0.743979
HDP-018883	F	RT	CD	4	1	1	TRUE	rer	0.739346
HDP-018883	F	RT	CD	4	1	1	TRUE	rer	0.733143
HDP-018883	F	RT	CD	4	1	1	TRUE	rer	0.744805
HDP-018883	F	RT	CD	4	1	1	TRUE	rer	0.752164
HDP-018883	F	RT	CD	4	1	1	TRUE	rer	0.731446
HDP-018883	F	RT	CD	4	1	1	TRUE	rer	0.756954
HDP-018883	F	RT	CD	4	1	1	TRUE	rer	0.767854
HDP-018883	F	RT	CD	4	1	1	TRUE	rer	0.728002
HDP-018883	F	RT	CD	4	1	1	TRUE	rer	0.735963
HDP-018883	F	RT	CD	4	1	1	TRUE	rer	0.749883
HDP-018883	F	RT	CD	4	1	1	TRUE	rer	0.747027
HDP-018883	F	RT	CD	4	1	1	TRUE	rer	0.760757
HDP-018883	F	RT	CD	4	1	1	TRUE	rer	0.73505
HDP-018883	F	RT	CD	4	1	1	TRUE	rer	0.72748
HDP-018883	F	RT	CD	4	1	1	TRUE	rer	0.748105
HDP-018883	F	RT	CD	4	1	1	TRUE	rer	0.744752
HDP-018883	F	RT	CD	4	1	1	TRUE	rer	0.721641
HDP-018883	F	RT	CD	4	1	1	TRUE	rer	0.720259
HDP-018883	F	RT	CD	4	1	1	TRUE	rer	0.741141
HDP-018883	F	RT	CD	5	1	1	TRUE	rer	0.731715
HDP-018883	F	RT	CD	5	1	1	TRUE	rer	0.73683
HDP-018883	F	RT	CD	5	1	1	TRUE	rer	0.727256
HDP-018883	F	RT	CD	5	1	1	TRUE	rer	0.74901
HDP-018883	F	RT	CD	5	1	1	TRUE	rer	0.747276
HDP-018883	F	RT	CD	5	1	1	TRUE	rer	0.731264
HDP-018883	F	RT	CD	5	1	1	TRUE	rer	0.738699
HDP-018883	F	RT	CD	5	1	1	TRUE	rer	0.745785
HDP-018883	F	RT	CD	5	1	1	TRUE	rer	0.747953
HDP-018883	F	RT	CD	5	1	1	TRUE	rer	0.730226
HDP-018883	F	RT	CD	5	1	1	TRUE	rer	0.751627
HDP-018883	F	RT	CD	5	1	1	TRUE	rer	0.73773
HDP-018883	F	RT	CD	5	1	1	TRUE	rer	0.740405
HDP-018883	F	RT	CD	5	1	1	TRUE	rer	0.73368
HDP-018883	F	RT	CD	5	1	1	TRUE	rer	0.752459
HDP-018883	F	RT	CD	5	1	1	TRUE	rer	0.73291
HDP-018883	F	RT	CD	5	1	1	TRUE	rer	0.735
HDP-018883	F	RT	CD	5	1	1	TRUE	rer	0.767463
HDP-018883	F	RT	CD	5	1	1	TRUE	rer	0.767833
HDP-018883	F	RT	CD	5	1	1	TRUE	rer	0.748835
HDP-018883	F	RT	CD	6	1	1	TRUE	rer	0.732833
HDP-018883	F	RT	CD	6	1	1	TRUE	rer	0.743887
HDP-018883	F	RT	CD	6	1	1	TRUE	rer	0.732754
HDP-018883	F	RT	CD	6	1	1	TRUE	rer	0.750331
HDP-018883	F	RT	CD	6	1	1	TRUE	rer	0.756016
HDP-018883	F	RT	CD	6	1	1	TRUE	rer	0.728677
HDP-018883	F	RT	CD	6	1	1	TRUE	rer	0.746915
HDP-018883	F	RT	CD	6	1	1	TRUE	rer	0.769698
HDP-018883	F	RT	CD	6	1	1	TRUE	rer	0.769518
HDP-018883	F	RT	CD	6	1	1	TRUE	rer	0.767274
HDP-018883	F	RT	CD	6	1	1	TRUE	rer	0.786376
HDP-018883	F	RT	CD	6	1	1	TRUE	rer	0.807833
HDP-018883	F	RT	CD	6	1	1	TRUE	rer	0.774282
HDP-018883	F	RT	CD	6	1	1	TRUE	rer	0.764202
HDP-018883	F	RT	CD	6	1	1	TRUE	rer	0.777304
HDP-018883	F	RT	CD	6	1	1	TRUE	rer	0.78265
HDP-018883	F	RT	CD	6	1	1	TRUE	rer	0.786401
HDP-018883	F	RT	CD	6	1	1	TRUE	rer	0.766848
HDP-018883	F	RT	CD	6	1	1	TRUE	rer	0.755637
HDP-018883	F	RT	CD	6	1	1	TRUE	rer	0.772073
HDP-018883	F	RT	CD	7	1	1	TRUE	rer	0.773413
HDP-018883	F	RT	CD	7	1	1	TRUE	rer	0.791825
HDP-018883	F	RT	CD	7	1	1	TRUE	rer	0.774961
HDP-018883	F	RT	CD	7	1	1	TRUE	rer	0.765726
HDP-018883	F	RT	CD	7	1	1	TRUE	rer	0.764044
HDP-018883	F	RT	CD	7	1	1	TRUE	rer	0.748462
HDP-018883	F	RT	CD	7	1	1	TRUE	rer	0.74336
HDP-018883	F	RT	CD	7	1	1	TRUE	rer	0.70822
HDP-018883	F	RT	CD	7	1	1	TRUE	rer	0.710254
HDP-018883	F	RT	CD	7	1	1	TRUE	rer	0.72609
HDP-018883	F	RT	CD	7	1	1	TRUE	rer	0.712923
HDP-018883	F	RT	CD	7	1	1	TRUE	rer	0.724957
HDP-018883	F	RT	CD	7	1	1	TRUE	rer	0.755047
HDP-018883	F	RT	CD	7	1	1	TRUE	rer	0.750311
HDP-018883	F	RT	CD	7	1	1	TRUE	rer	0.762707
HDP-018883	F	RT	CD	7	1	1	TRUE	rer	0.779338
HDP-018883	F	RT	CD	7	1	1	TRUE	rer	0.760938
HDP-018883	F	RT	CD	7	1	1	TRUE	rer	0.747385
HDP-018883	F	RT	CD	7	1	1	TRUE	rer	0.723495
HDP-018883	F	RT	CD	7	1	1	TRUE	rer	0.72526
HDP-018883	F	RT	CD	8	1	1	TRUE	rer	0.735367
HDP-018883	F	RT	CD	8	1	1	TRUE	rer	0.736222
HDP-018883	F	RT	CD	8	1	1	TRUE	rer	0.738686
HDP-018883	F	RT	CD	8	1	1	TRUE	rer	0.744318
HDP-018883	F	RT	CD	8	1	1	TRUE	rer	0.752631
HDP-018883	F	RT	CD	8	1	1	TRUE	rer	0.742154
HDP-018883	F	RT	CD	8	1	1	TRUE	rer	0.736902
HDP-018883	F	RT	CD	8	1	1	TRUE	rer	0.724046
HDP-018883	F	RT	CD	8	1	1	TRUE	rer	0.73713
HDP-018883	F	RT	CD	8	1	1	TRUE	rer	0.760142
HDP-018883	F	RT	CD	8	1	1	TRUE	rer	0.74635
HDP-018883	F	RT	CD	8	1	1	TRUE	rer	0.743994
HDP-018883	F	RT	CD	8	1	1	TRUE	rer	0.721308
HDP-018883	F	RT	CD	8	1	1	TRUE	rer	0.723564
HDP-018883	F	RT	CD	8	1	1	TRUE	rer	0.745311
HDP-018883	F	RT	CD	8	1	1	TRUE	rer	0.743807
HDP-018883	F	RT	CD	8	1	1	TRUE	rer	0.741124
HDP-018883	F	RT	CD	8	1	1	TRUE	rer	0.75266
HDP-018883	F	RT	CD	8	1	1	TRUE	rer	0.763858
HDP-018883	F	RT	CD	8	1	1	TRUE	rer	0.771428
HDP-018883	F	RT	CD	9	1	1	TRUE	rer	0.762961
HDP-018883	F	RT	CD	9	1	1	TRUE	rer	0.735521
HDP-018883	F	RT	CD	9	1	1	TRUE	rer	0.731224
HDP-018883	F	RT	CD	9	1	1	TRUE	rer	0.737166
HDP-018883	F	RT	CD	9	1	1	TRUE	rer	0.752333
HDP-018883	F	RT	CD	9	1	1	TRUE	rer	0.751343
HDP-018883	F	RT	CD	9	1	1	TRUE	rer	0.74846
HDP-018883	F	RT	CD	9	1	1	TRUE	rer	0.754595
HDP-018883	F	RT	CD	9	1	1	TRUE	rer	0.73123
HDP-018883	F	RT	CD	9	1	1	TRUE	rer	0.738331
HDP-018883	F	RT	CD	9	1	1	TRUE	rer	0.764517
HDP-018883	F	RT	CD	9	1	1	TRUE	rer	0.758037
HDP-018883	F	RT	CD	9	1	1	TRUE	rer	0.720572
HDP-018883	F	RT	CD	9	1	1	TRUE	rer	0.75989
HDP-018883	F	RT	CD	9	1	1	TRUE	rer	0.766743
HDP-018883	F	RT	CD	9	1	1	TRUE	rer	0.760462
HDP-018883	F	RT	CD	9	1	1	TRUE	rer	0.75411
HDP-018883	F	RT	CD	9	1	1	TRUE	rer	0.776806
HDP-018883	F	RT	CD	9	1	1	TRUE	rer	0.790272
HDP-018883	F	RT	CD	9	1	1	TRUE	rer	0.775154
HDP-018883	F	RT	CD	10	1	1	TRUE	rer	0.768486
HDP-018883	F	RT	CD	10	1	1	TRUE	rer	0.771732
HDP-018883	F	RT	CD	10	1	1	TRUE	rer	0.775881
HDP-018883	F	RT	CD	10	1	1	TRUE	rer	0.796566
HDP-018883	F	RT	CD	10	1	1	TRUE	rer	0.791456
HDP-018883	F	RT	CD	10	1	1	TRUE	rer	0.794081
HDP-018883	F	RT	CD	10	1	1	TRUE	rer	0.800364
HDP-018883	F	RT	CD	10	1	1	TRUE	rer	0.792651
HDP-018883	F	RT	CD	10	1	1	TRUE	rer	0.771024
HDP-018883	F	RT	CD	10	1	1	TRUE	rer	0.799296
HDP-018883	F	RT	CD	10	1	1	TRUE	rer	0.815419
HDP-018883	F	RT	CD	10	1	1	TRUE	rer	0.841011
HDP-018883	F	RT	CD	10	1	1	TRUE	rer	0.845943
HDP-018883	F	RT	CD	10	1	1	TRUE	rer	0.851117
HDP-018883	F	RT	CD	10	1	1	TRUE	rer	0.853901
HDP-018883	F	RT	CD	10	1	1	TRUE	rer	0.874535
HDP-018883	F	RT	CD	10	1	1	TRUE	rer	0.885001
HDP-018883	F	RT	CD	10	1	1	TRUE	rer	0.926245
HDP-018883	F	RT	CD	10	1	1	TRUE	rer	0.946055
HDP-018883	F	RT	CD	10	1	1	TRUE	rer	0.971322
HDP-018883	F	RT	CD	11	1	1	TRUE	rer	0.973183
HDP-018883	F	RT	CD	11	1	1	TRUE	rer	0.97498
HDP-018883	F	RT	CD	11	1	1	TRUE	rer	0.973681
HDP-018883	F	RT	CD	11	1	1	TRUE	rer	0.954805
HDP-018883	F	RT	CD	11	1	1	TRUE	rer	0.971634
HDP-018883	F	RT	CD	11	1	1	TRUE	rer	0.957704
HDP-018883	F	RT	CD	11	1	1	TRUE	rer	0.943946
HDP-018883	F	RT	CD	11	1	1	TRUE	rer	0.948357
HDP-018883	F	RT	CD	11	1	1	TRUE	rer	0.96458
HDP-018883	F	RT	CD	11	1	1	TRUE	rer	0.999391
HDP-018883	F	RT	CD	11	1	1	TRUE	rer	0.959636
HDP-018883	F	RT	CD	11	1	1	TRUE	rer	0.955466
HDP-018883	F	RT	CD	11	1	1	TRUE	rer	0.955977
HDP-018883	F	RT	CD	11	1	1	TRUE	rer	0.979382
HDP-018883	F	RT	CD	11	1	1	TRUE	rer	1.01773
HDP-018883	F	RT	CD	11	1	1	TRUE	rer	0.968582
HDP-018883	F	RT	CD	11	1	1	TRUE	rer	0.912461
HDP-018883	F	RT	CD	11	1	1	TRUE	rer	0.938564
HDP-018883	F	RT	CD	11	1	1	TRUE	rer	0.985806
HDP-018883	F	RT	CD	11	1	1	TRUE	rer	0.971937
HDP-018883	F	RT	CD	12	1	1	FALSE	rer	0.963358
HDP-018883	F	RT	CD	12	1	1	FALSE	rer	0.981237
HDP-018883	F	RT	CD	12	1	1	FALSE	rer	0.945773
HDP-018883	F	RT	CD	12	1	1	FALSE	rer	0.946392
HDP-018883	F	RT	CD	12	1	1	FALSE	rer	0.960532
HDP-018883	F	RT	CD	12	1	1	FALSE	rer	0.987014
HDP-018883	F	RT	CD	12	1	1	FALSE	rer	0.987601
HDP-018883	F	RT	CD	12	1	1	FALSE	rer	1.02254
HDP-018883	F	RT	CD	12	1	1	FALSE	rer	1.02766
HDP-018883	F	RT	CD	12	1	1	FALSE	rer	0.987932
HDP-018883	F	RT	CD	12	1	1	FALSE	rer	0.97437
HDP-018883	F	RT	CD	12	1	1	FALSE	rer	0.948667
HDP-018883	F	RT	CD	12	1	1	FALSE	rer	0.948779
HDP-018883	F	RT	CD	12	1	1	FALSE	rer	0.928656
HDP-018883	F	RT	CD	12	1	1	FALSE	rer	0.907311
HDP-018883	F	RT	CD	12	1	1	FALSE	rer	0.921669
HDP-018883	F	RT	CD	12	1	1	FALSE	rer	0.938707
HDP-018883	F	RT	CD	12	1	1	FALSE	rer	0.956228
HDP-018883	F	RT	CD	12	1	1	FALSE	rer	0.953081
HDP-018883	F	RT	CD	12	1	1	FALSE	rer	0.982768
HDP-018883	F	RT	CD	13	1	1	FALSE	rer	0.997072
HDP-018883	F	RT	CD	13	1	1	FALSE	rer	0.977056
HDP-018883	F	RT	CD	13	1	1	FALSE	rer	0.993359
HDP-018883	F	RT	CD	13	1	1	FALSE	rer	0.9756
HDP-018883	F	RT	CD	13	1	1	FALSE	rer	0.957351
HDP-018883	F	RT	CD	13	1	1	FALSE	rer	0.967763
HDP-018883	F	RT	CD	13	1	1	FALSE	rer	0.950459
HDP-018883	F	RT	CD	13	1	1	FALSE	rer	0.953818
HDP-018883	F	RT	CD	13	1	1	FALSE	rer	0.922772
HDP-018883	F	RT	CD	13	1	1	FALSE	rer	0.924374
HDP-018883	F	RT	CD	13	1	1	FALSE	rer	0.931678
HDP-018883	F	RT	CD	13	1	1	FALSE	rer	0.923325
HDP-018883	F	RT	CD	13	1	1	FALSE	rer	0.921072
HDP-018883	F	RT	CD	13	1	1	FALSE	rer	0.911059
HDP-018883	F	RT	CD	13	1	1	FALSE	rer	0.912609
HDP-018883	F	RT	CD	13	1	1	FALSE	rer	0.885358
HDP-018883	F	RT	CD	13	1	1	FALSE	rer	0.83843
HDP-018883	F	RT	CD	13	1	1	FALSE	rer	0.881367
HDP-018883	F	RT	CD	13	1	1	FALSE	rer	0.89933
HDP-018883	F	RT	CD	13	1	1	FALSE	rer	0.864603
HDP-018883	F	RT	CD	14	1	1	FALSE	rer	0.874117
HDP-018883	F	RT	CD	14	1	1	FALSE	rer	0.860594
HDP-018883	F	RT	CD	14	1	1	FALSE	rer	0.836678
HDP-018883	F	RT	CD	14	1	1	FALSE	rer	0.843586
HDP-018883	F	RT	CD	14	1	1	FALSE	rer	0.879481
HDP-018883	F	RT	CD	14	1	1	FALSE	rer	0.916194
HDP-018883	F	RT	CD	14	1	1	FALSE	rer	0.876386
HDP-018883	F	RT	CD	14	1	1	FALSE	rer	0.827678
HDP-018883	F	RT	CD	14	1	1	FALSE	rer	0.832016
HDP-018883	F	RT	CD	14	1	1	FALSE	rer	0.837256
HDP-018883	F	RT	CD	14	1	1	FALSE	rer	0.830958
HDP-018883	F	RT	CD	14	1	1	FALSE	rer	0.814875
HDP-018883	F	RT	CD	14	1	1	FALSE	rer	0.840689
HDP-018883	F	RT	CD	14	1	1	FALSE	rer	0.846988
HDP-018883	F	RT	CD	14	1	1	FALSE	rer	0.852958
HDP-018883	F	RT	CD	14	1	1	FALSE	rer	0.87383
HDP-018883	F	RT	CD	14	1	1	FALSE	rer	0.889211
HDP-018883	F	RT	CD	14	1	1	FALSE	rer	0.901953
HDP-018883	F	RT	CD	14	1	1	FALSE	rer	0.916417
HDP-018883	F	RT	CD	14	1	1	FALSE	rer	0.891402
HDP-018883	F	RT	CD	15	1	1	FALSE	rer	0.911976
HDP-018883	F	RT	CD	15	1	1	FALSE	rer	0.945657
HDP-018883	F	RT	CD	15	1	1	FALSE	rer	0.956827
HDP-018883	F	RT	CD	15	1	1	FALSE	rer	0.977813
HDP-018883	F	RT	CD	15	1	1	FALSE	rer	1.00745
HDP-018883	F	RT	CD	15	1	1	FALSE	rer	1.00028
HDP-018883	F	RT	CD	15	1	1	FALSE	rer	0.990675
HDP-018883	F	RT	CD	15	1	1	FALSE	rer	0.993342
HDP-018883	F	RT	CD	15	1	1	FALSE	rer	1.01382
HDP-018883	F	RT	CD	15	1	1	FALSE	rer	1.00572
HDP-018883	F	RT	CD	15	1	1	FALSE	rer	0.985149
HDP-018883	F	RT	CD	15	1	1	FALSE	rer	0.948651
HDP-018883	F	RT	CD	15	1	1	FALSE	rer	0.951708
HDP-018883	F	RT	CD	15	1	1	FALSE	rer	0.949165
HDP-018883	F	RT	CD	15	1	1	FALSE	rer	1.02778
HDP-018883	F	RT	CD	15	1	1	FALSE	rer	1.04384
HDP-018883	F	RT	CD	15	1	1	FALSE	rer	1.02383
HDP-018883	F	RT	CD	15	1	1	FALSE	rer	1.02627
HDP-018883	F	RT	CD	15	1	1	FALSE	rer	0.988377
HDP-018883	F	RT	CD	15	1	1	FALSE	rer	1.00852
HDP-018883	F	RT	CD	16	1	1	FALSE	rer	1.02772
HDP-018883	F	RT	CD	16	1	1	FALSE	rer	1.01726
HDP-018883	F	RT	CD	16	1	1	FALSE	rer	1.00256
HDP-018883	F	RT	CD	16	1	1	FALSE	rer	1.01221
HDP-018883	F	RT	CD	16	1	1	FALSE	rer	0.995489
HDP-018883	F	RT	CD	16	1	1	FALSE	rer	0.985135
HDP-018883	F	RT	CD	16	1	1	FALSE	rer	0.994073
HDP-018883	F	RT	CD	16	1	1	FALSE	rer	1.03411
HDP-018883	F	RT	CD	16	1	1	FALSE	rer	1.00852
HDP-018883	F	RT	CD	16	1	1	FALSE	rer	1.02619
HDP-018883	F	RT	CD	16	1	1	FALSE	rer	1.02093
HDP-018883	F	RT	CD	16	1	1	FALSE	rer	0.997398
HDP-018883	F	RT	CD	16	1	1	FALSE	rer	1.00641
HDP-018883	F	RT	CD	16	1	1	FALSE	rer	1.00077
HDP-018883	F	RT	CD	16	1	1	FALSE	rer	0.983691
HDP-018883	F	RT	CD	16	1	1	FALSE	rer	0.995466
HDP-018883	F	RT	CD	16	1	1	FALSE	rer	1.00485
HDP-018883	F	RT	CD	16	1	1	FALSE	rer	0.990402
HDP-018883	F	RT	CD	16	1	1	FALSE	rer	1.00357
HDP-018883	F	RT	CD	16	1	1	FALSE	rer	0.994792
HDP-018883	F	RT	CD	17	2	1	FALSE	rer	0.979604
HDP-018883	F	RT	CD	17	2	1	FALSE	rer	0.985962
HDP-018883	F	RT	CD	17	2	1	FALSE	rer	0.974599
HDP-018883	F	RT	CD	17	2	1	FALSE	rer	0.928158
HDP-018883	F	RT	CD	17	2	1	FALSE	rer	0.932788
HDP-018883	F	RT	CD	17	2	1	FALSE	rer	0.949704
HDP-018883	F	RT	CD	17	2	1	FALSE	rer	0.942596
HDP-018883	F	RT	CD	17	2	1	FALSE	rer	0.953221
HDP-018883	F	RT	CD	17	2	1	FALSE	rer	0.942663
HDP-018883	F	RT	CD	17	2	1	FALSE	rer	0.920795
HDP-018883	F	RT	CD	17	2	1	FALSE	rer	0.921408
HDP-018883	F	RT	CD	17	2	1	FALSE	rer	0.91369
HDP-018883	F	RT	CD	17	2	1	FALSE	rer	0.890164
HDP-018883	F	RT	CD	17	2	1	FALSE	rer	0.906598
HDP-018883	F	RT	CD	17	2	1	FALSE	rer	0.916874
HDP-018883	F	RT	CD	17	2	1	FALSE	rer	0.919364
HDP-018883	F	RT	CD	17	2	1	FALSE	rer	0.904726
HDP-018883	F	RT	CD	17	2	1	FALSE	rer	0.876495
HDP-018883	F	RT	CD	17	2	1	FALSE	rer	0.873584
HDP-018883	F	RT	CD	17	2	1	FALSE	rer	0.871126
HDP-018883	F	RT	CD	18	2	1	FALSE	rer	0.884438
HDP-018883	F	RT	CD	18	2	1	FALSE	rer	0.88844
HDP-018883	F	RT	CD	18	2	1	FALSE	rer	0.870964
HDP-018883	F	RT	CD	18	2	1	FALSE	rer	0.872003
HDP-018883	F	RT	CD	18	2	1	FALSE	rer	0.867527
HDP-018883	F	RT	CD	18	2	1	FALSE	rer	0.842672
HDP-018883	F	RT	CD	18	2	1	FALSE	rer	0.836328
HDP-018883	F	RT	CD	18	2	1	FALSE	rer	0.81839
HDP-018883	F	RT	CD	18	2	1	FALSE	rer	0.829892
HDP-018883	F	RT	CD	18	2	1	FALSE	rer	0.8425
HDP-018883	F	RT	CD	18	2	1	FALSE	rer	0.855475
HDP-018883	F	RT	CD	18	2	1	FALSE	rer	0.854107
HDP-018883	F	RT	CD	18	2	1	FALSE	rer	0.851451
HDP-018883	F	RT	CD	18	2	1	FALSE	rer	0.843721
HDP-018883	F	RT	CD	18	2	1	FALSE	rer	0.822012
HDP-018883	F	RT	CD	18	2	1	FALSE	rer	0.833031
HDP-018883	F	RT	CD	18	2	1	FALSE	rer	0.843666
HDP-018883	F	RT	CD	18	2	1	FALSE	rer	0.819249
HDP-018883	F	RT	CD	18	2	1	FALSE	rer	0.825983
HDP-018883	F	RT	CD	18	2	1	FALSE	rer	0.823788
HDP-018883	F	RT	CD	19	2	1	FALSE	rer	0.85348
HDP-018883	F	RT	CD	19	2	1	FALSE	rer	0.854133
HDP-018883	F	RT	CD	19	2	1	FALSE	rer	0.834442
HDP-018883	F	RT	CD	19	2	1	FALSE	rer	0.826314
HDP-018883	F	RT	CD	19	2	1	FALSE	rer	0.826755
HDP-018883	F	RT	CD	19	2	1	FALSE	rer	0.81661
HDP-018883	F	RT	CD	19	2	1	FALSE	rer	0.810835
HDP-018883	F	RT	CD	19	2	1	FALSE	rer	0.849906
HDP-018883	F	RT	CD	19	2	1	FALSE	rer	0.857309
HDP-018883	F	RT	CD	19	2	1	FALSE	rer	0.854805
HDP-018883	F	RT	CD	19	2	1	FALSE	rer	0.85617
HDP-018883	F	RT	CD	19	2	1	FALSE	rer	0.813565
HDP-018883	F	RT	CD	19	2	1	FALSE	rer	0.804905
HDP-018883	F	RT	CD	19	2	1	FALSE	rer	0.804085
HDP-018883	F	RT	CD	19	2	1	FALSE	rer	0.801643
HDP-018883	F	RT	CD	19	2	1	FALSE	rer	0.800508
HDP-018883	F	RT	CD	19	2	1	FALSE	rer	0.816749
HDP-018883	F	RT	CD	19	2	1	FALSE	rer	0.842903
HDP-018883	F	RT	CD	19	2	1	FALSE	rer	0.84373
HDP-018883	F	RT	CD	19	2	1	FALSE	rer	0.825134
HDP-018883	F	RT	CD	20	2	1	FALSE	rer	0.843604
HDP-018883	F	RT	CD	20	2	1	FALSE	rer	0.884835
HDP-018883	F	RT	CD	20	2	1	FALSE	rer	0.917396
HDP-018883	F	RT	CD	20	2	1	FALSE	rer	0.94604
HDP-018883	F	RT	CD	20	2	1	FALSE	rer	0.961378
HDP-018883	F	RT	CD	20	2	1	FALSE	rer	0.967455
HDP-018883	F	RT	CD	20	2	1	FALSE	rer	0.985294
HDP-018883	F	RT	CD	20	2	1	FALSE	rer	0.968247
HDP-018883	F	RT	CD	20	2	1	FALSE	rer	0.933549
HDP-018883	F	RT	CD	20	2	1	FALSE	rer	0.931153
HDP-018883	F	RT	CD	20	2	1	FALSE	rer	0.938511
HDP-018883	F	RT	CD	20	2	1	FALSE	rer	0.934329
HDP-018883	F	RT	CD	20	2	1	FALSE	rer	0.927203
HDP-018883	F	RT	CD	20	2	1	FALSE	rer	0.925255
HDP-018883	F	RT	CD	20	2	1	FALSE	rer	0.916278
HDP-018883	F	RT	CD	20	2	1	FALSE	rer	0.882128
HDP-018883	F	RT	CD	20	2	1	FALSE	rer	0.871162
HDP-018883	F	RT	CD	20	2	1	FALSE	rer	0.909955
HDP-018883	F	RT	CD	20	2	1	FALSE	rer	0.920175
HDP-018883	F	RT	CD	20	2	1	FALSE	rer	0.902179
HDP-018883	F	RT	CD	21	2	1	FALSE	rer	0.93893
HDP-018883	F	RT	CD	21	2	1	FALSE	rer	0.965318
HDP-018883	F	RT	CD	21	2	1	FALSE	rer	0.950819
HDP-018883	F	RT	CD	21	2	1	FALSE	rer	0.941773
HDP-018883	F	RT	CD	21	2	1	FALSE	rer	0.919696
HDP-018883	F	RT	CD	21	2	1	FALSE	rer	0.889167
HDP-018883	F	RT	CD	21	2	1	FALSE	rer	0.911075
HDP-018883	F	RT	CD	21	2	1	FALSE	rer	0.903645
HDP-018883	F	RT	CD	21	2	1	FALSE	rer	0.883918
HDP-018883	F	RT	CD	21	2	1	FALSE	rer	0.891574
HDP-018883	F	RT	CD	21	2	1	FALSE	rer	0.883645
HDP-018883	F	RT	CD	21	2	1	FALSE	rer	0.856951
HDP-018883	F	RT	CD	21	2	1	FALSE	rer	0.874699
HDP-018883	F	RT	CD	21	2	1	FALSE	rer	0.872731
HDP-018883	F	RT	CD	21	2	1	FALSE	rer	0.842923
HDP-018883	F	RT	CD	21	2	1	FALSE	rer	0.832386
HDP-018883	F	RT	CD	21	2	1	FALSE	rer	0.803491
HDP-018883	F	RT	CD	21	2	1	FALSE	rer	0.797863
HDP-018883	F	RT	CD	21	2	1	FALSE	rer	0.792827
HDP-018883	F	RT	CD	21	2	1	FALSE	rer	0.777927
HDP-018883	F	RT	CD	22	2	1	FALSE	rer	0.768634
HDP-018883	F	RT	CD	22	2	1	FALSE	rer	0.791761
HDP-018883	F	RT	CD	22	2	1	FALSE	rer	0.810596
HDP-018883	F	RT	CD	22	2	1	FALSE	rer	0.811204
HDP-018883	F	RT	CD	22	2	1	FALSE	rer	0.820928
HDP-018883	F	RT	CD	22	2	1	FALSE	rer	0.820103
HDP-018883	F	RT	CD	22	2	1	FALSE	rer	0.807072
HDP-018883	F	RT	CD	22	2	1	FALSE	rer	0.786318
HDP-018883	F	RT	CD	22	2	1	FALSE	rer	0.781317
HDP-018883	F	RT	CD	22	2	1	FALSE	rer	0.825715
HDP-018883	F	RT	CD	22	2	1	FALSE	rer	0.829396
HDP-018883	F	RT	CD	22	2	1	FALSE	rer	0.802026
HDP-018883	F	RT	CD	22	2	1	FALSE	rer	0.786854
HDP-018883	F	RT	CD	22	2	1	FALSE	rer	0.815821
HDP-018883	F	RT	CD	22	2	1	FALSE	rer	0.842746
HDP-018883	F	RT	CD	22	2	1	FALSE	rer	0.802551
HDP-018883	F	RT	CD	22	2	1	FALSE	rer	0.789791
HDP-018883	F	RT	CD	22	2	1	FALSE	rer	0.791327
HDP-018883	F	RT	CD	22	2	1	FALSE	rer	0.802552
HDP-018883	F	RT	CD	22	2	1	FALSE	rer	0.820953
HDP-018883	F	RT	CD	23	2	1	FALSE	rer	0.812675
HDP-018883	F	RT	CD	23	2	1	FALSE	rer	0.830406
HDP-018883	F	RT	CD	23	2	1	FALSE	rer	0.865661
HDP-018883	F	RT	CD	23	2	1	FALSE	rer	0.798787
HDP-018883	F	RT	CD	23	2	1	FALSE	rer	0.837839
HDP-018883	F	RT	CD	23	2	1	FALSE	rer	0.813596
HDP-018883	F	RT	CD	23	2	1	FALSE	rer	0.799573
HDP-018883	F	RT	CD	23	2	1	FALSE	rer	0.785615
HDP-018883	F	RT	CD	23	2	1	FALSE	rer	0.791093
HDP-018883	F	RT	CD	23	2	1	FALSE	rer	0.772433
HDP-018883	F	RT	CD	23	2	1	FALSE	rer	0.78912
HDP-018883	F	RT	CD	23	2	1	FALSE	rer	0.771908
HDP-018883	F	RT	CD	23	2	1	FALSE	rer	0.78701
HDP-018883	F	RT	CD	23	2	1	FALSE	rer	0.7938
HDP-018883	F	RT	CD	23	2	1	FALSE	rer	0.782705
HDP-018883	F	RT	CD	23	2	1	FALSE	rer	0.773116
HDP-018883	F	RT	CD	23	2	1	FALSE	rer	0.773127
HDP-018883	F	RT	CD	23	2	1	FALSE	rer	0.755179
HDP-018883	F	RT	CD	23	2	1	FALSE	rer	0.766312
HDP-018883	F	RT	CD	23	2	1	FALSE	rer	0.783326
HDP-018884	F	RT	CD	0	1	1	TRUE	rer	0.74852
HDP-018884	F	RT	CD	0	1	1	TRUE	rer	0.760992
HDP-018884	F	RT	CD	0	1	1	TRUE	rer	0.768176
HDP-018884	F	RT	CD	0	1	1	TRUE	rer	0.739029
HDP-018884	F	RT	CD	0	1	1	TRUE	rer	0.747839
HDP-018884	F	RT	CD	0	1	1	TRUE	rer	0.771005
HDP-018884	F	RT	CD	0	1	1	TRUE	rer	0.759973
HDP-018884	F	RT	CD	0	1	1	TRUE	rer	0.746608
HDP-018884	F	RT	CD	0	1	1	TRUE	rer	0.750527
HDP-018884	F	RT	CD	0	1	1	TRUE	rer	0.74196
HDP-018884	F	RT	CD	0	1	1	TRUE	rer	0.73546
HDP-018884	F	RT	CD	0	1	1	TRUE	rer	0.744929
HDP-018884	F	RT	CD	0	1	1	TRUE	rer	0.733581
HDP-018884	F	RT	CD	0	1	1	TRUE	rer	0.725094
HDP-018884	F	RT	CD	0	1	1	TRUE	rer	0.740227
HDP-018884	F	RT	CD	0	1	1	TRUE	rer	0.777262
HDP-018884	F	RT	CD	0	1	1	TRUE	rer	0.774382
HDP-018884	F	RT	CD	0	1	1	TRUE	rer	0.77506
HDP-018884	F	RT	CD	0	1	1	TRUE	rer	0.735941
HDP-018884	F	RT	CD	0	1	1	TRUE	rer	0.765113
HDP-018884	F	RT	CD	1	1	1	TRUE	rer	0.765935
HDP-018884	F	RT	CD	1	1	1	TRUE	rer	0.746849
HDP-018884	F	RT	CD	1	1	1	TRUE	rer	0.743776
HDP-018884	F	RT	CD	1	1	1	TRUE	rer	0.786293
HDP-018884	F	RT	CD	1	1	1	TRUE	rer	0.811284
HDP-018884	F	RT	CD	1	1	1	TRUE	rer	0.777853
HDP-018884	F	RT	CD	1	1	1	TRUE	rer	0.776793
HDP-018884	F	RT	CD	1	1	1	TRUE	rer	0.792974
HDP-018884	F	RT	CD	1	1	1	TRUE	rer	0.778627
HDP-018884	F	RT	CD	1	1	1	TRUE	rer	0.727507
HDP-018884	F	RT	CD	1	1	1	TRUE	rer	0.786631
HDP-018884	F	RT	CD	1	1	1	TRUE	rer	0.775179
HDP-018884	F	RT	CD	1	1	1	TRUE	rer	0.745472
HDP-018884	F	RT	CD	1	1	1	TRUE	rer	0.747919
HDP-018884	F	RT	CD	1	1	1	TRUE	rer	0.747633
HDP-018884	F	RT	CD	1	1	1	TRUE	rer	0.757932
HDP-018884	F	RT	CD	1	1	1	TRUE	rer	0.770482
HDP-018884	F	RT	CD	1	1	1	TRUE	rer	0.77051
HDP-018884	F	RT	CD	1	1	1	TRUE	rer	0.75403
HDP-018884	F	RT	CD	1	1	1	TRUE	rer	0.751235
HDP-018884	F	RT	CD	2	1	1	TRUE	rer	0.754158
HDP-018884	F	RT	CD	2	1	1	TRUE	rer	0.774852
HDP-018884	F	RT	CD	2	1	1	TRUE	rer	0.748621
HDP-018884	F	RT	CD	2	1	1	TRUE	rer	0.733275
HDP-018884	F	RT	CD	2	1	1	TRUE	rer	0.735522
HDP-018884	F	RT	CD	2	1	1	TRUE	rer	0.75252
HDP-018884	F	RT	CD	2	1	1	TRUE	rer	0.738042
HDP-018884	F	RT	CD	2	1	1	TRUE	rer	0.733053
HDP-018884	F	RT	CD	2	1	1	TRUE	rer	0.749707
HDP-018884	F	RT	CD	2	1	1	TRUE	rer	0.763848
HDP-018884	F	RT	CD	2	1	1	TRUE	rer	0.758529
HDP-018884	F	RT	CD	2	1	1	TRUE	rer	0.735056
HDP-018884	F	RT	CD	2	1	1	TRUE	rer	0.742342
HDP-018884	F	RT	CD	2	1	1	TRUE	rer	0.761714
HDP-018884	F	RT	CD	2	1	1	TRUE	rer	0.773343
HDP-018884	F	RT	CD	2	1	1	TRUE	rer	0.754173
HDP-018884	F	RT	CD	2	1	1	TRUE	rer	0.757373
HDP-018884	F	RT	CD	2	1	1	TRUE	rer	0.75357
HDP-018884	F	RT	CD	2	1	1	TRUE	rer	0.757472
HDP-018884	F	RT	CD	2	1	1	TRUE	rer	0.798657
HDP-018884	F	RT	CD	3	1	1	TRUE	rer	0.816542
HDP-018884	F	RT	CD	3	1	1	TRUE	rer	0.80424
HDP-018884	F	RT	CD	3	1	1	TRUE	rer	0.782097
HDP-018884	F	RT	CD	3	1	1	TRUE	rer	0.78033
HDP-018884	F	RT	CD	3	1	1	TRUE	rer	0.791519
HDP-018884	F	RT	CD	3	1	1	TRUE	rer	0.802315
HDP-018884	F	RT	CD	3	1	1	TRUE	rer	0.789607
HDP-018884	F	RT	CD	3	1	1	TRUE	rer	0.799097
HDP-018884	F	RT	CD	3	1	1	TRUE	rer	0.771957
HDP-018884	F	RT	CD	3	1	1	TRUE	rer	0.789365
HDP-018884	F	RT	CD	3	1	1	TRUE	rer	0.813927
HDP-018884	F	RT	CD	3	1	1	TRUE	rer	0.775923
HDP-018884	F	RT	CD	3	1	1	TRUE	rer	0.791723
HDP-018884	F	RT	CD	3	1	1	TRUE	rer	0.774183
HDP-018884	F	RT	CD	3	1	1	TRUE	rer	0.747713
HDP-018884	F	RT	CD	3	1	1	TRUE	rer	0.762308
HDP-018884	F	RT	CD	3	1	1	TRUE	rer	0.770966
HDP-018884	F	RT	CD	3	1	1	TRUE	rer	0.763956
HDP-018884	F	RT	CD	3	1	1	TRUE	rer	0.741803
HDP-018884	F	RT	CD	3	1	1	TRUE	rer	0.750913
HDP-018884	F	RT	CD	4	1	1	TRUE	rer	0.747089
HDP-018884	F	RT	CD	4	1	1	TRUE	rer	0.754795
HDP-018884	F	RT	CD	4	1	1	TRUE	rer	0.730657
HDP-018884	F	RT	CD	4	1	1	TRUE	rer	0.743414
HDP-018884	F	RT	CD	4	1	1	TRUE	rer	0.75574
HDP-018884	F	RT	CD	4	1	1	TRUE	rer	0.732599
HDP-018884	F	RT	CD	4	1	1	TRUE	rer	0.7467
HDP-018884	F	RT	CD	4	1	1	TRUE	rer	0.769695
HDP-018884	F	RT	CD	4	1	1	TRUE	rer	0.748752
HDP-018884	F	RT	CD	4	1	1	TRUE	rer	0.753078
HDP-018884	F	RT	CD	4	1	1	TRUE	rer	0.760602
HDP-018884	F	RT	CD	4	1	1	TRUE	rer	0.745839
HDP-018884	F	RT	CD	4	1	1	TRUE	rer	0.757639
HDP-018884	F	RT	CD	4	1	1	TRUE	rer	0.733216
HDP-018884	F	RT	CD	4	1	1	TRUE	rer	0.735388
HDP-018884	F	RT	CD	4	1	1	TRUE	rer	0.76469
HDP-018884	F	RT	CD	4	1	1	TRUE	rer	0.780618
HDP-018884	F	RT	CD	4	1	1	TRUE	rer	0.763803
HDP-018884	F	RT	CD	4	1	1	TRUE	rer	0.753222
HDP-018884	F	RT	CD	4	1	1	TRUE	rer	0.768808
HDP-018884	F	RT	CD	5	1	1	TRUE	rer	0.749217
HDP-018884	F	RT	CD	5	1	1	TRUE	rer	0.766159
HDP-018884	F	RT	CD	5	1	1	TRUE	rer	0.746378
HDP-018884	F	RT	CD	5	1	1	TRUE	rer	0.747369
HDP-018884	F	RT	CD	5	1	1	TRUE	rer	0.760462
HDP-018884	F	RT	CD	5	1	1	TRUE	rer	0.755666
HDP-018884	F	RT	CD	5	1	1	TRUE	rer	0.767789
HDP-018884	F	RT	CD	5	1	1	TRUE	rer	0.79478
HDP-018884	F	RT	CD	5	1	1	TRUE	rer	0.745432
HDP-018884	F	RT	CD	5	1	1	TRUE	rer	0.728627
HDP-018884	F	RT	CD	5	1	1	TRUE	rer	0.784095
HDP-018884	F	RT	CD	5	1	1	TRUE	rer	0.802972
HDP-018884	F	RT	CD	5	1	1	TRUE	rer	0.749857
HDP-018884	F	RT	CD	5	1	1	TRUE	rer	0.773892
HDP-018884	F	RT	CD	5	1	1	TRUE	rer	0.744683
HDP-018884	F	RT	CD	5	1	1	TRUE	rer	0.715372
HDP-018884	F	RT	CD	5	1	1	TRUE	rer	0.757364
HDP-018884	F	RT	CD	5	1	1	TRUE	rer	0.779277
HDP-018884	F	RT	CD	5	1	1	TRUE	rer	0.744929
HDP-018884	F	RT	CD	5	1	1	TRUE	rer	0.744879
HDP-018884	F	RT	CD	6	1	1	TRUE	rer	0.777284
HDP-018884	F	RT	CD	6	1	1	TRUE	rer	0.820739
HDP-018884	F	RT	CD	6	1	1	TRUE	rer	0.814244
HDP-018884	F	RT	CD	6	1	1	TRUE	rer	0.778208
HDP-018884	F	RT	CD	6	1	1	TRUE	rer	0.803962
HDP-018884	F	RT	CD	6	1	1	TRUE	rer	0.776079
HDP-018884	F	RT	CD	6	1	1	TRUE	rer	0.78923
HDP-018884	F	RT	CD	6	1	1	TRUE	rer	0.800134
HDP-018884	F	RT	CD	6	1	1	TRUE	rer	0.791836
HDP-018884	F	RT	CD	6	1	1	TRUE	rer	0.772089
HDP-018884	F	RT	CD	6	1	1	TRUE	rer	0.796036
HDP-018884	F	RT	CD	6	1	1	TRUE	rer	0.777022
HDP-018884	F	RT	CD	6	1	1	TRUE	rer	0.755127
HDP-018884	F	RT	CD	6	1	1	TRUE	rer	0.749243
HDP-018884	F	RT	CD	6	1	1	TRUE	rer	0.753295
HDP-018884	F	RT	CD	6	1	1	TRUE	rer	0.743495
HDP-018884	F	RT	CD	6	1	1	TRUE	rer	0.762861
HDP-018884	F	RT	CD	6	1	1	TRUE	rer	0.767391
HDP-018884	F	RT	CD	6	1	1	TRUE	rer	0.781051
HDP-018884	F	RT	CD	6	1	1	TRUE	rer	0.752185
HDP-018884	F	RT	CD	7	1	1	TRUE	rer	0.746917
HDP-018884	F	RT	CD	7	1	1	TRUE	rer	0.75291
HDP-018884	F	RT	CD	7	1	1	TRUE	rer	0.740631
HDP-018884	F	RT	CD	7	1	1	TRUE	rer	0.745582
HDP-018884	F	RT	CD	7	1	1	TRUE	rer	0.736973
HDP-018884	F	RT	CD	7	1	1	TRUE	rer	0.710436
HDP-018884	F	RT	CD	7	1	1	TRUE	rer	0.729843
HDP-018884	F	RT	CD	7	1	1	TRUE	rer	0.752573
HDP-018884	F	RT	CD	7	1	1	TRUE	rer	0.751237
HDP-018884	F	RT	CD	7	1	1	TRUE	rer	0.742306
HDP-018884	F	RT	CD	7	1	1	TRUE	rer	0.755734
HDP-018884	F	RT	CD	7	1	1	TRUE	rer	0.753893
HDP-018884	F	RT	CD	7	1	1	TRUE	rer	0.730503
HDP-018884	F	RT	CD	7	1	1	TRUE	rer	0.734552
HDP-018884	F	RT	CD	7	1	1	TRUE	rer	0.757738
HDP-018884	F	RT	CD	7	1	1	TRUE	rer	0.788482
HDP-018884	F	RT	CD	7	1	1	TRUE	rer	0.757026
HDP-018884	F	RT	CD	7	1	1	TRUE	rer	0.757883
HDP-018884	F	RT	CD	7	1	1	TRUE	rer	0.735966
HDP-018884	F	RT	CD	7	1	1	TRUE	rer	0.792352
HDP-018884	F	RT	CD	8	1	1	TRUE	rer	0.792779
HDP-018884	F	RT	CD	8	1	1	TRUE	rer	0.775137
HDP-018884	F	RT	CD	8	1	1	TRUE	rer	0.788981
HDP-018884	F	RT	CD	8	1	1	TRUE	rer	0.834536
HDP-018884	F	RT	CD	8	1	1	TRUE	rer	0.844354
HDP-018884	F	RT	CD	8	1	1	TRUE	rer	0.845921
HDP-018884	F	RT	CD	8	1	1	TRUE	rer	0.868628
HDP-018884	F	RT	CD	8	1	1	TRUE	rer	0.879615
HDP-018884	F	RT	CD	8	1	1	TRUE	rer	0.903689
HDP-018884	F	RT	CD	8	1	1	TRUE	rer	0.946404
HDP-018884	F	RT	CD	8	1	1	TRUE	rer	0.923952
HDP-018884	F	RT	CD	8	1	1	TRUE	rer	0.896613
HDP-018884	F	RT	CD	8	1	1	TRUE	rer	0.860386
HDP-018884	F	RT	CD	8	1	1	TRUE	rer	0.88252
HDP-018884	F	RT	CD	8	1	1	TRUE	rer	0.889475
HDP-018884	F	RT	CD	8	1	1	TRUE	rer	0.883364
HDP-018884	F	RT	CD	8	1	1	TRUE	rer	0.886095
HDP-018884	F	RT	CD	8	1	1	TRUE	rer	0.860224
HDP-018884	F	RT	CD	8	1	1	TRUE	rer	0.867816
HDP-018884	F	RT	CD	8	1	1	TRUE	rer	0.887714
HDP-018884	F	RT	CD	9	1	1	TRUE	rer	0.868012
HDP-018884	F	RT	CD	9	1	1	TRUE	rer	0.845871
HDP-018884	F	RT	CD	9	1	1	TRUE	rer	0.850895
HDP-018884	F	RT	CD	9	1	1	TRUE	rer	0.837751
HDP-018884	F	RT	CD	9	1	1	TRUE	rer	0.802598
HDP-018884	F	RT	CD	9	1	1	TRUE	rer	0.807049
HDP-018884	F	RT	CD	9	1	1	TRUE	rer	0.800151
HDP-018884	F	RT	CD	9	1	1	TRUE	rer	0.834119
HDP-018884	F	RT	CD	9	1	1	TRUE	rer	0.820139
HDP-018884	F	RT	CD	9	1	1	TRUE	rer	0.802475
HDP-018884	F	RT	CD	9	1	1	TRUE	rer	0.835135
HDP-018884	F	RT	CD	9	1	1	TRUE	rer	0.808402
HDP-018884	F	RT	CD	9	1	1	TRUE	rer	0.785526
HDP-018884	F	RT	CD	9	1	1	TRUE	rer	0.832888
HDP-018884	F	RT	CD	9	1	1	TRUE	rer	0.860417
HDP-018884	F	RT	CD	9	1	1	TRUE	rer	0.829587
HDP-018884	F	RT	CD	9	1	1	TRUE	rer	0.815849
HDP-018884	F	RT	CD	9	1	1	TRUE	rer	0.801193
HDP-018884	F	RT	CD	9	1	1	TRUE	rer	0.784258
HDP-018884	F	RT	CD	9	1	1	TRUE	rer	0.803623
HDP-018884	F	RT	CD	10	1	1	TRUE	rer	0.844813
HDP-018884	F	RT	CD	10	1	1	TRUE	rer	0.840372
HDP-018884	F	RT	CD	10	1	1	TRUE	rer	0.848899
HDP-018884	F	RT	CD	10	1	1	TRUE	rer	0.850792
HDP-018884	F	RT	CD	10	1	1	TRUE	rer	0.831283
HDP-018884	F	RT	CD	10	1	1	TRUE	rer	0.880262
HDP-018884	F	RT	CD	10	1	1	TRUE	rer	0.922623
HDP-018884	F	RT	CD	10	1	1	TRUE	rer	0.930897
HDP-018884	F	RT	CD	10	1	1	TRUE	rer	0.885745
HDP-018884	F	RT	CD	10	1	1	TRUE	rer	0.923994
HDP-018884	F	RT	CD	10	1	1	TRUE	rer	0.930469
HDP-018884	F	RT	CD	10	1	1	TRUE	rer	0.94271
HDP-018884	F	RT	CD	10	1	1	TRUE	rer	0.931619
HDP-018884	F	RT	CD	10	1	1	TRUE	rer	0.940628
HDP-018884	F	RT	CD	10	1	1	TRUE	rer	0.940437
HDP-018884	F	RT	CD	10	1	1	TRUE	rer	0.944172
HDP-018884	F	RT	CD	10	1	1	TRUE	rer	0.906197
HDP-018884	F	RT	CD	10	1	1	TRUE	rer	0.899059
HDP-018884	F	RT	CD	10	1	1	TRUE	rer	0.915902
HDP-018884	F	RT	CD	10	1	1	TRUE	rer	0.958232
HDP-018884	F	RT	CD	11	1	1	TRUE	rer	0.928766
HDP-018884	F	RT	CD	11	1	1	TRUE	rer	0.92276
HDP-018884	F	RT	CD	11	1	1	TRUE	rer	0.928452
HDP-018884	F	RT	CD	11	1	1	TRUE	rer	0.933275
HDP-018884	F	RT	CD	11	1	1	TRUE	rer	0.947961
HDP-018884	F	RT	CD	11	1	1	TRUE	rer	0.930671
HDP-018884	F	RT	CD	11	1	1	TRUE	rer	0.910329
HDP-018884	F	RT	CD	11	1	1	TRUE	rer	0.891871
HDP-018884	F	RT	CD	11	1	1	TRUE	rer	0.914018
HDP-018884	F	RT	CD	11	1	1	TRUE	rer	0.87493
HDP-018884	F	RT	CD	11	1	1	TRUE	rer	0.907389
HDP-018884	F	RT	CD	11	1	1	TRUE	rer	0.92731
HDP-018884	F	RT	CD	11	1	1	TRUE	rer	0.935485
HDP-018884	F	RT	CD	11	1	1	TRUE	rer	0.938264
HDP-018884	F	RT	CD	11	1	1	TRUE	rer	0.939906
HDP-018884	F	RT	CD	11	1	1	TRUE	rer	0.913066
HDP-018884	F	RT	CD	11	1	1	TRUE	rer	0.900033
HDP-018884	F	RT	CD	11	1	1	TRUE	rer	0.942983
HDP-018884	F	RT	CD	11	1	1	TRUE	rer	1.01397
HDP-018884	F	RT	CD	11	1	1	TRUE	rer	0.980864
HDP-018884	F	RT	CD	12	1	1	FALSE	rer	0.977637
HDP-018884	F	RT	CD	12	1	1	FALSE	rer	1.02568
HDP-018884	F	RT	CD	12	1	1	FALSE	rer	1.01979
HDP-018884	F	RT	CD	12	1	1	FALSE	rer	0.989072
HDP-018884	F	RT	CD	12	1	1	FALSE	rer	0.974412
HDP-018884	F	RT	CD	12	1	1	FALSE	rer	0.935804
HDP-018884	F	RT	CD	12	1	1	FALSE	rer	0.929924
HDP-018884	F	RT	CD	12	1	1	FALSE	rer	0.940262
HDP-018884	F	RT	CD	12	1	1	FALSE	rer	0.958872
HDP-018884	F	RT	CD	12	1	1	FALSE	rer	0.969013
HDP-018884	F	RT	CD	12	1	1	FALSE	rer	0.955137
HDP-018884	F	RT	CD	12	1	1	FALSE	rer	0.947827
HDP-018884	F	RT	CD	12	1	1	FALSE	rer	0.973876
HDP-018884	F	RT	CD	12	1	1	FALSE	rer	0.9863
HDP-018884	F	RT	CD	12	1	1	FALSE	rer	1.01966
HDP-018884	F	RT	CD	12	1	1	FALSE	rer	0.997796
HDP-018884	F	RT	CD	12	1	1	FALSE	rer	0.987656
HDP-018884	F	RT	CD	12	1	1	FALSE	rer	0.968301
HDP-018884	F	RT	CD	12	1	1	FALSE	rer	0.947263
HDP-018884	F	RT	CD	12	1	1	FALSE	rer	0.939589
HDP-018884	F	RT	CD	13	1	1	FALSE	rer	0.937996
HDP-018884	F	RT	CD	13	1	1	FALSE	rer	0.930714
HDP-018884	F	RT	CD	13	1	1	FALSE	rer	0.929592
HDP-018884	F	RT	CD	13	1	1	FALSE	rer	0.928039
HDP-018884	F	RT	CD	13	1	1	FALSE	rer	0.919747
HDP-018884	F	RT	CD	13	1	1	FALSE	rer	0.937271
HDP-018884	F	RT	CD	13	1	1	FALSE	rer	0.980541
HDP-018884	F	RT	CD	13	1	1	FALSE	rer	0.988592
HDP-018884	F	RT	CD	13	1	1	FALSE	rer	0.966255
HDP-018884	F	RT	CD	13	1	1	FALSE	rer	0.980343
HDP-018884	F	RT	CD	13	1	1	FALSE	rer	0.985336
HDP-018884	F	RT	CD	13	1	1	FALSE	rer	0.975479
HDP-018884	F	RT	CD	13	1	1	FALSE	rer	0.969516
HDP-018884	F	RT	CD	13	1	1	FALSE	rer	0.961654
HDP-018884	F	RT	CD	13	1	1	FALSE	rer	0.992153
HDP-018884	F	RT	CD	13	1	1	FALSE	rer	0.987987
HDP-018884	F	RT	CD	13	1	1	FALSE	rer	0.966963
HDP-018884	F	RT	CD	13	1	1	FALSE	rer	0.966528
HDP-018884	F	RT	CD	13	1	1	FALSE	rer	0.993306
HDP-018884	F	RT	CD	13	1	1	FALSE	rer	0.978673
HDP-018884	F	RT	CD	14	1	1	FALSE	rer	1.00399
HDP-018884	F	RT	CD	14	1	1	FALSE	rer	0.996367
HDP-018884	F	RT	CD	14	1	1	FALSE	rer	0.964027
HDP-018884	F	RT	CD	14	1	1	FALSE	rer	0.990653
HDP-018884	F	RT	CD	14	1	1	FALSE	rer	0.99434
HDP-018884	F	RT	CD	14	1	1	FALSE	rer	1.01439
HDP-018884	F	RT	CD	14	1	1	FALSE	rer	1.03018
HDP-018884	F	RT	CD	14	1	1	FALSE	rer	1.03385
HDP-018884	F	RT	CD	14	1	1	FALSE	rer	1.01098
HDP-018884	F	RT	CD	14	1	1	FALSE	rer	1.03785
HDP-018884	F	RT	CD	14	1	1	FALSE	rer	1.04246
HDP-018884	F	RT	CD	14	1	1	FALSE	rer	1.02203
HDP-018884	F	RT	CD	14	1	1	FALSE	rer	1.0109
HDP-018884	F	RT	CD	14	1	1	FALSE	rer	0.992461
HDP-018884	F	RT	CD	14	1	1	FALSE	rer	0.99045
HDP-018884	F	RT	CD	14	1	1	FALSE	rer	1.02507
HDP-018884	F	RT	CD	14	1	1	FALSE	rer	1.00351
HDP-018884	F	RT	CD	14	1	1	FALSE	rer	0.983722
HDP-018884	F	RT	CD	14	1	1	FALSE	rer	1.02643
HDP-018884	F	RT	CD	14	1	1	FALSE	rer	1.03206
HDP-018884	F	RT	CD	15	1	1	FALSE	rer	1.04042
HDP-018884	F	RT	CD	15	1	1	FALSE	rer	1.04356
HDP-018884	F	RT	CD	15	1	1	FALSE	rer	1.02142
HDP-018884	F	RT	CD	15	1	1	FALSE	rer	1.01985
HDP-018884	F	RT	CD	15	1	1	FALSE	rer	1.03026
HDP-018884	F	RT	CD	15	1	1	FALSE	rer	1.02766
HDP-018884	F	RT	CD	15	1	1	FALSE	rer	0.990128
HDP-018884	F	RT	CD	15	1	1	FALSE	rer	1.00735
HDP-018884	F	RT	CD	15	1	1	FALSE	rer	1.0106
HDP-018884	F	RT	CD	15	1	1	FALSE	rer	1.04061
HDP-018884	F	RT	CD	15	1	1	FALSE	rer	1.04809
HDP-018884	F	RT	CD	15	1	1	FALSE	rer	1.03594
HDP-018884	F	RT	CD	15	1	1	FALSE	rer	0.988177
HDP-018884	F	RT	CD	15	1	1	FALSE	rer	1.01131
HDP-018884	F	RT	CD	15	1	1	FALSE	rer	1.0434
HDP-018884	F	RT	CD	15	1	1	FALSE	rer	1.03999
HDP-018884	F	RT	CD	15	1	1	FALSE	rer	1.01629
HDP-018884	F	RT	CD	15	1	1	FALSE	rer	1.03058
HDP-018884	F	RT	CD	15	1	1	FALSE	rer	1.02345
HDP-018884	F	RT	CD	15	1	1	FALSE	rer	1.05122
HDP-018884	F	RT	CD	16	1	1	FALSE	rer	1.06922
HDP-018884	F	RT	CD	16	1	1	FALSE	rer	1.01328
HDP-018884	F	RT	CD	16	1	1	FALSE	rer	1.01535
HDP-018884	F	RT	CD	16	1	1	FALSE	rer	1.032
HDP-018884	F	RT	CD	16	1	1	FALSE	rer	1.04314
HDP-018884	F	RT	CD	16	1	1	FALSE	rer	1.04559
HDP-018884	F	RT	CD	16	1	1	FALSE	rer	1.01062
HDP-018884	F	RT	CD	16	1	1	FALSE	rer	1.00131
HDP-018884	F	RT	CD	16	1	1	FALSE	rer	1.01424
HDP-018884	F	RT	CD	16	1	1	FALSE	rer	1.01776
HDP-018884	F	RT	CD	16	1	1	FALSE	rer	1.04462
HDP-018884	F	RT	CD	16	1	1	FALSE	rer	1.03395
HDP-018884	F	RT	CD	16	1	1	FALSE	rer	1.03039
HDP-018884	F	RT	CD	16	1	1	FALSE	rer	1.06113
HDP-018884	F	RT	CD	16	1	1	FALSE	rer	1.04719
HDP-018884	F	RT	CD	16	1	1	FALSE	rer	1.03268
HDP-018884	F	RT	CD	16	1	1	FALSE	rer	1.01383
HDP-018884	F	RT	CD	16	1	1	FALSE	rer	1.02883
HDP-018884	F	RT	CD	16	1	1	FALSE	rer	1.05107
HDP-018884	F	RT	CD	16	1	1	FALSE	rer	1.04921
HDP-018884	F	RT	CD	17	2	1	FALSE	rer	1.03511
HDP-018884	F	RT	CD	17	2	1	FALSE	rer	1.02441
HDP-018884	F	RT	CD	17	2	1	FALSE	rer	0.999232
HDP-018884	F	RT	CD	17	2	1	FALSE	rer	0.993532
HDP-018884	F	RT	CD	17	2	1	FALSE	rer	1.00294
HDP-018884	F	RT	CD	17	2	1	FALSE	rer	0.997984
HDP-018884	F	RT	CD	17	2	1	FALSE	rer	0.962314
HDP-018884	F	RT	CD	17	2	1	FALSE	rer	0.992549
HDP-018884	F	RT	CD	17	2	1	FALSE	rer	1.00316
HDP-018884	F	RT	CD	17	2	1	FALSE	rer	0.991076
HDP-018884	F	RT	CD	17	2	1	FALSE	rer	0.97332
HDP-018884	F	RT	CD	17	2	1	FALSE	rer	0.979257
HDP-018884	F	RT	CD	17	2	1	FALSE	rer	0.978865
HDP-018884	F	RT	CD	17	2	1	FALSE	rer	1.00334
HDP-018884	F	RT	CD	17	2	1	FALSE	rer	0.996041
HDP-018884	F	RT	CD	17	2	1	FALSE	rer	0.958566
HDP-018884	F	RT	CD	17	2	1	FALSE	rer	0.983367
HDP-018884	F	RT	CD	17	2	1	FALSE	rer	0.981656
HDP-018884	F	RT	CD	17	2	1	FALSE	rer	0.949304
HDP-018884	F	RT	CD	17	2	1	FALSE	rer	0.938603
HDP-018884	F	RT	CD	18	2	1	FALSE	rer	1.00261
HDP-018884	F	RT	CD	18	2	1	FALSE	rer	1.00385
HDP-018884	F	RT	CD	18	2	1	FALSE	rer	0.984886
HDP-018884	F	RT	CD	18	2	1	FALSE	rer	0.973107
HDP-018884	F	RT	CD	18	2	1	FALSE	rer	0.990727
HDP-018884	F	RT	CD	18	2	1	FALSE	rer	1.00176
HDP-018884	F	RT	CD	18	2	1	FALSE	rer	1.01213
HDP-018884	F	RT	CD	18	2	1	FALSE	rer	0.995566
HDP-018884	F	RT	CD	18	2	1	FALSE	rer	0.981044
HDP-018884	F	RT	CD	18	2	1	FALSE	rer	0.981413
HDP-018884	F	RT	CD	18	2	1	FALSE	rer	0.961347
HDP-018884	F	RT	CD	18	2	1	FALSE	rer	0.953474
HDP-018884	F	RT	CD	18	2	1	FALSE	rer	0.989075
HDP-018884	F	RT	CD	18	2	1	FALSE	rer	0.992262
HDP-018884	F	RT	CD	18	2	1	FALSE	rer	0.977157
HDP-018884	F	RT	CD	18	2	1	FALSE	rer	1.00659
HDP-018884	F	RT	CD	18	2	1	FALSE	rer	1.03824
HDP-018884	F	RT	CD	18	2	1	FALSE	rer	1.03165
HDP-018884	F	RT	CD	18	2	1	FALSE	rer	1.01601
HDP-018884	F	RT	CD	18	2	1	FALSE	rer	0.990487
HDP-018884	F	RT	CD	19	2	1	FALSE	rer	0.997707
HDP-018884	F	RT	CD	19	2	1	FALSE	rer	1.00483
HDP-018884	F	RT	CD	19	2	1	FALSE	rer	1.00186
HDP-018884	F	RT	CD	19	2	1	FALSE	rer	1.05187
HDP-018884	F	RT	CD	19	2	1	FALSE	rer	1.10905
HDP-018884	F	RT	CD	19	2	1	FALSE	rer	0.981011
HDP-018884	F	RT	CD	19	2	1	FALSE	rer	0.979537
HDP-018884	F	RT	CD	19	2	1	FALSE	rer	1.00436
HDP-018884	F	RT	CD	19	2	1	FALSE	rer	1.00717
HDP-018884	F	RT	CD	19	2	1	FALSE	rer	0.978037
HDP-018884	F	RT	CD	19	2	1	FALSE	rer	0.973789
HDP-018884	F	RT	CD	19	2	1	FALSE	rer	1.04612
HDP-018884	F	RT	CD	19	2	1	FALSE	rer	1.03497
HDP-018884	F	RT	CD	19	2	1	FALSE	rer	1.00665
HDP-018884	F	RT	CD	19	2	1	FALSE	rer	1.02752
HDP-018884	F	RT	CD	19	2	1	FALSE	rer	1.03689
HDP-018884	F	RT	CD	19	2	1	FALSE	rer	1.0203
HDP-018884	F	RT	CD	19	2	1	FALSE	rer	1.04789
HDP-018884	F	RT	CD	19	2	1	FALSE	rer	1.00823
HDP-018884	F	RT	CD	19	2	1	FALSE	rer	0.997302
HDP-018884	F	RT	CD	20	2	1	FALSE	rer	1.00693
HDP-018884	F	RT	CD	20	2	1	FALSE	rer	1.02547
HDP-018884	F	RT	CD	20	2	1	FALSE	rer	1.04562
HDP-018884	F	RT	CD	20	2	1	FALSE	rer	1.02274
HDP-018884	F	RT	CD	20	2	1	FALSE	rer	1.01929
HDP-018884	F	RT	CD	20	2	1	FALSE	rer	1.03864
HDP-018884	F	RT	CD	20	2	1	FALSE	rer	1.04734
HDP-018884	F	RT	CD	20	2	1	FALSE	rer	1.01961
HDP-018884	F	RT	CD	20	2	1	FALSE	rer	1.05783
HDP-018884	F	RT	CD	20	2	1	FALSE	rer	0.97689
HDP-018884	F	RT	CD	20	2	1	FALSE	rer	0.998182
HDP-018884	F	RT	CD	20	2	1	FALSE	rer	1.04247
HDP-018884	F	RT	CD	20	2	1	FALSE	rer	1.03544
HDP-018884	F	RT	CD	20	2	1	FALSE	rer	1.0125
HDP-018884	F	RT	CD	20	2	1	FALSE	rer	1.05326
HDP-018884	F	RT	CD	20	2	1	FALSE	rer	1.07855
HDP-018884	F	RT	CD	20	2	1	FALSE	rer	1.00132
HDP-018884	F	RT	CD	20	2	1	FALSE	rer	1.01227
HDP-018884	F	RT	CD	20	2	1	FALSE	rer	1.01038
HDP-018884	F	RT	CD	20	2	1	FALSE	rer	0.981357
HDP-018884	F	RT	CD	21	2	1	FALSE	rer	0.973623
HDP-018884	F	RT	CD	21	2	1	FALSE	rer	0.955016
HDP-018884	F	RT	CD	21	2	1	FALSE	rer	0.985444
HDP-018884	F	RT	CD	21	2	1	FALSE	rer	0.978493
HDP-018884	F	RT	CD	21	2	1	FALSE	rer	0.991839
HDP-018884	F	RT	CD	21	2	1	FALSE	rer	1.01943
HDP-018884	F	RT	CD	21	2	1	FALSE	rer	1.02959
HDP-018884	F	RT	CD	21	2	1	FALSE	rer	1.02474
HDP-018884	F	RT	CD	21	2	1	FALSE	rer	1.03687
HDP-018884	F	RT	CD	21	2	1	FALSE	rer	1.03113
HDP-018884	F	RT	CD	21	2	1	FALSE	rer	1.02116
HDP-018884	F	RT	CD	21	2	1	FALSE	rer	1.04594
HDP-018884	F	RT	CD	21	2	1	FALSE	rer	1.06921
HDP-018884	F	RT	CD	21	2	1	FALSE	rer	1.02099
HDP-018884	F	RT	CD	21	2	1	FALSE	rer	0.997397
HDP-018884	F	RT	CD	21	2	1	FALSE	rer	0.98042
HDP-018884	F	RT	CD	21	2	1	FALSE	rer	1.0103
HDP-018884	F	RT	CD	21	2	1	FALSE	rer	1.01917
HDP-018884	F	RT	CD	21	2	1	FALSE	rer	1.01986
HDP-018884	F	RT	CD	21	2	1	FALSE	rer	0.984688
HDP-018884	F	RT	CD	22	2	1	FALSE	rer	1.00578
HDP-018884	F	RT	CD	22	2	1	FALSE	rer	1.00764
HDP-018884	F	RT	CD	22	2	1	FALSE	rer	0.989287
HDP-018884	F	RT	CD	22	2	1	FALSE	rer	0.978639
HDP-018884	F	RT	CD	22	2	1	FALSE	rer	1.0374
HDP-018884	F	RT	CD	22	2	1	FALSE	rer	1.03146
HDP-018884	F	RT	CD	22	2	1	FALSE	rer	1.03594
HDP-018884	F	RT	CD	22	2	1	FALSE	rer	1.00042
HDP-018884	F	RT	CD	22	2	1	FALSE	rer	1.02141
HDP-018884	F	RT	CD	22	2	1	FALSE	rer	1.03967
HDP-018884	F	RT	CD	22	2	1	FALSE	rer	1.02774
HDP-018884	F	RT	CD	22	2	1	FALSE	rer	0.994432
HDP-018884	F	RT	CD	22	2	1	FALSE	rer	1.02691
HDP-018884	F	RT	CD	22	2	1	FALSE	rer	1.0127
HDP-018884	F	RT	CD	22	2	1	FALSE	rer	1.01014
HDP-018884	F	RT	CD	22	2	1	FALSE	rer	1.02836
HDP-018884	F	RT	CD	22	2	1	FALSE	rer	1.03361
HDP-018884	F	RT	CD	22	2	1	FALSE	rer	0.99451
HDP-018884	F	RT	CD	22	2	1	FALSE	rer	1.02716
HDP-018884	F	RT	CD	22	2	1	FALSE	rer	1.03014
HDP-018884	F	RT	CD	23	2	1	FALSE	rer	1.03664
HDP-018884	F	RT	CD	23	2	1	FALSE	rer	0.998586
HDP-018884	F	RT	CD	23	2	1	FALSE	rer	1.025
HDP-018884	F	RT	CD	23	2	1	FALSE	rer	0.97656
HDP-018884	F	RT	CD	23	2	1	FALSE	rer	0.990154
HDP-018884	F	RT	CD	23	2	1	FALSE	rer	0.992817
HDP-018884	F	RT	CD	23	2	1	FALSE	rer	1.00201
HDP-018884	F	RT	CD	23	2	1	FALSE	rer	0.957474
HDP-018884	F	RT	CD	23	2	1	FALSE	rer	1.03761
HDP-018884	F	RT	CD	23	2	1	FALSE	rer	1.05279
HDP-018884	F	RT	CD	23	2	1	FALSE	rer	1.02044
HDP-018884	F	RT	CD	23	2	1	FALSE	rer	0.987635
HDP-018884	F	RT	CD	23	2	1	FALSE	rer	0.977246
HDP-018884	F	RT	CD	23	2	1	FALSE	rer	0.981043
HDP-018884	F	RT	CD	23	2	1	FALSE	rer	1.01753
HDP-018884	F	RT	CD	23	2	1	FALSE	rer	1.01292
HDP-018884	F	RT	CD	23	2	1	FALSE	rer	1.01331
HDP-018884	F	RT	CD	23	2	1	FALSE	rer	1.02631
HDP-018884	F	RT	CD	23	2	1	FALSE	rer	1.01574
HDP-018884	F	RT	CD	23	2	1	FALSE	rer	1.00076
HDP-018894	F	RT	CD	0	1	1	TRUE	rer	0.718922
HDP-018894	F	RT	CD	0	1	1	TRUE	rer	0.717192
HDP-018894	F	RT	CD	0	1	1	TRUE	rer	0.715772
HDP-018894	F	RT	CD	0	1	1	TRUE	rer	0.730186
HDP-018894	F	RT	CD	0	1	1	TRUE	rer	0.745456
HDP-018894	F	RT	CD	0	1	1	TRUE	rer	0.758339
HDP-018894	F	RT	CD	0	1	1	TRUE	rer	0.770426
HDP-018894	F	RT	CD	0	1	1	TRUE	rer	0.759715
HDP-018894	F	RT	CD	0	1	1	TRUE	rer	0.755923
HDP-018894	F	RT	CD	0	1	1	TRUE	rer	0.753942
HDP-018894	F	RT	CD	0	1	1	TRUE	rer	0.759344
HDP-018894	F	RT	CD	0	1	1	TRUE	rer	0.766631
HDP-018894	F	RT	CD	0	1	1	TRUE	rer	0.760823
HDP-018894	F	RT	CD	0	1	1	TRUE	rer	0.765295
HDP-018894	F	RT	CD	0	1	1	TRUE	rer	0.778508
HDP-018894	F	RT	CD	0	1	1	TRUE	rer	0.761819
HDP-018894	F	RT	CD	0	1	1	TRUE	rer	0.753066
HDP-018894	F	RT	CD	0	1	1	TRUE	rer	0.746058
HDP-018894	F	RT	CD	0	1	1	TRUE	rer	0.738521
HDP-018894	F	RT	CD	0	1	1	TRUE	rer	0.752458
HDP-018894	F	RT	CD	1	1	1	TRUE	rer	0.752746
HDP-018894	F	RT	CD	1	1	1	TRUE	rer	0.72809
HDP-018894	F	RT	CD	1	1	1	TRUE	rer	0.728282
HDP-018894	F	RT	CD	1	1	1	TRUE	rer	0.725629
HDP-018894	F	RT	CD	1	1	1	TRUE	rer	0.722231
HDP-018894	F	RT	CD	1	1	1	TRUE	rer	0.749833
HDP-018894	F	RT	CD	1	1	1	TRUE	rer	0.769468
HDP-018894	F	RT	CD	1	1	1	TRUE	rer	0.791217
HDP-018894	F	RT	CD	1	1	1	TRUE	rer	0.777904
HDP-018894	F	RT	CD	1	1	1	TRUE	rer	0.764282
HDP-018894	F	RT	CD	1	1	1	TRUE	rer	0.768213
HDP-018894	F	RT	CD	1	1	1	TRUE	rer	0.771345
HDP-018894	F	RT	CD	1	1	1	TRUE	rer	0.746288
HDP-018894	F	RT	CD	1	1	1	TRUE	rer	0.740146
HDP-018894	F	RT	CD	1	1	1	TRUE	rer	0.752688
HDP-018894	F	RT	CD	1	1	1	TRUE	rer	0.734256
HDP-018894	F	RT	CD	1	1	1	TRUE	rer	0.729501
HDP-018894	F	RT	CD	1	1	1	TRUE	rer	0.741916
HDP-018894	F	RT	CD	1	1	1	TRUE	rer	0.72832
HDP-018894	F	RT	CD	1	1	1	TRUE	rer	0.718604
HDP-018894	F	RT	CD	2	1	1	TRUE	rer	0.71104
HDP-018894	F	RT	CD	2	1	1	TRUE	rer	0.728509
HDP-018894	F	RT	CD	2	1	1	TRUE	rer	0.744796
HDP-018894	F	RT	CD	2	1	1	TRUE	rer	0.757668
HDP-018894	F	RT	CD	2	1	1	TRUE	rer	0.735738
HDP-018894	F	RT	CD	2	1	1	TRUE	rer	0.728855
HDP-018894	F	RT	CD	2	1	1	TRUE	rer	0.747531
HDP-018894	F	RT	CD	2	1	1	TRUE	rer	0.762828
HDP-018894	F	RT	CD	2	1	1	TRUE	rer	0.762309
HDP-018894	F	RT	CD	2	1	1	TRUE	rer	0.767147
HDP-018894	F	RT	CD	2	1	1	TRUE	rer	0.748734
HDP-018894	F	RT	CD	2	1	1	TRUE	rer	0.744879
HDP-018894	F	RT	CD	2	1	1	TRUE	rer	0.750545
HDP-018894	F	RT	CD	2	1	1	TRUE	rer	0.761559
HDP-018894	F	RT	CD	2	1	1	TRUE	rer	0.74879
HDP-018894	F	RT	CD	2	1	1	TRUE	rer	0.75001
HDP-018894	F	RT	CD	2	1	1	TRUE	rer	0.752419
HDP-018894	F	RT	CD	2	1	1	TRUE	rer	0.767735
HDP-018894	F	RT	CD	2	1	1	TRUE	rer	0.780527
HDP-018894	F	RT	CD	2	1	1	TRUE	rer	0.765544
HDP-018894	F	RT	CD	3	1	1	TRUE	rer	0.76735
HDP-018894	F	RT	CD	3	1	1	TRUE	rer	0.771164
HDP-018894	F	RT	CD	3	1	1	TRUE	rer	0.782943
HDP-018894	F	RT	CD	3	1	1	TRUE	rer	0.764026
HDP-018894	F	RT	CD	3	1	1	TRUE	rer	0.776517
HDP-018894	F	RT	CD	3	1	1	TRUE	rer	0.800596
HDP-018894	F	RT	CD	3	1	1	TRUE	rer	0.777355
HDP-018894	F	RT	CD	3	1	1	TRUE	rer	0.76827
HDP-018894	F	RT	CD	3	1	1	TRUE	rer	0.774852
HDP-018894	F	RT	CD	3	1	1	TRUE	rer	0.763601
HDP-018894	F	RT	CD	3	1	1	TRUE	rer	0.767161
HDP-018894	F	RT	CD	3	1	1	TRUE	rer	0.769132
HDP-018894	F	RT	CD	3	1	1	TRUE	rer	0.748433
HDP-018894	F	RT	CD	3	1	1	TRUE	rer	0.736059
HDP-018894	F	RT	CD	3	1	1	TRUE	rer	0.747311
HDP-018894	F	RT	CD	3	1	1	TRUE	rer	0.761738
HDP-018894	F	RT	CD	3	1	1	TRUE	rer	0.763994
HDP-018894	F	RT	CD	3	1	1	TRUE	rer	0.745936
HDP-018894	F	RT	CD	3	1	1	TRUE	rer	0.721333
HDP-018894	F	RT	CD	3	1	1	TRUE	rer	0.735431
HDP-018894	F	RT	CD	4	1	1	TRUE	rer	0.738462
HDP-018894	F	RT	CD	4	1	1	TRUE	rer	0.750217
HDP-018894	F	RT	CD	4	1	1	TRUE	rer	0.746739
HDP-018894	F	RT	CD	4	1	1	TRUE	rer	0.768115
HDP-018894	F	RT	CD	4	1	1	TRUE	rer	0.764933
HDP-018894	F	RT	CD	4	1	1	TRUE	rer	0.759079
HDP-018894	F	RT	CD	4	1	1	TRUE	rer	0.755181
HDP-018894	F	RT	CD	4	1	1	TRUE	rer	0.757063
HDP-018894	F	RT	CD	4	1	1	TRUE	rer	0.752005
HDP-018894	F	RT	CD	4	1	1	TRUE	rer	0.753142
HDP-018894	F	RT	CD	4	1	1	TRUE	rer	0.754368
HDP-018894	F	RT	CD	4	1	1	TRUE	rer	0.754505
HDP-018894	F	RT	CD	4	1	1	TRUE	rer	0.78103
HDP-018894	F	RT	CD	4	1	1	TRUE	rer	0.769258
HDP-018894	F	RT	CD	4	1	1	TRUE	rer	0.760527
HDP-018894	F	RT	CD	4	1	1	TRUE	rer	0.762795
HDP-018894	F	RT	CD	4	1	1	TRUE	rer	0.759867
HDP-018894	F	RT	CD	4	1	1	TRUE	rer	0.741311
HDP-018894	F	RT	CD	4	1	1	TRUE	rer	0.747061
HDP-018894	F	RT	CD	4	1	1	TRUE	rer	0.77032
HDP-018894	F	RT	CD	5	1	1	TRUE	rer	0.791895
HDP-018894	F	RT	CD	5	1	1	TRUE	rer	0.792497
HDP-018894	F	RT	CD	5	1	1	TRUE	rer	0.774925
HDP-018894	F	RT	CD	5	1	1	TRUE	rer	0.778881
HDP-018894	F	RT	CD	5	1	1	TRUE	rer	0.78397
HDP-018894	F	RT	CD	5	1	1	TRUE	rer	0.777748
HDP-018894	F	RT	CD	5	1	1	TRUE	rer	0.779453
HDP-018894	F	RT	CD	5	1	1	TRUE	rer	0.755512
HDP-018894	F	RT	CD	5	1	1	TRUE	rer	0.772069
HDP-018894	F	RT	CD	5	1	1	TRUE	rer	0.782474
HDP-018894	F	RT	CD	5	1	1	TRUE	rer	0.770913
HDP-018894	F	RT	CD	5	1	1	TRUE	rer	0.764956
HDP-018894	F	RT	CD	5	1	1	TRUE	rer	0.772665
HDP-018894	F	RT	CD	5	1	1	TRUE	rer	0.794873
HDP-018894	F	RT	CD	5	1	1	TRUE	rer	0.809226
HDP-018894	F	RT	CD	5	1	1	TRUE	rer	0.77412
HDP-018894	F	RT	CD	5	1	1	TRUE	rer	0.775556
HDP-018894	F	RT	CD	5	1	1	TRUE	rer	0.771173
HDP-018894	F	RT	CD	5	1	1	TRUE	rer	0.753785
HDP-018894	F	RT	CD	5	1	1	TRUE	rer	0.750395
HDP-018894	F	RT	CD	6	1	1	TRUE	rer	0.760206
HDP-018894	F	RT	CD	6	1	1	TRUE	rer	0.769479
HDP-018894	F	RT	CD	6	1	1	TRUE	rer	0.758274
HDP-018894	F	RT	CD	6	1	1	TRUE	rer	0.749574
HDP-018894	F	RT	CD	6	1	1	TRUE	rer	0.751928
HDP-018894	F	RT	CD	6	1	1	TRUE	rer	0.767143
HDP-018894	F	RT	CD	6	1	1	TRUE	rer	0.770973
HDP-018894	F	RT	CD	6	1	1	TRUE	rer	0.803261
HDP-018894	F	RT	CD	6	1	1	TRUE	rer	0.790503
HDP-018894	F	RT	CD	6	1	1	TRUE	rer	0.766744
HDP-018894	F	RT	CD	6	1	1	TRUE	rer	0.7533
HDP-018894	F	RT	CD	6	1	1	TRUE	rer	0.771387
HDP-018894	F	RT	CD	6	1	1	TRUE	rer	0.783204
HDP-018894	F	RT	CD	6	1	1	TRUE	rer	0.794553
HDP-018894	F	RT	CD	6	1	1	TRUE	rer	0.75694
HDP-018894	F	RT	CD	6	1	1	TRUE	rer	0.752819
HDP-018894	F	RT	CD	6	1	1	TRUE	rer	0.738671
HDP-018894	F	RT	CD	6	1	1	TRUE	rer	0.73839
HDP-018894	F	RT	CD	6	1	1	TRUE	rer	0.731198
HDP-018894	F	RT	CD	6	1	1	TRUE	rer	0.73471
HDP-018894	F	RT	CD	7	1	1	TRUE	rer	0.728511
HDP-018894	F	RT	CD	7	1	1	TRUE	rer	0.731927
HDP-018894	F	RT	CD	7	1	1	TRUE	rer	0.754542
HDP-018894	F	RT	CD	7	1	1	TRUE	rer	0.758618
HDP-018894	F	RT	CD	7	1	1	TRUE	rer	0.756768
HDP-018894	F	RT	CD	7	1	1	TRUE	rer	0.765212
HDP-018894	F	RT	CD	7	1	1	TRUE	rer	0.769985
HDP-018894	F	RT	CD	7	1	1	TRUE	rer	0.758377
HDP-018894	F	RT	CD	7	1	1	TRUE	rer	0.75215
HDP-018894	F	RT	CD	7	1	1	TRUE	rer	0.743808
HDP-018894	F	RT	CD	7	1	1	TRUE	rer	0.754167
HDP-018894	F	RT	CD	7	1	1	TRUE	rer	0.765312
HDP-018894	F	RT	CD	7	1	1	TRUE	rer	0.770891
HDP-018894	F	RT	CD	7	1	1	TRUE	rer	0.763156
HDP-018894	F	RT	CD	7	1	1	TRUE	rer	0.756425
HDP-018894	F	RT	CD	7	1	1	TRUE	rer	0.754267
HDP-018894	F	RT	CD	7	1	1	TRUE	rer	0.751151
HDP-018894	F	RT	CD	7	1	1	TRUE	rer	0.756671
HDP-018894	F	RT	CD	7	1	1	TRUE	rer	0.763374
HDP-018894	F	RT	CD	7	1	1	TRUE	rer	0.767612
HDP-018894	F	RT	CD	8	1	1	TRUE	rer	0.767528
HDP-018894	F	RT	CD	8	1	1	TRUE	rer	0.74737
HDP-018894	F	RT	CD	8	1	1	TRUE	rer	0.756964
HDP-018894	F	RT	CD	8	1	1	TRUE	rer	0.784706
HDP-018894	F	RT	CD	8	1	1	TRUE	rer	0.776964
HDP-018894	F	RT	CD	8	1	1	TRUE	rer	0.771236
HDP-018894	F	RT	CD	8	1	1	TRUE	rer	0.765727
HDP-018894	F	RT	CD	8	1	1	TRUE	rer	0.772398
HDP-018894	F	RT	CD	8	1	1	TRUE	rer	0.778431
HDP-018894	F	RT	CD	8	1	1	TRUE	rer	0.779495
HDP-018894	F	RT	CD	8	1	1	TRUE	rer	0.802197
HDP-018894	F	RT	CD	8	1	1	TRUE	rer	0.785158
HDP-018894	F	RT	CD	8	1	1	TRUE	rer	0.760922
HDP-018894	F	RT	CD	8	1	1	TRUE	rer	0.764336
HDP-018894	F	RT	CD	8	1	1	TRUE	rer	0.771442
HDP-018894	F	RT	CD	8	1	1	TRUE	rer	0.795999
HDP-018894	F	RT	CD	8	1	1	TRUE	rer	0.779615
HDP-018894	F	RT	CD	8	1	1	TRUE	rer	0.765083
HDP-018894	F	RT	CD	8	1	1	TRUE	rer	0.760074
HDP-018894	F	RT	CD	8	1	1	TRUE	rer	0.756193
HDP-018894	F	RT	CD	9	1	1	TRUE	rer	0.772865
HDP-018894	F	RT	CD	9	1	1	TRUE	rer	0.776861
HDP-018894	F	RT	CD	9	1	1	TRUE	rer	0.770132
HDP-018894	F	RT	CD	9	1	1	TRUE	rer	0.739304
HDP-018894	F	RT	CD	9	1	1	TRUE	rer	0.742848
HDP-018894	F	RT	CD	9	1	1	TRUE	rer	0.748719
HDP-018894	F	RT	CD	9	1	1	TRUE	rer	0.753098
HDP-018894	F	RT	CD	9	1	1	TRUE	rer	0.770058
HDP-018894	F	RT	CD	9	1	1	TRUE	rer	0.755036
HDP-018894	F	RT	CD	9	1	1	TRUE	rer	0.74531
HDP-018894	F	RT	CD	9	1	1	TRUE	rer	0.75046
HDP-018894	F	RT	CD	9	1	1	TRUE	rer	0.749223
HDP-018894	F	RT	CD	9	1	1	TRUE	rer	0.728724
HDP-018894	F	RT	CD	9	1	1	TRUE	rer	0.740433
HDP-018894	F	RT	CD	9	1	1	TRUE	rer	0.743226
HDP-018894	F	RT	CD	9	1	1	TRUE	rer	0.749648
HDP-018894	F	RT	CD	9	1	1	TRUE	rer	0.764573
HDP-018894	F	RT	CD	9	1	1	TRUE	rer	0.758115
HDP-018894	F	RT	CD	9	1	1	TRUE	rer	0.731054
HDP-018894	F	RT	CD	9	1	1	TRUE	rer	0.756378
HDP-018894	F	RT	CD	10	1	1	TRUE	rer	0.75457
HDP-018894	F	RT	CD	10	1	1	TRUE	rer	0.764127
HDP-018894	F	RT	CD	10	1	1	TRUE	rer	0.77431
HDP-018894	F	RT	CD	10	1	1	TRUE	rer	0.755897
HDP-018894	F	RT	CD	10	1	1	TRUE	rer	0.784469
HDP-018894	F	RT	CD	10	1	1	TRUE	rer	0.764671
HDP-018894	F	RT	CD	10	1	1	TRUE	rer	0.762395
HDP-018894	F	RT	CD	10	1	1	TRUE	rer	0.757864
HDP-018894	F	RT	CD	10	1	1	TRUE	rer	0.758206
HDP-018894	F	RT	CD	10	1	1	TRUE	rer	0.760363
HDP-018894	F	RT	CD	10	1	1	TRUE	rer	0.7622
HDP-018894	F	RT	CD	10	1	1	TRUE	rer	0.754294
HDP-018894	F	RT	CD	10	1	1	TRUE	rer	0.770531
HDP-018894	F	RT	CD	10	1	1	TRUE	rer	0.807523
HDP-018894	F	RT	CD	10	1	1	TRUE	rer	0.786653
HDP-018894	F	RT	CD	10	1	1	TRUE	rer	0.754833
HDP-018894	F	RT	CD	10	1	1	TRUE	rer	0.757226
HDP-018894	F	RT	CD	10	1	1	TRUE	rer	0.768166
HDP-018894	F	RT	CD	10	1	1	TRUE	rer	0.775289
HDP-018894	F	RT	CD	10	1	1	TRUE	rer	0.780486
HDP-018894	F	RT	CD	11	1	1	TRUE	rer	0.748249
HDP-018894	F	RT	CD	11	1	1	TRUE	rer	0.762707
HDP-018894	F	RT	CD	11	1	1	TRUE	rer	0.775728
HDP-018894	F	RT	CD	11	1	1	TRUE	rer	0.753093
HDP-018894	F	RT	CD	11	1	1	TRUE	rer	0.761501
HDP-018894	F	RT	CD	11	1	1	TRUE	rer	0.765664
HDP-018894	F	RT	CD	11	1	1	TRUE	rer	0.757749
HDP-018894	F	RT	CD	11	1	1	TRUE	rer	0.755823
HDP-018894	F	RT	CD	11	1	1	TRUE	rer	0.734538
HDP-018894	F	RT	CD	11	1	1	TRUE	rer	0.728972
HDP-018894	F	RT	CD	11	1	1	TRUE	rer	0.731455
HDP-018894	F	RT	CD	11	1	1	TRUE	rer	0.726259
HDP-018894	F	RT	CD	11	1	1	TRUE	rer	0.734454
HDP-018894	F	RT	CD	11	1	1	TRUE	rer	0.76349
HDP-018894	F	RT	CD	11	1	1	TRUE	rer	0.750573
HDP-018894	F	RT	CD	11	1	1	TRUE	rer	0.749674
HDP-018894	F	RT	CD	11	1	1	TRUE	rer	0.769211
HDP-018894	F	RT	CD	11	1	1	TRUE	rer	0.778088
HDP-018894	F	RT	CD	11	1	1	TRUE	rer	0.778128
HDP-018894	F	RT	CD	11	1	1	TRUE	rer	0.759474
HDP-018894	F	RT	CD	12	1	1	FALSE	rer	0.750714
HDP-018894	F	RT	CD	12	1	1	FALSE	rer	0.756188
HDP-018894	F	RT	CD	12	1	1	FALSE	rer	0.758094
HDP-018894	F	RT	CD	12	1	1	FALSE	rer	0.766289
HDP-018894	F	RT	CD	12	1	1	FALSE	rer	0.769914
HDP-018894	F	RT	CD	12	1	1	FALSE	rer	0.795753
HDP-018894	F	RT	CD	12	1	1	FALSE	rer	0.744754
HDP-018894	F	RT	CD	12	1	1	FALSE	rer	0.760134
HDP-018894	F	RT	CD	12	1	1	FALSE	rer	0.759661
HDP-018894	F	RT	CD	12	1	1	FALSE	rer	0.783481
HDP-018894	F	RT	CD	12	1	1	FALSE	rer	0.769265
HDP-018894	F	RT	CD	12	1	1	FALSE	rer	0.773851
HDP-018894	F	RT	CD	12	1	1	FALSE	rer	0.775772
HDP-018894	F	RT	CD	12	1	1	FALSE	rer	0.779434
HDP-018894	F	RT	CD	12	1	1	FALSE	rer	0.767522
HDP-018894	F	RT	CD	12	1	1	FALSE	rer	0.756722
HDP-018894	F	RT	CD	12	1	1	FALSE	rer	0.755749
HDP-018894	F	RT	CD	12	1	1	FALSE	rer	0.757766
HDP-018894	F	RT	CD	12	1	1	FALSE	rer	0.775456
HDP-018894	F	RT	CD	12	1	1	FALSE	rer	0.779801
HDP-018894	F	RT	CD	13	1	1	FALSE	rer	0.798925
HDP-018894	F	RT	CD	13	1	1	FALSE	rer	0.794771
HDP-018894	F	RT	CD	13	1	1	FALSE	rer	0.805156
HDP-018894	F	RT	CD	13	1	1	FALSE	rer	0.797045
HDP-018894	F	RT	CD	13	1	1	FALSE	rer	0.780253
HDP-018894	F	RT	CD	13	1	1	FALSE	rer	0.793649
HDP-018894	F	RT	CD	13	1	1	FALSE	rer	0.799611
HDP-018894	F	RT	CD	13	1	1	FALSE	rer	0.805822
HDP-018894	F	RT	CD	13	1	1	FALSE	rer	0.825083
HDP-018894	F	RT	CD	13	1	1	FALSE	rer	0.819619
HDP-018894	F	RT	CD	13	1	1	FALSE	rer	0.831014
HDP-018894	F	RT	CD	13	1	1	FALSE	rer	0.838088
HDP-018894	F	RT	CD	13	1	1	FALSE	rer	0.813085
HDP-018894	F	RT	CD	13	1	1	FALSE	rer	0.840814
HDP-018894	F	RT	CD	13	1	1	FALSE	rer	0.840492
HDP-018894	F	RT	CD	13	1	1	FALSE	rer	0.808062
HDP-018894	F	RT	CD	13	1	1	FALSE	rer	0.809501
HDP-018894	F	RT	CD	13	1	1	FALSE	rer	0.833155
HDP-018894	F	RT	CD	13	1	1	FALSE	rer	0.832154
HDP-018894	F	RT	CD	13	1	1	FALSE	rer	0.845414
HDP-018894	F	RT	CD	14	1	1	FALSE	rer	0.849699
HDP-018894	F	RT	CD	14	1	1	FALSE	rer	0.877873
HDP-018894	F	RT	CD	14	1	1	FALSE	rer	0.877509
HDP-018894	F	RT	CD	14	1	1	FALSE	rer	0.846506
HDP-018894	F	RT	CD	14	1	1	FALSE	rer	0.824727
HDP-018894	F	RT	CD	14	1	1	FALSE	rer	0.869801
HDP-018894	F	RT	CD	14	1	1	FALSE	rer	0.767755
HDP-018894	F	RT	CD	14	1	1	FALSE	rer	0.789541
HDP-018894	F	RT	CD	14	1	1	FALSE	rer	0.830719
HDP-018894	F	RT	CD	14	1	1	FALSE	rer	0.83193
HDP-018894	F	RT	CD	14	1	1	FALSE	rer	0.832775
HDP-018894	F	RT	CD	14	1	1	FALSE	rer	0.835619
HDP-018894	F	RT	CD	14	1	1	FALSE	rer	0.860546
HDP-018894	F	RT	CD	14	1	1	FALSE	rer	0.85173
HDP-018894	F	RT	CD	14	1	1	FALSE	rer	0.825638
HDP-018894	F	RT	CD	14	1	1	FALSE	rer	0.842875
HDP-018894	F	RT	CD	14	1	1	FALSE	rer	0.832331
HDP-018894	F	RT	CD	14	1	1	FALSE	rer	0.851308
HDP-018894	F	RT	CD	14	1	1	FALSE	rer	0.86492
HDP-018894	F	RT	CD	14	1	1	FALSE	rer	0.845894
HDP-018894	F	RT	CD	15	1	1	FALSE	rer	0.84171
HDP-018894	F	RT	CD	15	1	1	FALSE	rer	0.827243
HDP-018894	F	RT	CD	15	1	1	FALSE	rer	0.800948
HDP-018894	F	RT	CD	15	1	1	FALSE	rer	0.807831
HDP-018894	F	RT	CD	15	1	1	FALSE	rer	0.811744
HDP-018894	F	RT	CD	15	1	1	FALSE	rer	0.83109
HDP-018894	F	RT	CD	15	1	1	FALSE	rer	0.84953
HDP-018894	F	RT	CD	15	1	1	FALSE	rer	0.84856
HDP-018894	F	RT	CD	15	1	1	FALSE	rer	0.862297
HDP-018894	F	RT	CD	15	1	1	FALSE	rer	0.844302
HDP-018894	F	RT	CD	15	1	1	FALSE	rer	0.817591
HDP-018894	F	RT	CD	15	1	1	FALSE	rer	0.813438
HDP-018894	F	RT	CD	15	1	1	FALSE	rer	0.840491
HDP-018894	F	RT	CD	15	1	1	FALSE	rer	0.837399
HDP-018894	F	RT	CD	15	1	1	FALSE	rer	0.83914
HDP-018894	F	RT	CD	15	1	1	FALSE	rer	0.868215
HDP-018894	F	RT	CD	15	1	1	FALSE	rer	0.867913
HDP-018894	F	RT	CD	15	1	1	FALSE	rer	0.870271
HDP-018894	F	RT	CD	15	1	1	FALSE	rer	0.861853
HDP-018894	F	RT	CD	15	1	1	FALSE	rer	0.855598
HDP-018894	F	RT	CD	16	1	1	FALSE	rer	0.831719
HDP-018894	F	RT	CD	16	1	1	FALSE	rer	0.797958
HDP-018894	F	RT	CD	16	1	1	FALSE	rer	0.788201
HDP-018894	F	RT	CD	16	1	1	FALSE	rer	0.792548
HDP-018894	F	RT	CD	16	1	1	FALSE	rer	0.813555
HDP-018894	F	RT	CD	16	1	1	FALSE	rer	0.830257
HDP-018894	F	RT	CD	16	1	1	FALSE	rer	0.809334
HDP-018894	F	RT	CD	16	1	1	FALSE	rer	0.802714
HDP-018894	F	RT	CD	16	1	1	FALSE	rer	0.815219
HDP-018894	F	RT	CD	16	1	1	FALSE	rer	0.826422
HDP-018894	F	RT	CD	16	1	1	FALSE	rer	0.817702
HDP-018894	F	RT	CD	16	1	1	FALSE	rer	0.794749
HDP-018894	F	RT	CD	16	1	1	FALSE	rer	0.76176
HDP-018894	F	RT	CD	16	1	1	FALSE	rer	0.768673
HDP-018894	F	RT	CD	16	1	1	FALSE	rer	0.795805
HDP-018894	F	RT	CD	16	1	1	FALSE	rer	0.794203
HDP-018894	F	RT	CD	16	1	1	FALSE	rer	0.786039
HDP-018894	F	RT	CD	16	1	1	FALSE	rer	0.777703
HDP-018894	F	RT	CD	16	1	1	FALSE	rer	0.766217
HDP-018894	F	RT	CD	16	1	1	FALSE	rer	0.784622
HDP-018894	F	RT	CD	17	2	1	FALSE	rer	0.768957
HDP-018894	F	RT	CD	17	2	1	FALSE	rer	0.748964
HDP-018894	F	RT	CD	17	2	1	FALSE	rer	0.758406
HDP-018894	F	RT	CD	17	2	1	FALSE	rer	0.808829
HDP-018894	F	RT	CD	17	2	1	FALSE	rer	0.783489
HDP-018894	F	RT	CD	17	2	1	FALSE	rer	0.784917
HDP-018894	F	RT	CD	17	2	1	FALSE	rer	0.787562
HDP-018894	F	RT	CD	17	2	1	FALSE	rer	0.772433
HDP-018894	F	RT	CD	17	2	1	FALSE	rer	0.784492
HDP-018894	F	RT	CD	17	2	1	FALSE	rer	0.768039
HDP-018894	F	RT	CD	17	2	1	FALSE	rer	0.766616
HDP-018894	F	RT	CD	17	2	1	FALSE	rer	0.784977
HDP-018894	F	RT	CD	17	2	1	FALSE	rer	0.804164
HDP-018894	F	RT	CD	17	2	1	FALSE	rer	0.818649
HDP-018894	F	RT	CD	17	2	1	FALSE	rer	0.827317
HDP-018894	F	RT	CD	17	2	1	FALSE	rer	0.857
HDP-018894	F	RT	CD	17	2	1	FALSE	rer	0.873446
HDP-018894	F	RT	CD	17	2	1	FALSE	rer	0.885617
HDP-018894	F	RT	CD	17	2	1	FALSE	rer	0.894746
HDP-018894	F	RT	CD	17	2	1	FALSE	rer	0.917607
HDP-018894	F	RT	CD	18	2	1	FALSE	rer	0.910872
HDP-018894	F	RT	CD	18	2	1	FALSE	rer	0.921415
HDP-018894	F	RT	CD	18	2	1	FALSE	rer	0.918577
HDP-018894	F	RT	CD	18	2	1	FALSE	rer	0.930252
HDP-018894	F	RT	CD	18	2	1	FALSE	rer	0.969244
HDP-018894	F	RT	CD	18	2	1	FALSE	rer	0.972462
HDP-018894	F	RT	CD	18	2	1	FALSE	rer	0.981929
HDP-018894	F	RT	CD	18	2	1	FALSE	rer	0.98267
HDP-018894	F	RT	CD	18	2	1	FALSE	rer	0.959655
HDP-018894	F	RT	CD	18	2	1	FALSE	rer	0.958566
HDP-018894	F	RT	CD	18	2	1	FALSE	rer	0.951898
HDP-018894	F	RT	CD	18	2	1	FALSE	rer	0.929368
HDP-018894	F	RT	CD	18	2	1	FALSE	rer	0.962834
HDP-018894	F	RT	CD	18	2	1	FALSE	rer	0.993266
HDP-018894	F	RT	CD	18	2	1	FALSE	rer	0.987113
HDP-018894	F	RT	CD	18	2	1	FALSE	rer	0.961699
HDP-018894	F	RT	CD	18	2	1	FALSE	rer	0.915098
HDP-018894	F	RT	CD	18	2	1	FALSE	rer	0.920785
HDP-018894	F	RT	CD	18	2	1	FALSE	rer	0.965086
HDP-018894	F	RT	CD	18	2	1	FALSE	rer	0.952207
HDP-018894	F	RT	CD	19	2	1	FALSE	rer	0.926624
HDP-018894	F	RT	CD	19	2	1	FALSE	rer	0.922216
HDP-018894	F	RT	CD	19	2	1	FALSE	rer	0.945708
HDP-018894	F	RT	CD	19	2	1	FALSE	rer	0.953926
HDP-018894	F	RT	CD	19	2	1	FALSE	rer	0.945294
HDP-018894	F	RT	CD	19	2	1	FALSE	rer	0.91764
HDP-018894	F	RT	CD	19	2	1	FALSE	rer	0.908582
HDP-018894	F	RT	CD	19	2	1	FALSE	rer	0.942212
HDP-018894	F	RT	CD	19	2	1	FALSE	rer	0.958108
HDP-018894	F	RT	CD	19	2	1	FALSE	rer	0.953006
HDP-018894	F	RT	CD	19	2	1	FALSE	rer	0.963403
HDP-018894	F	RT	CD	19	2	1	FALSE	rer	0.994542
HDP-018894	F	RT	CD	19	2	1	FALSE	rer	0.992404
HDP-018894	F	RT	CD	19	2	1	FALSE	rer	0.97069
HDP-018894	F	RT	CD	19	2	1	FALSE	rer	0.917426
HDP-018894	F	RT	CD	19	2	1	FALSE	rer	0.957452
HDP-018894	F	RT	CD	19	2	1	FALSE	rer	0.985849
HDP-018894	F	RT	CD	19	2	1	FALSE	rer	0.992254
HDP-018894	F	RT	CD	19	2	1	FALSE	rer	0.981915
HDP-018894	F	RT	CD	19	2	1	FALSE	rer	0.983097
HDP-018894	F	RT	CD	20	2	1	FALSE	rer	0.986467
HDP-018894	F	RT	CD	20	2	1	FALSE	rer	0.982076
HDP-018894	F	RT	CD	20	2	1	FALSE	rer	0.962925
HDP-018894	F	RT	CD	20	2	1	FALSE	rer	0.973079
HDP-018894	F	RT	CD	20	2	1	FALSE	rer	0.970908
HDP-018894	F	RT	CD	20	2	1	FALSE	rer	0.973544
HDP-018894	F	RT	CD	20	2	1	FALSE	rer	0.95993
HDP-018894	F	RT	CD	20	2	1	FALSE	rer	0.95664
HDP-018894	F	RT	CD	20	2	1	FALSE	rer	0.967527
HDP-018894	F	RT	CD	20	2	1	FALSE	rer	0.957346
HDP-018894	F	RT	CD	20	2	1	FALSE	rer	0.937657
HDP-018894	F	RT	CD	20	2	1	FALSE	rer	0.926575
HDP-018894	F	RT	CD	20	2	1	FALSE	rer	0.924253
HDP-018894	F	RT	CD	20	2	1	FALSE	rer	0.923889
HDP-018894	F	RT	CD	20	2	1	FALSE	rer	0.912604
HDP-018894	F	RT	CD	20	2	1	FALSE	rer	0.912161
HDP-018894	F	RT	CD	20	2	1	FALSE	rer	0.927811
HDP-018894	F	RT	CD	20	2	1	FALSE	rer	0.915046
HDP-018894	F	RT	CD	20	2	1	FALSE	rer	0.906848
HDP-018894	F	RT	CD	20	2	1	FALSE	rer	0.884134
HDP-018894	F	RT	CD	21	2	1	FALSE	rer	0.896897
HDP-018894	F	RT	CD	21	2	1	FALSE	rer	0.887762
HDP-018894	F	RT	CD	21	2	1	FALSE	rer	0.87156
HDP-018894	F	RT	CD	21	2	1	FALSE	rer	0.861284
HDP-018894	F	RT	CD	21	2	1	FALSE	rer	0.884049
HDP-018894	F	RT	CD	21	2	1	FALSE	rer	0.893547
HDP-018894	F	RT	CD	21	2	1	FALSE	rer	0.896365
HDP-018894	F	RT	CD	21	2	1	FALSE	rer	0.892629
HDP-018894	F	RT	CD	21	2	1	FALSE	rer	0.903956
HDP-018894	F	RT	CD	21	2	1	FALSE	rer	0.920804
HDP-018894	F	RT	CD	21	2	1	FALSE	rer	0.92066
HDP-018894	F	RT	CD	21	2	1	FALSE	rer	0.91051
HDP-018894	F	RT	CD	21	2	1	FALSE	rer	0.91654
HDP-018894	F	RT	CD	21	2	1	FALSE	rer	0.906409
HDP-018894	F	RT	CD	21	2	1	FALSE	rer	0.908131
HDP-018894	F	RT	CD	21	2	1	FALSE	rer	0.911388
HDP-018894	F	RT	CD	21	2	1	FALSE	rer	0.922337
HDP-018894	F	RT	CD	21	2	1	FALSE	rer	0.920014
HDP-018894	F	RT	CD	21	2	1	FALSE	rer	0.913925
HDP-018894	F	RT	CD	21	2	1	FALSE	rer	0.900273
HDP-018894	F	RT	CD	22	2	1	FALSE	rer	0.934609
HDP-018894	F	RT	CD	22	2	1	FALSE	rer	0.922436
HDP-018894	F	RT	CD	22	2	1	FALSE	rer	0.893575
HDP-018894	F	RT	CD	22	2	1	FALSE	rer	0.889787
HDP-018894	F	RT	CD	22	2	1	FALSE	rer	0.903886
HDP-018894	F	RT	CD	22	2	1	FALSE	rer	0.875295
HDP-018894	F	RT	CD	22	2	1	FALSE	rer	0.837506
HDP-018894	F	RT	CD	22	2	1	FALSE	rer	0.838253
HDP-018894	F	RT	CD	22	2	1	FALSE	rer	0.855994
HDP-018894	F	RT	CD	22	2	1	FALSE	rer	0.848906
HDP-018894	F	RT	CD	22	2	1	FALSE	rer	0.869104
HDP-018894	F	RT	CD	22	2	1	FALSE	rer	0.868963
HDP-018894	F	RT	CD	22	2	1	FALSE	rer	0.87721
HDP-018894	F	RT	CD	22	2	1	FALSE	rer	0.881664
HDP-018894	F	RT	CD	22	2	1	FALSE	rer	0.877375
HDP-018894	F	RT	CD	22	2	1	FALSE	rer	0.88821
HDP-018894	F	RT	CD	22	2	1	FALSE	rer	0.899132
HDP-018894	F	RT	CD	22	2	1	FALSE	rer	0.895954
HDP-018894	F	RT	CD	22	2	1	FALSE	rer	0.867855
HDP-018894	F	RT	CD	22	2	1	FALSE	rer	0.853033
HDP-018894	F	RT	CD	23	2	1	FALSE	rer	0.862
HDP-018894	F	RT	CD	23	2	1	FALSE	rer	0.897643
HDP-018894	F	RT	CD	23	2	1	FALSE	rer	0.913724
HDP-018894	F	RT	CD	23	2	1	FALSE	rer	0.909
HDP-018894	F	RT	CD	23	2	1	FALSE	rer	0.869514
HDP-018894	F	RT	CD	23	2	1	FALSE	rer	0.869371
HDP-018894	F	RT	CD	23	2	1	FALSE	rer	0.864203
HDP-018894	F	RT	CD	23	2	1	FALSE	rer	0.856422
HDP-018894	F	RT	CD	23	2	1	FALSE	rer	0.85691
HDP-018894	F	RT	CD	23	2	1	FALSE	rer	0.869219
HDP-018894	F	RT	CD	23	2	1	FALSE	rer	0.881499
HDP-018894	F	RT	CD	23	2	1	FALSE	rer	0.906527
HDP-018894	F	RT	CD	23	2	1	FALSE	rer	0.896368
HDP-018894	F	RT	CD	23	2	1	FALSE	rer	0.892125
HDP-018894	F	RT	CD	23	2	1	FALSE	rer	0.854876
HDP-018894	F	RT	CD	23	2	1	FALSE	rer	0.847616
HDP-018894	F	RT	CD	23	2	1	FALSE	rer	0.856319
HDP-018894	F	RT	CD	23	2	1	FALSE	rer	0.854673
HDP-018894	F	RT	CD	23	2	1	FALSE	rer	0.847284
HDP-018894	F	RT	CD	23	2	1	FALSE	rer	0.869645
HDP-018895	F	RT	CD	0	1	1	TRUE	rer	0.761731
HDP-018895	F	RT	CD	0	1	1	TRUE	rer	0.771667
HDP-018895	F	RT	CD	0	1	1	TRUE	rer	0.783415
HDP-018895	F	RT	CD	0	1	1	TRUE	rer	0.756236
HDP-018895	F	RT	CD	0	1	1	TRUE	rer	0.739175
HDP-018895	F	RT	CD	0	1	1	TRUE	rer	0.74381
HDP-018895	F	RT	CD	0	1	1	TRUE	rer	0.758843
HDP-018895	F	RT	CD	0	1	1	TRUE	rer	0.756471
HDP-018895	F	RT	CD	0	1	1	TRUE	rer	0.747033
HDP-018895	F	RT	CD	0	1	1	TRUE	rer	0.749487
HDP-018895	F	RT	CD	0	1	1	TRUE	rer	0.761428
HDP-018895	F	RT	CD	0	1	1	TRUE	rer	0.771081
HDP-018895	F	RT	CD	0	1	1	TRUE	rer	0.774655
HDP-018895	F	RT	CD	0	1	1	TRUE	rer	0.75368
HDP-018895	F	RT	CD	0	1	1	TRUE	rer	0.760921
HDP-018895	F	RT	CD	0	1	1	TRUE	rer	0.753724
HDP-018895	F	RT	CD	0	1	1	TRUE	rer	0.756642
HDP-018895	F	RT	CD	0	1	1	TRUE	rer	0.761152
HDP-018895	F	RT	CD	0	1	1	TRUE	rer	0.759591
HDP-018895	F	RT	CD	0	1	1	TRUE	rer	0.766723
HDP-018895	F	RT	CD	1	1	1	TRUE	rer	0.766961
HDP-018895	F	RT	CD	1	1	1	TRUE	rer	0.760792
HDP-018895	F	RT	CD	1	1	1	TRUE	rer	0.736482
HDP-018895	F	RT	CD	1	1	1	TRUE	rer	0.744577
HDP-018895	F	RT	CD	1	1	1	TRUE	rer	0.772139
HDP-018895	F	RT	CD	1	1	1	TRUE	rer	0.818768
HDP-018895	F	RT	CD	1	1	1	TRUE	rer	0.808553
HDP-018895	F	RT	CD	1	1	1	TRUE	rer	0.790148
HDP-018895	F	RT	CD	1	1	1	TRUE	rer	0.803418
HDP-018895	F	RT	CD	1	1	1	TRUE	rer	0.798156
HDP-018895	F	RT	CD	1	1	1	TRUE	rer	0.754376
HDP-018895	F	RT	CD	1	1	1	TRUE	rer	0.747631
HDP-018895	F	RT	CD	1	1	1	TRUE	rer	0.779792
HDP-018895	F	RT	CD	1	1	1	TRUE	rer	0.779831
HDP-018895	F	RT	CD	1	1	1	TRUE	rer	0.754223
HDP-018895	F	RT	CD	1	1	1	TRUE	rer	0.743474
HDP-018895	F	RT	CD	1	1	1	TRUE	rer	0.752287
HDP-018895	F	RT	CD	1	1	1	TRUE	rer	0.771694
HDP-018895	F	RT	CD	1	1	1	TRUE	rer	0.764697
HDP-018895	F	RT	CD	1	1	1	TRUE	rer	0.771815
HDP-018895	F	RT	CD	2	1	1	TRUE	rer	0.774869
HDP-018895	F	RT	CD	2	1	1	TRUE	rer	0.768043
HDP-018895	F	RT	CD	2	1	1	TRUE	rer	0.768527
HDP-018895	F	RT	CD	2	1	1	TRUE	rer	0.773207
HDP-018895	F	RT	CD	2	1	1	TRUE	rer	0.756518
HDP-018895	F	RT	CD	2	1	1	TRUE	rer	0.746018
HDP-018895	F	RT	CD	2	1	1	TRUE	rer	0.76036
HDP-018895	F	RT	CD	2	1	1	TRUE	rer	0.776284
HDP-018895	F	RT	CD	2	1	1	TRUE	rer	0.770227
HDP-018895	F	RT	CD	2	1	1	TRUE	rer	0.769244
HDP-018895	F	RT	CD	2	1	1	TRUE	rer	0.76954
HDP-018895	F	RT	CD	2	1	1	TRUE	rer	0.757632
HDP-018895	F	RT	CD	2	1	1	TRUE	rer	0.757853
HDP-018895	F	RT	CD	2	1	1	TRUE	rer	0.754689
HDP-018895	F	RT	CD	2	1	1	TRUE	rer	0.757658
HDP-018895	F	RT	CD	2	1	1	TRUE	rer	0.7548
HDP-018895	F	RT	CD	2	1	1	TRUE	rer	0.781426
HDP-018895	F	RT	CD	2	1	1	TRUE	rer	0.781831
HDP-018895	F	RT	CD	2	1	1	TRUE	rer	0.760995
HDP-018895	F	RT	CD	2	1	1	TRUE	rer	0.754913
HDP-018895	F	RT	CD	3	1	1	TRUE	rer	0.767074
HDP-018895	F	RT	CD	3	1	1	TRUE	rer	0.772337
HDP-018895	F	RT	CD	3	1	1	TRUE	rer	0.763589
HDP-018895	F	RT	CD	3	1	1	TRUE	rer	0.756133
HDP-018895	F	RT	CD	3	1	1	TRUE	rer	0.760281
HDP-018895	F	RT	CD	3	1	1	TRUE	rer	0.772479
HDP-018895	F	RT	CD	3	1	1	TRUE	rer	0.779094
HDP-018895	F	RT	CD	3	1	1	TRUE	rer	0.810457
HDP-018895	F	RT	CD	3	1	1	TRUE	rer	0.800046
HDP-018895	F	RT	CD	3	1	1	TRUE	rer	0.786998
HDP-018895	F	RT	CD	3	1	1	TRUE	rer	0.789162
HDP-018895	F	RT	CD	3	1	1	TRUE	rer	0.815996
HDP-018895	F	RT	CD	3	1	1	TRUE	rer	0.804547
HDP-018895	F	RT	CD	3	1	1	TRUE	rer	0.810631
HDP-018895	F	RT	CD	3	1	1	TRUE	rer	0.827032
HDP-018895	F	RT	CD	3	1	1	TRUE	rer	0.811163
HDP-018895	F	RT	CD	3	1	1	TRUE	rer	0.829463
HDP-018895	F	RT	CD	3	1	1	TRUE	rer	0.848657
HDP-018895	F	RT	CD	3	1	1	TRUE	rer	0.813431
[truncated: 36,881 more rows]

## Sheet: Fig.1H_fat_&_lean_mass
ID	sex	diet	temperature	weight	fat	perc_fat	lean	perc_lean
HDP-018698	F	CD	TN	19.3	3.685	19.096	12.175	63.085		ANOVA Results
HDP-018717	F	CD	TN	18.36	3.026	16.484	12.197	66.432		sex	Df	Sum_Sq	Mean_Sq	F_value	P_value	Parameter	Effect	stars
HDP-018735	F	CD	TN	18.31	3.783	20.661	11.603	63.372		M	1	7968.76	7968.76	380.551	9.97116e-21	perc_fat	diet	***
HDP-018714	F	CD	TN	16	1.643	10.266	11.225	70.156		M	1	307.947	307.947	14.7061	0.000486731	perc_fat	temperature	***
HDP-018755	F	CD	TN	18.12	2.199	12.135	11.663	64.365		M	1	114.253	114.253	5.45619	0.0251864	perc_fat	diet:temperature	*
HDP-018734	F	CD	TN	16.5	3.311	20.066	12.021	72.855		M	36	753.842	20.9401			perc_fat	Residuals
HDP-018707	F	CD	TN	16.88	2.931	17.362	10.994	65.127		M	1	5392.34	5392.34	361.691	2.30071e-20	perc_lean	diet	***
HDP-018716	F	CD	TN	16.96	3.332	19.645	10.735	63.294		M	1	217.483	217.483	14.5877	0.000508906	perc_lean	temperature	***
HDP-018732	F	CD	TN	17.68	3.302	18.674	11.196	63.323		M	1	98.5261	98.5261	6.60865	0.014429	perc_lean	diet:temperature	*
HDP-018706	F	CD	TN	16.63	3	18.041	10.731	64.527		M	36	536.712	14.9087			perc_lean	Residuals
HDP-018696	F	WD	TN	33.92	14.162	41.751	12.315	36.307
HDP-018704	F	WD	TN	31.91	18.569	58.191	11.995	37.591		F	1	9649.5	9649.5	449.016	1.02364e-24	perc_fat	diet	***
HDP-018737	F	WD	TN	29.29	14.26	48.685	12.428	42.432		F	1	221.621	221.621	10.3126	0.00247081	perc_fat	temperature	**
HDP-018705	F	WD	TN	33.29	16.223	48.734	13.226	39.73		F	1	160.438	160.438	7.4656	0.00901948	perc_fat	diet:temperature	**
HDP-018718	F	WD	TN	28.77	12.919	44.905	12.368	42.988		F	44	945.575	21.4903			perc_fat	Residuals
HDP-018736	F	WD	TN	29.94	13.815	46.144	12.176	40.668		F	1	6044.95	6044.95	546.556	1.91435e-26	perc_lean	diet	***
HDP-018697	F	WD	TN	34.83	18.513	53.153	13.047	37.458		F	1	271.761	271.761	24.5713	1.11139e-05	perc_lean	temperature	***
HDP-018715	F	WD	TN	27.96	13.199	47.207	12.007	42.945		F	1	127.278	127.278	11.5078	0.00147509	perc_lean	diet:temperature	**
HDP-018738	F	WD	TN	31.66	16.965	53.586	11.716	37.007		F	44	486.644	11.0601			perc_lean	Residuals
HDP-018731	F	CD	TN	20.07	3.363	16.757	11.347	56.539
HDP-018754	F	CD	TN	17.6	5.96	33.865	11.013	62.576
HDP-018751	M	WD	TN	38.81	20.063	51.696	14.464	37.268		Post hoc test
HDP-018702	M	WD	TN	37.84	18.812	49.715	14.944	39.492		sex	Diff	Lwr	Upr	p.value	Effect	comparison	Parameter	stars
HDP-018750	M	WD	TN	37.84	21.968	58.054	15.105	39.919		M	28.552	25.5837	31.5204	0	diet	WD-CD	perc_fat	***
HDP-018711	M	WD	TN	41.48	21.355	51.484	13.929	33.58		M	5.5422	2.60741	8.47699	0.000493661	temperature	TN-RT	perc_fat	***
HDP-018703	M	WD	TN	39.65	18.84	47.516	14.143	35.669		M	31.6387	26.0994	37.1781	0	diet:temperature	WD:RT-CD:RT	perc_fat	***
HDP-018710	M	WD	TN	34.41	17.764	51.623	13.12	38.127		M	9.49618	3.50765	15.4847	0.000753105	diet:temperature	CD:TN-CD:RT	perc_fat	***
HDP-018729	M	WD	TN	41.48	22.334	53.843	15.366	37.045		M	2.64898	-2.49546	7.79343	0.515575	diet:temperature	WD:TN-WD:RT	perc_fat
HDP-018712	M	WD	TN	36.61	18.394	50.244	14.117	38.561		M	24.7915	19.1663	30.4168	6.30607e-14	diet:temperature	WD:TN-CD:TN	perc_fat	***
HDP-018753	M	WD	TN	40.98	21.871	53.37	14.674	35.808		M	-23.4871	-25.9918	-20.9825	0	diet	WD-CD	perc_lean	***
HDP-018728	M	WD	TN	43.19	23.809	55.126	15.117	35.002		M	-4.65754	-7.13387	-2.18122	0.000516112	temperature	TN-RT	perc_lean	***
HDP-018694	M	CD	TN	26.76	9.466	35.374	13.506	50.471		M	-26.3786	-31.0526	-21.7046	0	diet:temperature	WD:RT-CD:RT	perc_lean	***
HDP-018701	M	CD	TN	31.13	13.737	44.129	13.366	42.935		M	-8.32807	-13.3811	-3.27505	0.000459789	diet:temperature	CD:TN-CD:RT	perc_lean	***
HDP-018709	M	CD	TN	24.77	7.144	28.841	13.706	55.333		M	-1.96957	-6.31036	2.37123	0.617218	diet:temperature	WD:TN-WD:RT	perc_lean
HDP-018713	M	CD	TN	19.43	4.203	21.63	11.945	61.479		M	-20.0201	-24.7666	-15.2736	8.60423e-13	diet:temperature	WD:TN-CD:TN	perc_lean	***
HDP-018727	M	CD	TN	22.23	5.518	24.823	13.043	58.671
HDP-018700	M	CD	TN	19.72	3.83	19.42	12.454	63.152		F	28.3818	25.6824	31.0811	8.24563e-13	diet	WD-CD	perc_fat	***
HDP-018695	M	WD	TN	31.5	15.396	48.877	12.322	39.116		F	4.30122	1.60185	7.00059	0.00247084	temperature	TN-RT	perc_fat	**
HDP-018733	M	WD	TN	39.02	20.556	52.682	14.239	36.492		F	24.5732	19.4065	29.7399	8.31002e-13	diet:temperature	WD:RT-CD:RT	perc_fat	***
HDP-018752	M	CD	TN							F	0.485212	-4.68146	5.65188	0.994384	diet:temperature	CD:TN-CD:RT	perc_fat
HDP-018789	F	WD	TN	35.8	19.385	54.147	13.417	37.478		F	7.81095	2.85597	12.7659	0.000696755	diet:temperature	WD:TN-WD:RT	perc_fat	***
HDP-018792	F	WD	TN	31.4	16.773	53.417	11.924	37.976		F	31.8989	26.944	36.8539	8.24563e-13	diet:temperature	WD:TN-CD:TN	perc_fat	***
HDP-018793	F	WD	TN	37.05	20.973	56.608	13.049	35.22		F	-22.4638	-24.4003	-20.5273	8.24563e-13	diet	WD-CD	perc_lean	***
HDP-018807	F	WD	TN	30.5	15.189	49.798	12.112	39.713		F	-4.76299	-6.6995	-2.82647	1.11142e-05	temperature	TN-RT	perc_lean	***
HDP-018804	M	CD	TN							F	-19.0732	-22.7798	-15.3667	8.26339e-13	diet:temperature	WD:RT-CD:RT	perc_lean	***
HDP-018805	M	CD	TN	24.5	5.859	23.913	14.823	60.502		F	-1.36414	-5.07068	2.34239	0.759985	diet:temperature	CD:TN-CD:RT	perc_lean
HDP-018815	M	CD	TN							F	-7.88904	-11.4437	-4.33437	2.54676e-06	diet:temperature	WD:TN-WD:RT	perc_lean	***
HDP-018806	M	CD	TN	19.1	3.761	19.691	12.416	65.004		F	-25.5981	-29.1528	-22.0435	8.24563e-13	diet:temperature	WD:TN-CD:TN	perc_lean	***
HDP-018878	F	CD	RT	18.75	3.998	21.321	12.061	64.325
HDP-018883	F	CD	RT	19.55	3.929	20.098	12.773	65.333
HDP-018884	F	CD	RT	18.8	3.494	18.586	12.448	66.214
HDP-018848	F	WD	RT	26.8	10.61	39.588	13.64	50.897
HDP-018849	F	WD	RT	29.8	13.429	45.064	13.783	46.253
HDP-018850	F	WD	RT	23.9	8.187	34.256	13.037	54.55
HDP-018879	M	CD	RT	22.2	3.467	15.616	15.057	67.825
HDP-018880	M	CD	RT	22.3	4.184	18.763	14.479	64.928
HDP-018881	M	CD	RT	22.7	3.063	13.493	15.652	68.951
HDP-018875	M	WD	RT	31.75	16.215	51.072	12.007	37.818
HDP-018876	M	WD	RT	36	17.942	49.839	14.07	39.083
HDP-018847	M	WD	RT	33.45	16.56	49.507	13.316	39.807
HDP-018889	F	WD	RT	30	12.865	42.883	13.744	45.812
HDP-018890	F	WD	RT	36.75	18.468	50.254	15.034	40.909
HDP-018891	F	WD	RT	33.6	16.452	48.965	13.667	40.675
HDP-018892	F	WD	RT	30.65	14.096	45.99	13.156	42.924
HDP-018893	F	WD	RT	30.15	12.653	41.965	14.214	47.143
HDP-018894	F	CD	RT	19.8	3.591	18.138	13.008	65.699
HDP-018895	F	CD	RT	18.65	3.666	19.659	12.115	64.962
HDP-018897	F	CD	RT	20.2	3.74	18.517	13.263	65.66
HDP-018920	F	CD	RT	18.8	3.585	19.069	12.117	64.452
HDP-018921	F	CD	RT	19.7	3.187	16.176	13.231	67.163
HDP-018922	F	CD	RT	18.7	3.096	16.559	12.523	66.967
HDP-018885	M	WD	RT	37.6	18.199	48.401	14.706	39.112
HDP-018886	M	WD	RT	34.7	16.214	46.728	14.421	41.56
HDP-018887	M	WD	RT	36.25	17.228	47.525	14.377	39.66
HDP-018888	M	WD	RT	34	16.292	47.917	13.725	40.367
HDP-018896	M	WD	RT	36.1	18.039	49.969	13.357	36.999
HDP-018919	M	CD	RT	22.1	5.574	25.222	13.048	59.041
HDP-018951	F	WD	RT	29.75	12.276	41.264	14.162	47.603
HDP-018954	F	WD	RT	24.8	8.845	35.664	13.056	52.645
HDP-018955	F	WD	RT	29.9	12.717	42.533	14.143	47.3
HDP-018964	F	WD	RT	30.6	13.367	43.682	14.208	46.431
HDP-018965	F	CD	RT	19.85	3.703	18.655	12.928	65.128
HDP-018966	F	CD	RT	19.1	2.359	12.349	13.392	70.116
HDP-018948	M	CD	RT	21.85	3.433	15.709	14.416	65.979
HDP-018949	M	CD	RT	22.2	4.441	20.005	14.068	63.369
HDP-018950	M	CD	RT	21.75	2.994	13.764	15.055	69.22
HDP-018952	M	CD	RT	20.15	3.25	16.129	13.778	68.379
HDP-018953	M	CD	RT	22.15	4.625	20.882	13.733	62.001
HDP-018961	M	WD	RT	41.25	20.456	49.59	16.38	39.709
HDP-018962	M	WD	RT	39.9	20.774	52.066	15.17	38.02
HDP-018963	M	WD	RT	38.45	19.401	50.458	14.778	38.436

## Sheet: Fig. 1I_Plasma_analysis
Data																												Heatmap
ID	sex	diet	temperature	tp	ASAT	ALAT	ALPI	Gluc	Cholesterol	HDL	LDL	TGL	Crea	Urea	FFA	alat_asat_ratio	urea_crea_ratio	insulin_pg_ml	HOMA_IR	comments	GDF15	TIMP1	FGF21	ICAM1	MMP9			variable	sex	tp	temperature	comparison_group	p_value	star	adj.p_value	star.adj.p_value	FC	log2FC
HDP-018694	M	CD	TN	17w	176	59	43	280.94	3.4	3.939	0.215	1.16	14	6.89	0.72	0.335227	0.492143	411.7	0.68541		65.6897	600.816	3108.62	19419.3	3506.45			ALAT	F	17w	RT	17w_WD_vs_CD_RT	2.97734e-07	***	1.70134e-06	***	4.82609	2.27086
HDP-018695	M	WD	TN	17w	211	173	46	350.32	4	4.25	0.214	1.35	24.8	8.37	0.72	0.819905	0.3375	1531	3.17831	Hemolisis +	72.2198	2099.12	3686.37	26449.4	12070.2			ALAT	F	17w	TN	17w_WD_vs_CD_TN	2.28586e-06	***	1.72878e-05	***	9.62787	3.26722
HDP-018696	F	WD	TN	17w	876	844	37	306.46	5.4	5.162	0.325	0.62	12	5.26	0.69	0.96347	0.438333			Hemolisis +				3065.97	5668.47			ALAT	M	17w	RT	17w_WD_vs_CD_RT	3.63637e-05	***	0.000111888	***	6.70653	2.74557
HDP-018697	F	WD	TN	17w	389	415	53	222.25	6	5.216	0.426	1.02	12.1	6.58	0.61	1.06684	0.543802	4193	5.52234		193.058	7613.28	8397.3					ALAT	M	17w	TN	17w_WD_vs_CD_TN	5.63912e-06	***	3.22235e-05	***	7.98797	2.99783
HDP-018698	F	CD	TN	17w	125	39	39	246.41	3.2	3.259	0.342	1.53	16.7	12.47	0.89	0.312	0.746707	293.5	0.428571		65.6897	1711.53	1413.73					ALPI	F	17w	RT	17w_WD_vs_CD_RT	0.440588		0.587451		0.870996	-0.199261
HDP-018700	M	CD	TN	17w	124	25	46	240.48	2.4	2.663	0.118	0.9	15	9.48	0.7	0.201613	0.632	186.3	0.26549		46.9058	416.613	865.994					ALPI	F	17w	TN	17w_WD_vs_CD_TN	0.757158		0.776572		0.95558	-0.065552
HDP-018701	M	CD	TN	17w	230	50	27	269.17	3.5	3.681	0.196	1.51	16	5.65	1.04	0.217391	0.353125	1301	2.0752		75.0137	844.215	4031.12					ALPI	M	17w	RT	17w_WD_vs_CD_RT	0.124768		0.19195		1.30165	0.380345
HDP-018702	M	WD	TN	17w	228	213	54	272.1	4.7	4.712	0.33	1.44	12	4.22	0.94	0.934211	0.351667	1661	2.67827		94.9819	3164.25	3244.51					ALPI	M	17w	TN	17w_WD_vs_CD_TN	0.68163		0.717506		1.06326	0.0884878
HDP-018703	M	WD	TN	17w	217	152	87	260.55	4.4	4.337	0.287	1.19	15.4	5.23	0.38	0.700461	0.33961	6744	10.4127		67.5572	2213.57	2825.46					ASAT	F	17w	RT	17w_WD_vs_CD_RT	3.67826e-06	***	1.33755e-05	***	2.31806	1.21292
HDP-018704	F	WD	TN	17w	539	488	46	275.74	3.6	3.56	0.196	0.83	11.6	4.47	0.51	0.90538	0.385345	3277	5.35467		134.37	5645.53	7913.47	25253.3	4556.89			ASAT	F	17w	TN	17w_WD_vs_CD_TN	7.88507e-06	***	3.50448e-05	***	3.37407	1.75449
HDP-018705	F	WD	TN	17w	647	672	49	272.74	4.9	4.827	0.268	0.95	13	5.59	0.5	1.03864	0.43	1663	2.6878	clot	152.011	8776.32	6171.26					ASAT	M	17w	RT	17w_WD_vs_CD_RT	0.000456206	***	0.00107343	**	2.51555	1.33087
HDP-018706	F	CD	TN	17w	175	49	62	187.37	2.7	2.858	0.294	0.5	18.4	11.39	0.73	0.28	0.619022	234.6	0.260486		37.4018	696.593	1344.12					ASAT	M	17w	TN	17w_WD_vs_CD_TN	0.00583471	**	0.00933554	**	1.55107	0.633267
HDP-018707	F	CD	TN	17w	83	28	71	243.27	2.6	2.559	0.243	0.95	8.9	10.75	0.49	0.337349	1.20787							35942.4	3810.97			Cholesterol	F	17w	RT	17w_WD_vs_CD_RT	1.00676e-07	***	8.05406e-07	***	1.50231	0.587187
HDP-018709	M	CD	TN	17w	269	41	70	220	3.2	3.294	0.109	1.21	15.7	8.06	0.67	0.152416	0.513376	438.6	0.571804		56.3262	471.137	2783.59	16269.2	3571.71			Cholesterol	F	17w	TN	17w_WD_vs_CD_TN	1.38512e-09	***	1.38512e-08	***	1.75603	0.812318
HDP-018710	M	WD	TN	17w	244	203	54	302.71	4.4	4.409	0.219	1.41	19.7	4.99	0.9	0.831967	0.253299	4854	8.70728		95.4455	2420.82	3928.08					Cholesterol	M	17w	RT	17w_WD_vs_CD_RT	5.5721e-08	***	5.5721e-07	***	1.51897	0.603096
HDP-018711	M	WD	TN	17w	291	245	54	300.55	4.5	4.374	0.31	1.07	7.8	4.97	0.61	0.841924	0.637179	5432	9.67459		82.4532	4399.75	3969.79	36211.9	11587.3			Cholesterol	M	17w	TN	17w_WD_vs_CD_TN	2.59317e-06	***	1.72878e-05	***	1.52301	0.606928
HDP-018712	M	WD	TN	17w	233	176	60	273.63	4.1	4.171	0.244	1.08	11.5	3.82	0.6	0.755365	0.332174	7241	11.7414		68.4904	2463.73	2619.05					Creatinine	F	17w	RT	17w_WD_vs_CD_RT	0.342782		0.478608		0.900912	-0.150541
HDP-018713	M	CD	TN	17w	120	19	57	206.97	2.8	2.998	0.166	1.1	14.1	11.65	0.69	0.158333	0.826241	181	0.221994		43.1161	405.299	851.08	14519.2	9271.44			Creatinine	F	17w	TN	17w_WD_vs_CD_TN	0.00118292	**	0.00249035	**	0.721181	-0.471566
HDP-018714	F	CD	TN	17w	106	55	53	215.05	2.6	2.682	0.314	0.93	22.9	10.07	0.65	0.518868	0.439738	162.9	0.207595		45.0128	647.24	5202.9	32711.5	2986.54			Creatinine	M	17w	RT	17w_WD_vs_CD_RT	0.242399		0.359109		1.1429	0.192693
HDP-018715	F	WD	TN	17w	352	287	41	309.84	5.1	4.67	0.421	1.69	13.4	4.46	0.69	0.815341	0.332836							36481.9	3061.52			Creatinine	M	17w	TN	17w_WD_vs_CD_TN	0.343343		0.40017		0.874472	-0.193516
HDP-018716	F	CD	TN	17w	224	50	37	211.97	2.7	2.832	0.32	0.92	15.6	7.69	0.81	0.223214	0.492949	179.9	0.225976		55.3871	709.775	780.193					FFA	F	17w	RT	17w_WD_vs_CD_RT	0.950391		0.962541		0.989945	-0.0145802
HDP-018717	F	CD	TN	17w	135	25	63	218.68	3.1	2.76	0.455	1.26	16.7	5.68	0.54	0.185185	0.34012	669	0.866945		71.2879	1149.42	4078.52	32942.4	4028.2			FFA	F	17w	TN	17w_WD_vs_CD_TN	0.330873		0.40017		0.88433	-0.177342
HDP-018718	F	WD	TN	17w	478	374	52	328.6	4.7	4.483	0.379	1.17	12.9	4.5	0.87	0.782427	0.348837	1681	3.27334		95.9091	5629.69	5609.74					FFA	M	17w	RT	17w_WD_vs_CD_RT	0.80951		0.875146		1.02973	0.0422693
HDP-018727	M	CD	TN	17w	168	36	83	184.42	3.5	3.549	0.161	1.16	18.1	8.55	0.75	0.214286	0.472376	252.8	0.276275		55.3871	572.148	2880.4	11655.5	6971.01			FFA	M	17w	TN	17w_WD_vs_CD_TN	0.546016		0.590287		0.935632	-0.0959866
HDP-018728	M	WD	TN	17w	334	371	81	260.84	5.4	5.245	0.397	1.08	11	4.96	0.66	1.11078	0.450909	12840	19.847		144.114	6155.5	6789.84					FGF21	F	17w	RT	17w_WD_vs_CD_RT	9.45512e-05	***	0.000270146	***	2.85992	1.51598
HDP-018729	M	WD	TN	17w	336	308	93	227.69	5.3	5.034	0.407	0.98	19	4.82	0.39	0.916667	0.253684	1855	2.5029		196.337	6612.12	10303.9	40900.4	3563.56			FGF21	F	17w	TN	17w_WD_vs_CD_TN	0.000196309	***	0.000490772	***	2.38028	1.25113
HDP-018731	F	CD	TN	17w	253	61	51	243.34	2.9	3.058	0.311	0.85	15.1	6.93	0.78	0.241107	0.45894	566.4	0.816757		51.6245	701	672.534					FGF21	M	17w	RT	17w_WD_vs_CD_RT	0.000213399	***	0.000569063	***	10.1824	3.348
HDP-018732	F	CD	TN	17w	278	95	23	222.52	2.9	2.922	0.271	1.35	20.4	7.97	1.2	0.341727	0.390686	219.4	0.289309		52.5661	692.174	1124.97					FGF21	M	17w	TN	17w_WD_vs_CD_TN	0.00307985	**	0.00513309	**	2.44329	1.28882
HDP-018733	M	WD	TN	17w	435	351	70	288.47	4.5	4.412	0.238	0.99	23.5	9.08	0.48	0.806897	0.386383							33107.6	10439.6			GDF15	F	17w	RT	17w_WD_vs_CD_RT	2.32103e-07	***	1.54735e-06	***	2.73807	1.45316
HDP-018734	F	CD	TN	17w	109	34	51	223.06	2.7	2.697	0.336	0.87	23.3	8.66	0.72	0.311927	0.371674	163.9	0.216649		52.5661	1077.62	4365.5	26702.4	3481.94			GDF15	F	17w	TN	17w_WD_vs_CD_TN	0.000409175	***	0.000962764	***	2.23358	1.15936
HDP-018735	F	CD	TN	17w	94	25	91	230.07	3.1	2.879	0.514	1.24	19.2	6.2	0.39	0.265957	0.322917	378.4	0.515902		87.5606	1018.69	3511.18	23911.7	4263.79			GDF15	M	17w	RT	17w_WD_vs_CD_RT	2.90213e-06	***	1.16085e-05	***	3.74829	1.90623
HDP-018736	F	WD	TN	17w	556	534	57	291.18	4.4	4.164	0.421	0.69	18	2.5	0.51	0.960432	0.138889	1228	2.11893		108.42	5166.41	5695.22					GDF15	M	17w	TN	17w_WD_vs_CD_TN	0.00185598	**	0.0035352	**	1.8618	0.896699
HDP-018737	F	WD	TN	17w	845	811	63	292.34	5.3	4.875	0.408	1.04	10.3	4.7	0.54	0.959763	0.456311	934.9	1.61961		164.106	8144.29	8186.11					Glucose	F	17w	RT	17w_WD_vs_CD_RT	0.0189833	*	0.0330144	*	1.23019	0.298883
HDP-018738	F	WD	TN	17w	471	434	61	290.17	5.2	4.871	0.474	0.65	11.6	4.39	0.51	0.921444	0.378448	1225	2.10642		152.94	4949.28	8499.62					Glucose	F	17w	TN	17w_WD_vs_CD_TN	6.90287e-06	***	3.45143e-05	***	1.2462	0.317538
HDP-018750	M	WD	TN	17w	398	461	32	242.75	4.3	4.375	0.332	0.96	11.5	5.26	0.85	1.15829	0.457391	0	0		105.64	4130.5	4572.13	38145.7	6978.49			Glucose	M	17w	RT	17w_WD_vs_CD_RT	0.567102		0.667179		1.05994	0.0839799
HDP-018751	M	WD	TN	17w	436	432	34	317.46	4.6	4.47	0.288	1.7	10.2	6.82	0.95	0.990826	0.668627	4598	8.64996	Hemolisis +	139.009	6459.24	7531.75					Glucose	M	17w	TN	17w_WD_vs_CD_TN	0.0170037	*	0.0251906	*	1.19038	0.251426
HDP-018753	M	WD	TN	17w	213	234	83	315.77	4.4	4.233	0.223	1.13	9.5	6.47	0.66	1.09859	0.681053	7668	14.3486		113.052	3960.36	5348.8	35572.6	8709.16			HDL	F	17w	RT	17w_WD_vs_CD_RT	3.33786e-08	***	5.5721e-07	***	1.48156	0.567116
HDP-018754	F	CD	TN	17w	245	112	47	237.27	2.9	2.92	0.278	1.02	15.8	7.52	0.58	0.457143	0.475949											HDL	F	17w	TN	17w_WD_vs_CD_TN	8.69248e-11	***	1.159e-09	***	1.64048	0.714121
HDP-018755	F	CD	TN	17w	99	43	122	234.96	2.4	2.401	0.378	0.86	16.4	6.87	0.32	0.434343	0.418902	360.9	0.502501		61.9499	907.914	5282.69	30162.1	3235.52			HDL	M	17w	RT	17w_WD_vs_CD_RT	4.25979e-08	***	5.5721e-07	***	1.44127	0.527339
HDP-018789	F	WD	TN	17w	331	298	80	298.77	4.9	4.459	0.386	0.96	10.5	3.64	0.52	0.900302	0.346667	3045	5.39114		77.3401	3850.92	4737.04					HDL	M	17w	TN	17w_WD_vs_CD_TN	4.73249e-05	***	0.000145615	***	1.414	0.499786
HDP-018792	F	WD	TN	17w	764	615	69	253.31	5.4	4.738	0.409	0.88	12.3	4.07	0.41	0.804974	0.330894							7759.9	6141.72			HOMA IR	F	17w	RT	17w_WD_vs_CD_RT	0.00955368	**	0.0173703	*	3.86789	1.95155
HDP-018793	F	WD	TN	17w	257	237	55	253.8	4.7	4.691	0.358	0.96	13.8	3.11	0.6	0.922179	0.225362							38077.5	6557.88			HOMA IR	F	17w	TN	17w_WD_vs_CD_TN	0.00101617	**	0.00225816	**	7.5525	2.91695
HDP-018805	M	CD	TN	17w	289	27	73	291.1	2.7	2.781	0.125	1.37	26	10.25	0.57	0.0934256	0.394231	229.7	0.396241	Hemolisis +	49.7393	502.437	639.048	23384.7	5236.8			HOMA IR	M	17w	RT	17w_WD_vs_CD_RT	0.000356503	***	0.000891259	***	4.67596	2.22526
HDP-018806	M	CD	TN	17w	161	20	70	218.26	2.4	2.565	0.106	1	15.2	7.04	0.66	0.124224	0.463158	198	0.256092		68.4904	405.299	1157.85	23570.5	4363.1			HOMA IR	M	17w	TN	17w_WD_vs_CD_TN	0.00141652	**	0.00283303	**	14.0509	3.81259
HDP-018807	F	WD	TN	17w	535	416	72	268.8	4.7	4.401	0.332	0.88	12.1	3.87	0.8	0.77757	0.319835	855.4	1.36256	Hemolisis +	89.8806	5100.24	4294.17	32711.5	6433.37			ICAM1	F	17w	RT	17w_WD_vs_CD_RT	0.720374		0.800415		1.05747	0.0806157
HDP-018847	M	WD	RT	17w	274	334	62	429.86	4.1	4.168	0.233	1.35	24.4	5.64	0.7	1.21898	0.231148	1458	3.71399		192.589	4878.18	4741.62					ICAM1	F	17w	TN	17w_WD_vs_CD_TN	0.350149		0.40017		0.786028	-0.347347
HDP-018848	F	WD	RT	17w	833	625	46	312.8	3.9	3.926	0.326	0.56	10.9	4.95	0.55	0.7503	0.454128	550.4	1.02024	Hemolisis +	160.382	3659.09	5899.35					ICAM1	M	17w	RT	17w_WD_vs_CD_RT	0.962541		0.962541		1.01257	0.0180149
HDP-018849	F	WD	RT	17w	699	621	42	363.09	4.2	4.196	0.275	0.88	12.2	6.04	0.86	0.888412	0.495082	3173	6.82717		191.184	5663.63	10271	38898.5	6058.09			ICAM1	M	17w	TN	17w_WD_vs_CD_TN	0.000136161	***	0.000363097	***	1.93338	0.951128
HDP-018850	F	WD	RT	17w	509	400	71	363.22	3.6	3.58	0.209	1.19	12.1	6.48	0.57	0.785855	0.535537	645.6	1.3896		163.175	3903.33	4878.81	29773.7	6806.1			LDL	F	17w	RT	17w_WD_vs_CD_RT	0.529548		0.667179		1.03926	0.0555628
HDP-018875	M	WD	RT	17w	295	366	52	346.99	4.4	4.498	0.292	1.19	9.3	4.68	0.87	1.24068	0.503226	3061	6.29414		191.653	6189.27	4634.01					LDL	F	17w	TN	17w_WD_vs_CD_TN	0.31444		0.393049		1.09308	0.128401
HDP-018876	M	WD	RT	17w	431	320	44	313.56	4	4.095	0.208	1.35	12.2	8.51	0.97	0.742459	0.697541	2845	5.28639		171.562	5017.96	6706.62	18639.7	11861.2			LDL	M	17w	RT	17w_WD_vs_CD_RT	7.201e-07	***	3.20044e-06	***	2.21264	1.14577
HDP-018878	F	CD	RT	17w	478	196	82	241.64	3	2.964	0.309	1.23	13.4	5.31	0.54	0.410042	0.396269							36481.9	4584.48			LDL	M	17w	TN	17w_WD_vs_CD_TN	1.58825e-05	***	5.77545e-05	***	1.94482	0.959634
HDP-018879	M	CD	RT	17w	126	18	30	295.3	2.3	2.559	0.113	1.08	11.7	9.1	0.81	0.142857	0.777778	305.6	0.534777		47.8511	192.629	186.705	18162.2	2599.1			MMP9	F	17w	RT	17w_WD_vs_CD_RT	0.538307		0.667179		1.11984	0.163297
HDP-018880	M	CD	RT	17w	61	25	29	365.54	2.7	2.955	0.097	1.46	13.9	8.1	0.74	0.409836	0.582734	655.4	1.4197		37.4018	799.161	309.088	19299	2530.95			MMP9	F	17w	TN	17w_WD_vs_CD_TN	0.0226275	*	0.032325	*	1.48667	0.572088
HDP-018881	M	CD	RT	17w	92	11	56	273.72	2.5	2.707	0.111	1.03	12.4	6.89	0.44	0.119565	0.555645	295.5	0.479314		35.9667	752.938	152.862	26070.6	1599.78			MMP9	M	17w	RT	17w_WD_vs_CD_RT	0.00141649	**	0.00298209	**	3.71159	1.89204
HDP-018883	F	CD	RT	17w	265	113	32	270.4	3.2	3.176	0.35	1.17	13.7	8.81	0.99	0.426415	0.643066	285.2	0.456996		48.7956	567.305	806.17	28422.2	3044.88			MMP9	M	17w	TN	17w_WD_vs_CD_TN	0.0630722	.	0.0840962	.	1.62052	0.696455
HDP-018884	F	CD	RT	17w	212	107	47	251.57	3	2.685	0.299	1.32	13.4	6.48	0.46	0.504717	0.483582	279.9	0.417271		42.6414	1507.03	487.273	23322.8	5058.22			TGL	F	17w	RT	17w_WD_vs_CD_RT	0.346991		0.478608		0.889127	-0.169538
HDP-018885	M	WD	RT	17w	358	288	70	341.21	4	4.16	0.222	0.99	12.1	5.91	0.59	0.804469	0.48843	1641	3.31808		138.081	2210.8	3596.54	7323.38	8007.37			TGL	F	17w	TN	17w_WD_vs_CD_TN	0.50855		0.565056		0.927587	-0.108445
HDP-018886	M	WD	RT	17w	224	118	82	315.3	3.6	3.769	0.183	1	9.8	6.41	0.4	0.526786	0.654082	5974	11.1621		97.2997	1052.01	1612.86					TGL	M	17w	RT	17w_WD_vs_CD_RT	0.919566		0.962541		0.985489	-0.0210882
HDP-018887	M	WD	RT	17w	158	94	79	261.24	4.2	4.364	0.168	0.88	10.8	5.54	0.82	0.594937	0.512963	3137	4.85635		117.685	864.343	2965	26481	9016.21			TGL	M	17w	TN	17w_WD_vs_CD_TN	0.819398		0.819398		1.01877	0.0268345
HDP-018888	M	WD	RT	17w	93	116	41	396.14	3.9	4.007	0.18	2.7	12.6	6.07	0.73	1.24731	0.481746	2290	5.37577		91.2722	1481.54	1050.93	37125	5383.74			TIMP1	F	17w	RT	17w_WD_vs_CD_RT	7.13544e-07	***	3.20044e-06	***	4.72595	2.24061
HDP-018889	F	WD	RT	17w	456	476	111	183.86	5.1	4.935	0.354	0.43	12.7	6.32	0.31	1.04386	0.497638	2029	2.21068		151.081	4360.13	3944.3	18162.2	5764.26			TIMP1	F	17w	TN	17w_WD_vs_CD_TN	1.07157e-05	***	4.28627e-05	***	6.54786	2.71102
HDP-018890	F	WD	RT	17w	649	556	59	286.77	4.7	4.604	0.399	0.85	10.6	3.55	0.74	0.856703	0.334906	1953	3.31888		186.973	5184.65	6628.16					TIMP1	M	17w	RT	17w_WD_vs_CD_RT	0.00119088	**	0.00264641	**	5.47301	2.45233
HDP-018891	F	WD	RT	17w	521	436	108	267.41	4.1	3.789	0.306	0.66	10.3	4.06	0.36	0.836852	0.394175							31268.1	7800.53			TIMP1	M	17w	TN	17w_WD_vs_CD_TN	5.36417e-05	***	0.000153262	***	7.60021	2.92604
HDP-018892	F	WD	RT	17w	896	700	69	206.27	4.9	4.821	0.327	0.79	11.9	4.88	0.66	0.78125	0.410084	2771	3.38711	Hemolisis +	135.761	6423.26	4115.48					Urea	F	17w	RT	17w_WD_vs_CD_RT	0.559584		0.667179		0.927716	-0.108245
HDP-018893	F	WD	RT	17w	1054	1025	54	258.37	4.1	4.145	0.279	0.65	13	4.46	0.47	0.972486	0.343077	2232	3.41737		176.227	7021.24	6427.98					Urea	F	17w	TN	17w_WD_vs_CD_TN	2.22597e-05	***	7.41991e-05	***	0.516092	-0.954299
HDP-018894	F	CD	RT	17w	360	155	50	201.29	2.6	2.78	0.269	0.66	15.6	4.25	0.7	0.430556	0.272436	407	0.485482	Hemolisis +	45.0128	1195.09	1574.77					Urea	M	17w	RT	17w_WD_vs_CD_RT	0.0823491	.	0.131759		0.801183	-0.319796
HDP-018895	F	CD	RT	17w	275	128	132	135.96	3	3.022	0.32	0.71	12.3	4.5	0.28	0.465455	0.365854	287.9	0.231958		63.3531	1081.25	2611.82	26765.8	8158.48			Urea	M	17w	TN	17w_WD_vs_CD_TN	0.00664006	**	0.0102155	*	0.680874	-0.55454
HDP-018896	M	WD	RT	17w	276	298	44	338.33	3.9	3.965	0.267	1.01	12.2	6.4	0.7	1.07971	0.52459	2745	5.5035		127.879	1243.49	2344.01					ALAT/ASAT	F	17w	RT	17w_WD_vs_CD_RT	1.12685e-09	***	4.5074e-08	***	2.03555	1.02542
HDP-018897	F	CD	RT	17w	225	131	98	218.58	3	3.031	0.303	0.79	11.6	5.74	0.35	0.582222	0.494828	289.5	0.374986		71.2879	1059.35	3178.41	22244.6	6727.24			ALAT/ASAT	F	17w	TN	17w_WD_vs_CD_TN	3.16497e-13	***	1.26599e-11	***	2.79103	1.4808
HDP-018919	M	CD	RT	17w	147	71	50	370.34	2.3	2.578	0.065	1.76	12.4	6.63	0.69	0.482993	0.534677	1374	3.01539	Hemolisis +	43.5907	562.442	709.995					ALAT/ASAT	M	17w	RT	17w_WD_vs_CD_RT	2.12762e-05	***	7.09207e-05	***	2.82476	1.49813
HDP-018920	F	CD	RT	17w	210	121	47	155.95	3	3.066	0.323	0.77	12.9	6.42	1.06	0.57619	0.497674	335.5	0.310052		52.5661	1243.49	1468.9					ALAT/ASAT	M	17w	TN	17w_WD_vs_CD_TN	5.25551e-11	***	1.0511e-09	***	4.88377	2.28799
HDP-018921	F	CD	RT	17w	282	110	66	241.59	2.8	2.774	0.316	0.69	13.9	7.04	0.85	0.390071	0.506475	812	1.1625	clot	53.5071	1088.51	2281.77					Insulin	F	17w	RT	17w_WD_vs_CD_RT	0.00828942	**	0.0157894	*	3.2402	1.69608
HDP-018922	F	CD	RT	17w	475	168	100	240.97	3.1	3.048	0.297	0.75	19.7	7.92	0.57	0.353684	0.40203	691.3	0.987156		63.8206	1390.91	1135.5					Insulin	F	17w	TN	17w_WD_vs_CD_TN	0.00273374	**	0.00475433	**	6.22926	2.63906
HDP-018948	M	CD	RT	17w	89	15	62	345.81	2.5	2.65	0.069	1.28	8.2	7.17	0.36	0.168539	0.87439	1247	2.55541		23.8673	405.299	109.787	15332.9	1851.64			Insulin	M	17w	RT	17w_WD_vs_CD_RT	0.0041349	**	0.0082698	**	5.31383	2.40975
HDP-018949	M	CD	RT	17w	91	25	68	239.7	2.8	2.89	0.111	0.92	11.1	9.17	0.52	0.274725	0.826126	344.4	0.489201		30.6774	486.907	494.467	26987.7	1811.5			Insulin	M	17w	TN	17w_WD_vs_CD_TN	0.00210564	**	0.00382843	**	12.3726	3.62907
HDP-018950	M	CD	RT	17w	85	18	53	169.76	2.7	2.959	0.098	0.99	11.2	13.37	0.74	0.211765	1.19375	424.6	0.427141		31.6425	696.593	300.004	25159.3	2726.25			Urea/Crea	F	17w	RT	17w_WD_vs_CD_RT	0.666769		0.762022		1.07121	0.099246
HDP-018951	F	WD	RT	17w	825	695	46	255.7	4.8	4.628	0.36	0.62	10.2	10.97	0.71	0.842424	1.07549	1530	2.31835		133.442	5416.66	4228.53					Urea/Crea	F	17w	TN	17w_WD_vs_CD_TN	0.0494764	*	0.0682433	.	0.686647	-0.542359
HDP-018952	M	CD	RT	17w	114	51	52	296.25	2.6	2.846	0.089	1.67	11.3	5.48	0.78	0.447368	0.484956	1806	3.17053		30.6774	610.231	202.586					Urea/Crea	M	17w	RT	17w_WD_vs_CD_RT	0.0332325	*	0.0553874	.	0.724704	-0.464536
HDP-018953	M	CD	RT	17w	107	86	40	279.97	2.6	2.943	0.123	1.4	10.1	7.25	0.76	0.803738	0.717822	782.5	1.29823		41.2157	624.228	292.411					Urea/Crea	M	17w	TN	17w_WD_vs_CD_TN	0.215249		0.277741		0.827894	-0.272482
HDP-018954	F	WD	RT	17w	707	714	60	286.7	4.1	4.008	0.348	0.73	10	4.78	0.77	1.0099	0.478	4956	8.42006		102.861	5862.46	4662.64		3996.12
HDP-018955	F	WD	RT	17w	574	657	35	258.99	4.7	4.365	0.395	0.95	24.9	6.99	0.79	1.1446	0.280723
HDP-018961	M	WD	RT	17w	316	302	127	207.88	3.8	3.907	0.247	1.05	12.8	6.13	0.35	0.955696	0.478906	11550	14.2282		101.934	4322.78	2138.29	34835.7	8687.19
HDP-018962	M	WD	RT	17w	260	240	64	226.55	3.9	4.115	0.156	1.1	12.4	7.82	0.66	0.923077	0.630645	8169	10.967		141.793	4427.69	2448.58	8253.15	5737.46
HDP-018963	M	WD	RT	17w	119	147	35	238.33	2.9	3.144	0.213	1.34	14.3	8.53	0.56	1.23529	0.596503	4119	5.81737		107.494	2630.57	2084.07
HDP-018964	F	WD	RT	17w	622	550	100	257	4.9	4.655	0.296	0.73	15.6	3.69	0.37	0.884244	0.236538	1209	1.84126		145.507	6987.51	7010.33	23632.4	4525.32
HDP-018965	F	CD	RT	17w	347	125	65	234.49	2.8	2.792	0.248	0.62	11.4	4.46	0.45	0.360231	0.391228	2666	3.70459		70.3557	1124.51	2304.97	23601.4	3636.8
HDP-018966	F	CD	RT	17w	171	62	124	266.66	2.9	2.62	0.383	0.61	19.2	5.44	0.38	0.362573	0.283333	441.9	0.698294		53.5071	1270.8	4453.97

## Sheet: Fig.2A_Liver_weight
ID	sex	diet	tp	temperature	bw	liver	liver/bw
HDP-018695	M	WD	17w	TN	33.46	2.1445	0.0640915			ANOVA Results
HDP-018751	M	WD	17w	TN	39.86	3.3496	0.0840341			sex	Df	Sum_Sq	Mean_Sq	F_value	P_value	Parameter	Effect	stars
HDP-018733	M	WD	17w	TN	40.22	2.9182	0.0725559			M	1	0.00352299	0.00352299	54.1463	1.11825e-08	liver.bw	diet	***
HDP-018694	M	CD	17w	TN	26.49	1.3432	0.0507059			M	1	0.000404493	0.000404493	6.21681	0.0173883	liver.bw	temperature	*
HDP-018701	M	CD	17w	TN	31.72	1.5447	0.048698			M	1	0.000294657	0.000294657	4.52871	0.0402467	liver.bw	diet:temperature	*
HDP-018709	M	CD	17w	TN	25.21	1.2548	0.0497739			M	36	0.00234232	6.50644e-05			liver.bw	Residuals
HDP-018713	M	CD	17w	TN	18.38	0.8453	0.0459902
HDP-018727	M	CD	17w	TN	22.17	1.1608	0.052359			F	1	0.0201767	0.0201767	499.014	1.21728e-25	liver.bw	diet	***
HDP-018714	F	CD	17w	TN	18.36	0.8059	0.0438943			F	1	0.00329936	0.00329936	81.6002	1.39512e-11	liver.bw	temperature	***
HDP-018755	F	CD	17w	TN	17.88	0.8401	0.0469855			F	1	1.10907e-05	1.10907e-05	0.274297	0.603092	liver.bw	diet:temperature
HDP-018734	F	CD	17w	TN	16.71	0.8231	0.0492579			F	44	0.00177906	4.04332e-05			liver.bw	Residuals
HDP-018696	F	WD	17w	TN	34.11	3.1514	0.0923893
HDP-018704	F	WD	17w	TN	32.93	3.0272	0.0919283			Post hoc test
HDP-018737	F	WD	17w	TN	30.8	2.9284	0.0950779			sex	Diff	Lwr	Upr	p.value	Effect	comparison	Parameter	stars
HDP-018705	F	WD	17w	TN	34.03	3.6239	0.106491			M	0.0189844	0.013752	0.0242168	1.11823e-08	diet	WD-CD	liver.bw	***
HDP-018718	F	WD	17w	TN	29.6	2.3542	0.0795338			M	0.00635184	0.00117863	0.011525	0.0175215	temperature	TN-RT	liver.bw	*
HDP-018736	F	WD	17w	TN	31.11	2.4773	0.0796303			M	0.0132452	0.00348092	0.0230096	0.00435094	diet:temperature	WD:RT-CD:RT	liver.bw	**
HDP-018706	F	CD	17w	TN	16.96	0.8157	0.0480955			M	4.11503e-05	-0.0105149	0.0105972	1	diet:temperature	CD:TN-CD:RT	liver.bw
HDP-018754	F	CD	17w	TN	21.82	1.2589	0.0576948			M	0.0110372	0.00196902	0.0201054	0.0118913	diet:temperature	WD:TN-WD:RT	liver.bw	*
HDP-018731	F	CD	17w	TN	18.23	0.8217	0.0450741			M	0.0242413	0.0143256	0.034157	6.79943e-07	diet:temperature	WD:TN-CD:TN	liver.bw	***
HDP-018698	F	CD	17w	TN	19.6	1.0874	0.0554796
HDP-018717	F	CD	17w	TN	17.77	0.8857	0.0498424			F	0.0410404	0.0373378	0.0447431	8.24563e-13	diet	WD-CD	liver.bw	***
HDP-018735	F	CD	17w	TN	18.2	0.888	0.0487912			F	-0.0165959	-0.0202985	-0.0128933	1.47948e-11	temperature	TN-RT	liver.bw	***
HDP-018697	F	WD	17w	TN	37.37	3.8499	0.103021			F	0.0420149	0.034928	0.0491018	8.24674e-13	diet:temperature	WD:RT-CD:RT	liver.bw	***
HDP-018715	F	WD	17w	TN	29.32	2.52	0.0859482			F	-0.0155926	-0.0226796	-0.00850571	3.02524e-06	diet:temperature	CD:TN-CD:RT	liver.bw	***
HDP-018738	F	WD	17w	TN	32.86	2.8112	0.0855508			F	-0.0175187	-0.0243153	-0.0107222	1.0076e-07	diet:temperature	WD:TN-WD:RT	liver.bw	***
HDP-018707	F	CD	17w	TN	17.56	0.8125	0.0462699			F	0.0400888	0.0332922	0.0468854	8.24674e-13	diet:temperature	WD:TN-CD:TN	liver.bw	***
HDP-018716	F	CD	17w	TN	16.22	0.7871	0.0485265
HDP-018732	F	CD	17w	TN	18.89	0.7752	0.0410376
HDP-018702	M	WD	17w	TN	37.81	2.4591	0.0650383
HDP-018750	M	WD	17w	TN	41.19	2.9733	0.072185
HDP-018711	M	WD	17w	TN	39.55	2.6752	0.067641
HDP-018703	M	WD	17w	TN	37.03	2.2165	0.0598569
HDP-018710	M	WD	17w	TN	35.22	2.3263	0.0660505
HDP-018729	M	WD	17w	TN	41.86	3.434	0.0820354
HDP-018700	M	CD	17w	TN	18.53	0.8374	0.0451916
HDP-018712	M	WD	17w	TN	36.94	2.5497	0.0690227
HDP-018753	M	WD	17w	TN	40.68	3.139	0.0771632
HDP-018728	M	WD	17w	TN	42.86	3.9772	0.0927951
HDP-018789	F	WD	17w	TN	34.45	2.781	0.0807257
HDP-018792	F	WD	17w	TN	31	2.726	0.0879355
HDP-018793	F	WD	17w	TN	36.96	2.9545	0.0799378
HDP-018807	F	WD	17w	TN	30.22	2.4885	0.0823461
HDP-018805	M	CD	17w	TN	24.21	1.0995	0.0454151
HDP-018806	M	CD	17w	TN	17.95	0.89	0.0495822
HDP-018848	F	WD	17w	RT	26.62	2.77	0.104057
HDP-018849	F	WD	17w	RT	31.27	3.68	0.117685
HDP-018850	F	WD	17w	RT	25.18	2.64	0.104845
HDP-018878	F	CD	17w	RT	17.72	1.27	0.0716704
HDP-018883	F	CD	17w	RT	19.38	1.2435	0.0641641
HDP-018884	F	CD	17w	RT	18.41	1.2405	0.0673819
HDP-018847	M	WD	17w	RT	32.94	2.31	0.0701275
HDP-018875	M	WD	17w	RT	32.35	2.23	0.0689335
HDP-018876	M	WD	17w	RT	37.27	2.71	0.0727126
HDP-018879	M	CD	17w	RT	21.79	0.91	0.0417623
HDP-018880	M	CD	17w	RT	22.67	1.14	0.0502867
HDP-018881	M	CD	17w	RT	22.17	1.04	0.0469102
HDP-018885	M	WD	17w	RT	38.63	2.443	0.063241
HDP-018886	M	WD	17w	RT	35.14	1.7793	0.0506346
HDP-018887	M	WD	17w	RT	35.98	1.8015	0.0500695
HDP-018896	M	WD	17w	RT	34.96	1.645	0.0470538
HDP-018919	M	CD	17w	RT	23.16	1.117	0.0482297
HDP-018888	M	WD	17w	RT	33.89	1.7963	0.0530038
HDP-018889	F	WD	17w	RT	30.05	3.2118	0.106882
HDP-018890	F	WD	17w	RT	35.52	3.9365	0.110825
HDP-018891	F	WD	17w	RT	32.9	3.1441	0.0955653
HDP-018892	F	WD	17w	RT	30.08	2.9355	0.0975898
HDP-018893	F	WD	17w	RT	30.15	3.4688	0.115051
HDP-018894	F	CD	17w	RT	18.56	1.2294	0.0662392
HDP-018895	F	CD	17w	RT	17.89	1.0936	0.0611291
HDP-018897	F	CD	17w	RT	19.8	1.318	0.0665657
HDP-018920	F	CD	17w	RT	18.11	1.0677	0.0589564
HDP-018921	F	CD	17w	RT	18.62	1.2159	0.0653008
HDP-018922	F	CD	17w	RT	18.32	1.0953	0.0597871
HDP-018948	M	CD	17w	RT	21.48	1.0221	0.0475838
HDP-018949	M	CD	17w	RT	22.41	1.1815	0.052722
HDP-018950	M	CD	17w	RT	21.99	1.1691	0.0531651
HDP-018952	M	CD	17w	RT	21.22	1.0605	0.0499764
HDP-018953	M	CD	17w	RT	22.15	1.0006	0.0451738
HDP-018961	M	WD	17w	RT	41.42	3.1223	0.0753815
HDP-018962	M	WD	17w	RT	41.11	3.0026	0.0730382
HDP-018963	M	WD	17w	RT	40.04	2.1685	0.0541583
HDP-018951	F	WD	17w	RT	29.65	3.0815	0.103929
HDP-018954	F	WD	17w	RT	26.6	2.732	0.102707
HDP-018955	F	WD	17w	RT	30.11	3.1978	0.106204
HDP-018964	F	WD	17w	RT	31.32	3.3481	0.1069
HDP-018965	F	CD	17w	RT	19.03	1.1389	0.0598476
HDP-018966	F	CD	17w	RT	19.71	1.242	0.0630137

## Sheet: Fig. 2C_fibrosis
ID	temperature	diet	sex	tp	perc_fibrosis
HDP-018694	TN	CD	M	17w	0.0159
HDP-018695	TN	WD	M	17w	0.3478			ANOVA Results
HDP-018696	TN	WD	F	17w	6.37113			sex	Df	Sum_Sq	Mean_Sq	F_value	P_value	Parameter	Effect	stars
HDP-018697	TN	WD	F	17w	18.4907			M	1	386.062	386.062	51.861	1.78957e-08	fibrosis	diet	***
HDP-018698	TN	CD	F	17w	0.115275			M	1	64.8974	64.8974	8.71788	0.00551886	fibrosis	temperature	**
HDP-018700	TN	CD	M	17w	0.0579			M	1	48.6032	48.6032	6.52902	0.0149832	fibrosis	diet:temperature	*
HDP-018701	TN	CD	M	17w	0.280225			M	36	267.99	7.44418			fibrosis	Residuals
HDP-018702	TN	WD	M	17w	11.6125
HDP-018703	TN	WD	M	17w	2.82077			F	1	657.511	657.511	54.5626	3.11261e-09	fibrosis	diet	***
HDP-018704	TN	WD	F	17w	3.89283			F	1	9.0066	9.0066	0.7474	0.391989	fibrosis	temperature
HDP-018705	TN	WD	F	17w	20.6467			F	1	18.1987	18.1987	1.5102	0.225641	fibrosis	diet:temperature
HDP-018706	TN	CD	F	17w	0.214975			F	44	530.225	12.0506			fibrosis	Residuals
HDP-018707	TN	CD	F	17w	0.0313
HDP-018709	TN	CD	M	17w	0.129575			Post hoc test
HDP-018710	TN	WD	M	17w	9.9209			sex	Diff	Lwr	Upr	p.value	Effect	comparison	Parameter	stars
HDP-018711	TN	WD	M	17w	6.72408			M	6.2845	4.51464	8.05435	1.78954e-08	diet	WD-CD	fibrosis	***
HDP-018712	TN	WD	M	17w	6.86015			M	2.54424	0.794406	4.29407	0.0055733	temperature	TN-RT	fibrosis	**
HDP-018713	TN	CD	M	17w	0.02155			M	3.95541	0.65264	7.25819	0.0136271	diet:temperature	WD:RT-CD:RT	fibrosis	*
HDP-018714	TN	CD	F	17w	0.71355			M	-0.0188622	-3.58945	3.55172	0.999999	diet:temperature	CD:TN-CD:RT	fibrosis
HDP-018715	TN	WD	F	17w	8.739			M	4.44706	1.37975	7.51438	0.00215781	diet:temperature	WD:TN-WD:RT	fibrosis	**
HDP-018716	TN	CD	F	17w	0.05935			M	8.42134	5.06735	11.7753	3.96077e-07	diet:temperature	WD:TN-CD:TN	fibrosis	***
HDP-018717	TN	CD	F	17w	0.7245
HDP-018718	TN	WD	F	17w	7.25405			F	7.40863	5.38727	9.43	3.11345e-09	diet	WD-CD	fibrosis	***
HDP-018727	TN	CD	M	17w	0.055			F	0.867095	-1.15427	2.88846	0.39199	temperature	TN-RT	fibrosis
HDP-018728	TN	WD	M	17w	10.2675			F	6.12492	2.25597	9.99387	0.000659097	diet:temperature	WD:RT-CD:RT	fibrosis	***
HDP-018729	TN	WD	M	17w	7.7868			F	-0.418122	-4.28707	3.45083	0.991511	diet:temperature	CD:TN-CD:RT	fibrosis
HDP-018731	TN	CD	F	17w	0.264525			F	2.04915	-1.66127	5.75958	0.461172	diet:temperature	WD:TN-WD:RT	fibrosis
HDP-018732	TN	CD	F	17w	0.44835			F	8.5922	4.88177	12.3026	1.06935e-06	diet:temperature	WD:TN-CD:TN	fibrosis	***
HDP-018733	TN	WD	M	17w	11.0034
HDP-018734	TN	CD	F	17w	0.016225
HDP-018735	TN	CD	F	17w	0.46375
HDP-018736	TN	WD	F	17w	8.01345
HDP-018737	TN	WD	F	17w	5.3163
HDP-018738	TN	WD	F	17w	16.496
HDP-018750	TN	WD	M	17w	14.625
HDP-018751	TN	WD	M	17w	9.38002
HDP-018753	TN	WD	M	17w	10.8348
HDP-018754	TN	CD	F	17w	1.9581
HDP-018755	TN	CD	F	17w	0.0804
HDP-018789	TN	WD	F	17w	5.81417
HDP-018792	TN	WD	F	17w	8.99985
HDP-018793	TN	WD	F	17w	2.9537
HDP-018805	TN	CD	M	17w	0.180575
HDP-018806	TN	CD	M	17w	0.011
HDP-018807	TN	WD	F	17w	4.2252
HDP-018847	RT	WD	M	17w	9.61605
HDP-018848	RT	WD	F	17w	1.06215
HDP-018849	RT	WD	F	17w	9.51245
HDP-018850	RT	WD	F	17w	5.5403
HDP-018875	RT	WD	M	17w	7.74025
HDP-018876	RT	WD	M	17w	7.1645
HDP-018878	RT	CD	F	17w	0.5671
HDP-018879	RT	CD	M	17w	0.0006
HDP-018880	RT	CD	M	17w	0.00905
HDP-018881	RT	CD	M	17w	0.55445
HDP-018883	RT	CD	F	17w	0.3259
HDP-018884	RT	CD	F	17w	0.866975
HDP-018885	RT	WD	M	17w	6.465
HDP-018886	RT	WD	M	17w	1.58965
HDP-018887	RT	WD	M	17w	2.1946
HDP-018888	RT	WD	M	17w	0.35205
HDP-018889	RT	WD	F	17w	7.7938
HDP-018890	RT	WD	F	17w	6.8799
HDP-018891	RT	WD	F	17w	11.8868
HDP-018892	RT	WD	F	17w	10.3393
HDP-018893	RT	WD	F	17w	6.7284
HDP-018894	RT	CD	F	17w	1.76642
HDP-018895	RT	CD	F	17w	0.99645
HDP-018896	RT	WD	M	17w	2.25475
HDP-018897	RT	CD	F	17w	0.85765
HDP-018919	RT	CD	M	17w	0.270275
HDP-018920	RT	CD	F	17w	0.7178
HDP-018921	RT	CD	F	17w	2.3849
HDP-018922	RT	CD	F	17w	0.5217
HDP-018948	RT	CD	M	17w	0.01015
HDP-018949	RT	CD	M	17w	0.008325
HDP-018950	RT	CD	M	17w	0.01355
HDP-018951	RT	WD	F	17w	7.28945
HDP-018952	RT	CD	M	17w	0.04505
HDP-018953	RT	CD	M	17w	0.104
HDP-018954	RT	WD	F	17w	2.28848
HDP-018955	RT	WD	F	17w	10.1741
HDP-018961	RT	WD	M	17w	1.6059
HDP-018962	RT	WD	M	17w	1.7585
HDP-018963	RT	WD	M	17w	4.0094
HDP-018964	RT	WD	F	17w	4.11172
HDP-018965	RT	CD	F	17w	0.0217
HDP-018966	RT	CD	F	17w	0.23885

[truncated: 22 more sheets: Fig.2D_Heart_weight, Fig. 2E_Echocardiography, Fig. 3A_liver_PCA, Fig. 3B_DEGs_liver, Fig. 3C_sc_liver, Fig. 3D_GSEA_liver, Fig. 4A_PCA_liver, Fig. 4B_DPEs, Fig. 4C_diagram, Fig. 4D_GSEA, Fig. 5B_ORA_enrichGO, Fig. 5C_ORA_heatmap, Fig. 6B_Tissue_weight, Fig. 6C_Plasma_analysis, Fig. 6E_NAS_&_fibrosis, Fig.7A_PCA, Fig. 7B_DEGs, Fig. 7C_GSEA, Fig. 8A_AA_NAD_liver, Fig. 8B_Sphingo_liver …]
