# Supplementary material for: Western diet-induced MASH in PWK/PhJ mice identifies disruptions in amino acid and sphingolipid metabolism contributing to cardiac dysfunction
Source: Nat Commun. 2026 May 20;17:6629. doi: 10.1038/s41467-026-73449-7 (PMC13381867; doi:10.1038/s41467-026-73449-7)
Supplement: Supplementary file 11 — Source Data [file 41467_2026_73449_MOESM11_ESM.zip › Source_data/Supplementary_Figures_1-11.xlsx]

## Sheet: Supp. Fig.1A_vo2_&_vco2
VO2												VCO2
ID	sex	temperature	diet	hour_lightCycle	meas_day	lightCycle	isLightON	variable	value			ID	sex	temperature	diet	hour_lightCycle	meas_day	lightCycle	isLightON	variable	value
HDP-018878	F	RT	CD	0	1	1	TRUE	vo2_corr_BW	0.102192			HDP-018878	F	RT	CD	0	1	1	TRUE	vco2_corr_BW	0.0810381
HDP-018878	F	RT	CD	0	1	1	TRUE	vo2_corr_BW	0.105393			HDP-018878	F	RT	CD	0	1	1	TRUE	vco2_corr_BW	0.0813011
HDP-018878	F	RT	CD	0	1	1	TRUE	vo2_corr_BW	0.108185			HDP-018878	F	RT	CD	0	1	1	TRUE	vco2_corr_BW	0.0835033
HDP-018878	F	RT	CD	0	1	1	TRUE	vo2_corr_BW	0.11107			HDP-018878	F	RT	CD	0	1	1	TRUE	vco2_corr_BW	0.0866001
HDP-018878	F	RT	CD	0	1	1	TRUE	vo2_corr_BW	0.11013			HDP-018878	F	RT	CD	0	1	1	TRUE	vco2_corr_BW	0.0871185
HDP-018878	F	RT	CD	0	1	1	TRUE	vo2_corr_BW	0.0989514			HDP-018878	F	RT	CD	0	1	1	TRUE	vco2_corr_BW	0.0791872
HDP-018878	F	RT	CD	0	1	1	TRUE	vo2_corr_BW	0.105983			HDP-018878	F	RT	CD	0	1	1	TRUE	vco2_corr_BW	0.0829626
HDP-018878	F	RT	CD	0	1	1	TRUE	vo2_corr_BW	0.112242			HDP-018878	F	RT	CD	0	1	1	TRUE	vco2_corr_BW	0.0877386
HDP-018878	F	RT	CD	0	1	1	TRUE	vo2_corr_BW	0.108423			HDP-018878	F	RT	CD	0	1	1	TRUE	vco2_corr_BW	0.0837974
HDP-018878	F	RT	CD	0	1	1	TRUE	vo2_corr_BW	0.10591			HDP-018878	F	RT	CD	0	1	1	TRUE	vco2_corr_BW	0.0826179
HDP-018878	F	RT	CD	0	1	1	TRUE	vo2_corr_BW	0.101885			HDP-018878	F	RT	CD	0	1	1	TRUE	vco2_corr_BW	0.0805661
HDP-018878	F	RT	CD	0	1	1	TRUE	vo2_corr_BW	0.0983403			HDP-018878	F	RT	CD	0	1	1	TRUE	vco2_corr_BW	0.075829
HDP-018878	F	RT	CD	0	1	1	TRUE	vo2_corr_BW	0.101678			HDP-018878	F	RT	CD	0	1	1	TRUE	vco2_corr_BW	0.077089
HDP-018878	F	RT	CD	0	1	1	TRUE	vo2_corr_BW	0.11208			HDP-018878	F	RT	CD	0	1	1	TRUE	vco2_corr_BW	0.0844127
HDP-018878	F	RT	CD	0	1	1	TRUE	vo2_corr_BW	0.112288			HDP-018878	F	RT	CD	0	1	1	TRUE	vco2_corr_BW	0.0844702
HDP-018878	F	RT	CD	0	1	1	TRUE	vo2_corr_BW	0.102275			HDP-018878	F	RT	CD	0	1	1	TRUE	vco2_corr_BW	0.079867
HDP-018878	F	RT	CD	0	1	1	TRUE	vo2_corr_BW	0.0957953			HDP-018878	F	RT	CD	0	1	1	TRUE	vco2_corr_BW	0.0729021
HDP-018878	F	RT	CD	0	1	1	TRUE	vo2_corr_BW	0.104863			HDP-018878	F	RT	CD	0	1	1	TRUE	vco2_corr_BW	0.0799206
HDP-018878	F	RT	CD	0	1	1	TRUE	vo2_corr_BW	0.111133			HDP-018878	F	RT	CD	0	1	1	TRUE	vco2_corr_BW	0.0839128
HDP-018878	F	RT	CD	0	1	1	TRUE	vo2_corr_BW	0.110587			HDP-018878	F	RT	CD	0	1	1	TRUE	vco2_corr_BW	0.0876294
HDP-018878	F	RT	CD	1	1	1	TRUE	vo2_corr_BW	0.111232			HDP-018878	F	RT	CD	1	1	1	TRUE	vco2_corr_BW	0.0880546
HDP-018878	F	RT	CD	1	1	1	TRUE	vo2_corr_BW	0.101635			HDP-018878	F	RT	CD	1	1	1	TRUE	vco2_corr_BW	0.077932
HDP-018878	F	RT	CD	1	1	1	TRUE	vo2_corr_BW	0.0933206			HDP-018878	F	RT	CD	1	1	1	TRUE	vco2_corr_BW	0.0713949
HDP-018878	F	RT	CD	1	1	1	TRUE	vo2_corr_BW	0.103925			HDP-018878	F	RT	CD	1	1	1	TRUE	vco2_corr_BW	0.0783184
HDP-018878	F	RT	CD	1	1	1	TRUE	vo2_corr_BW	0.103323			HDP-018878	F	RT	CD	1	1	1	TRUE	vco2_corr_BW	0.080497
HDP-018878	F	RT	CD	1	1	1	TRUE	vo2_corr_BW	0.105944			HDP-018878	F	RT	CD	1	1	1	TRUE	vco2_corr_BW	0.0826462
HDP-018878	F	RT	CD	1	1	1	TRUE	vo2_corr_BW	0.110468			HDP-018878	F	RT	CD	1	1	1	TRUE	vco2_corr_BW	0.0855174
HDP-018878	F	RT	CD	1	1	1	TRUE	vo2_corr_BW	0.111614			HDP-018878	F	RT	CD	1	1	1	TRUE	vco2_corr_BW	0.0891204
HDP-018878	F	RT	CD	1	1	1	TRUE	vo2_corr_BW	0.115294			HDP-018878	F	RT	CD	1	1	1	TRUE	vco2_corr_BW	0.0905102
HDP-018878	F	RT	CD	1	1	1	TRUE	vo2_corr_BW	0.107586			HDP-018878	F	RT	CD	1	1	1	TRUE	vco2_corr_BW	0.0832921
HDP-018878	F	RT	CD	1	1	1	TRUE	vo2_corr_BW	0.104743			HDP-018878	F	RT	CD	1	1	1	TRUE	vco2_corr_BW	0.0837722
HDP-018878	F	RT	CD	1	1	1	TRUE	vo2_corr_BW	0.104275			HDP-018878	F	RT	CD	1	1	1	TRUE	vco2_corr_BW	0.0835709
HDP-018878	F	RT	CD	1	1	1	TRUE	vo2_corr_BW	0.114869			HDP-018878	F	RT	CD	1	1	1	TRUE	vco2_corr_BW	0.089842
HDP-018878	F	RT	CD	1	1	1	TRUE	vo2_corr_BW	0.116393			HDP-018878	F	RT	CD	1	1	1	TRUE	vco2_corr_BW	0.0927117
HDP-018878	F	RT	CD	1	1	1	TRUE	vo2_corr_BW	0.106675			HDP-018878	F	RT	CD	1	1	1	TRUE	vco2_corr_BW	0.0836347
HDP-018878	F	RT	CD	1	1	1	TRUE	vo2_corr_BW	0.109916			HDP-018878	F	RT	CD	1	1	1	TRUE	vco2_corr_BW	0.0848005
HDP-018878	F	RT	CD	1	1	1	TRUE	vo2_corr_BW	0.112742			HDP-018878	F	RT	CD	1	1	1	TRUE	vco2_corr_BW	0.0889694
HDP-018878	F	RT	CD	1	1	1	TRUE	vo2_corr_BW	0.113442			HDP-018878	F	RT	CD	1	1	1	TRUE	vco2_corr_BW	0.0916759
HDP-018878	F	RT	CD	1	1	1	TRUE	vo2_corr_BW	0.109106			HDP-018878	F	RT	CD	1	1	1	TRUE	vco2_corr_BW	0.0879617
HDP-018878	F	RT	CD	1	1	1	TRUE	vo2_corr_BW	0.105512			HDP-018878	F	RT	CD	1	1	1	TRUE	vco2_corr_BW	0.0850892
HDP-018878	F	RT	CD	2	1	1	TRUE	vo2_corr_BW	0.113927			HDP-018878	F	RT	CD	2	1	1	TRUE	vco2_corr_BW	0.0896464
HDP-018878	F	RT	CD	2	1	1	TRUE	vo2_corr_BW	0.116737			HDP-018878	F	RT	CD	2	1	1	TRUE	vco2_corr_BW	0.0915231
HDP-018878	F	RT	CD	2	1	1	TRUE	vo2_corr_BW	0.113295			HDP-018878	F	RT	CD	2	1	1	TRUE	vco2_corr_BW	0.0878012
HDP-018878	F	RT	CD	2	1	1	TRUE	vo2_corr_BW	0.106539			HDP-018878	F	RT	CD	2	1	1	TRUE	vco2_corr_BW	0.0820726
HDP-018878	F	RT	CD	2	1	1	TRUE	vo2_corr_BW	0.115304			HDP-018878	F	RT	CD	2	1	1	TRUE	vco2_corr_BW	0.0900102
HDP-018878	F	RT	CD	2	1	1	TRUE	vo2_corr_BW	0.117485			HDP-018878	F	RT	CD	2	1	1	TRUE	vco2_corr_BW	0.0923614
HDP-018878	F	RT	CD	2	1	1	TRUE	vo2_corr_BW	0.11906			HDP-018878	F	RT	CD	2	1	1	TRUE	vco2_corr_BW	0.0919823
HDP-018878	F	RT	CD	2	1	1	TRUE	vo2_corr_BW	0.120074			HDP-018878	F	RT	CD	2	1	1	TRUE	vco2_corr_BW	0.0952277
HDP-018878	F	RT	CD	2	1	1	TRUE	vo2_corr_BW	0.132282			HDP-018878	F	RT	CD	2	1	1	TRUE	vco2_corr_BW	0.106983
HDP-018878	F	RT	CD	2	1	1	TRUE	vo2_corr_BW	0.156754			HDP-018878	F	RT	CD	2	1	1	TRUE	vco2_corr_BW	0.129341
HDP-018878	F	RT	CD	2	1	1	TRUE	vo2_corr_BW	0.180378			HDP-018878	F	RT	CD	2	1	1	TRUE	vco2_corr_BW	0.150505
HDP-018878	F	RT	CD	2	1	1	TRUE	vo2_corr_BW	0.19675			HDP-018878	F	RT	CD	2	1	1	TRUE	vco2_corr_BW	0.164006
HDP-018878	F	RT	CD	2	1	1	TRUE	vo2_corr_BW	0.187832			HDP-018878	F	RT	CD	2	1	1	TRUE	vco2_corr_BW	0.148854
HDP-018878	F	RT	CD	2	1	1	TRUE	vo2_corr_BW	0.179952			HDP-018878	F	RT	CD	2	1	1	TRUE	vco2_corr_BW	0.140975
HDP-018878	F	RT	CD	2	1	1	TRUE	vo2_corr_BW	0.170738			HDP-018878	F	RT	CD	2	1	1	TRUE	vco2_corr_BW	0.135063
HDP-018878	F	RT	CD	2	1	1	TRUE	vo2_corr_BW	0.147785			HDP-018878	F	RT	CD	2	1	1	TRUE	vco2_corr_BW	0.116603
HDP-018878	F	RT	CD	2	1	1	TRUE	vo2_corr_BW	0.128766			HDP-018878	F	RT	CD	2	1	1	TRUE	vco2_corr_BW	0.0999815
HDP-018878	F	RT	CD	2	1	1	TRUE	vo2_corr_BW	0.127888			HDP-018878	F	RT	CD	2	1	1	TRUE	vco2_corr_BW	0.102506
HDP-018878	F	RT	CD	2	1	1	TRUE	vo2_corr_BW	0.142654			HDP-018878	F	RT	CD	2	1	1	TRUE	vco2_corr_BW	0.118134
HDP-018878	F	RT	CD	2	1	1	TRUE	vo2_corr_BW	0.158872			HDP-018878	F	RT	CD	2	1	1	TRUE	vco2_corr_BW	0.133786
HDP-018878	F	RT	CD	3	1	1	TRUE	vo2_corr_BW	0.14839			HDP-018878	F	RT	CD	3	1	1	TRUE	vco2_corr_BW	0.121604
HDP-018878	F	RT	CD	3	1	1	TRUE	vo2_corr_BW	0.124655			HDP-018878	F	RT	CD	3	1	1	TRUE	vco2_corr_BW	0.100062
HDP-018878	F	RT	CD	3	1	1	TRUE	vo2_corr_BW	0.0984901			HDP-018878	F	RT	CD	3	1	1	TRUE	vco2_corr_BW	0.0781183
HDP-018878	F	RT	CD	3	1	1	TRUE	vo2_corr_BW	0.0911806			HDP-018878	F	RT	CD	3	1	1	TRUE	vco2_corr_BW	0.071416
HDP-018878	F	RT	CD	3	1	1	TRUE	vo2_corr_BW	0.09374			HDP-018878	F	RT	CD	3	1	1	TRUE	vco2_corr_BW	0.0713312
HDP-018878	F	RT	CD	3	1	1	TRUE	vo2_corr_BW	0.10327			HDP-018878	F	RT	CD	3	1	1	TRUE	vco2_corr_BW	0.0786744
HDP-018878	F	RT	CD	3	1	1	TRUE	vo2_corr_BW	0.113661			HDP-018878	F	RT	CD	3	1	1	TRUE	vco2_corr_BW	0.0873506
HDP-018878	F	RT	CD	3	1	1	TRUE	vo2_corr_BW	0.112098			HDP-018878	F	RT	CD	3	1	1	TRUE	vco2_corr_BW	0.085739
HDP-018878	F	RT	CD	3	1	1	TRUE	vo2_corr_BW	0.113133			HDP-018878	F	RT	CD	3	1	1	TRUE	vco2_corr_BW	0.0852006
HDP-018878	F	RT	CD	3	1	1	TRUE	vo2_corr_BW	0.114207			HDP-018878	F	RT	CD	3	1	1	TRUE	vco2_corr_BW	0.0875683
HDP-018878	F	RT	CD	3	1	1	TRUE	vo2_corr_BW	0.110698			HDP-018878	F	RT	CD	3	1	1	TRUE	vco2_corr_BW	0.0854097
HDP-018878	F	RT	CD	3	1	1	TRUE	vo2_corr_BW	0.107625			HDP-018878	F	RT	CD	3	1	1	TRUE	vco2_corr_BW	0.0811088
HDP-018878	F	RT	CD	3	1	1	TRUE	vo2_corr_BW	0.11732			HDP-018878	F	RT	CD	3	1	1	TRUE	vco2_corr_BW	0.0889881
HDP-018878	F	RT	CD	3	1	1	TRUE	vo2_corr_BW	0.122779			HDP-018878	F	RT	CD	3	1	1	TRUE	vco2_corr_BW	0.0945183
HDP-018878	F	RT	CD	3	1	1	TRUE	vo2_corr_BW	0.121988			HDP-018878	F	RT	CD	3	1	1	TRUE	vco2_corr_BW	0.0908679
HDP-018878	F	RT	CD	3	1	1	TRUE	vo2_corr_BW	0.115934			HDP-018878	F	RT	CD	3	1	1	TRUE	vco2_corr_BW	0.0886306
HDP-018878	F	RT	CD	3	1	1	TRUE	vo2_corr_BW	0.116586			HDP-018878	F	RT	CD	3	1	1	TRUE	vco2_corr_BW	0.0896404
HDP-018878	F	RT	CD	3	1	1	TRUE	vo2_corr_BW	0.110451			HDP-018878	F	RT	CD	3	1	1	TRUE	vco2_corr_BW	0.0845492
HDP-018878	F	RT	CD	3	1	1	TRUE	vo2_corr_BW	0.102036			HDP-018878	F	RT	CD	3	1	1	TRUE	vco2_corr_BW	0.0771207
HDP-018878	F	RT	CD	3	1	1	TRUE	vo2_corr_BW	0.110809			HDP-018878	F	RT	CD	3	1	1	TRUE	vco2_corr_BW	0.0825532
HDP-018878	F	RT	CD	4	1	1	TRUE	vo2_corr_BW	0.118141			HDP-018878	F	RT	CD	4	1	1	TRUE	vco2_corr_BW	0.0880197
HDP-018878	F	RT	CD	4	1	1	TRUE	vo2_corr_BW	0.119712			HDP-018878	F	RT	CD	4	1	1	TRUE	vco2_corr_BW	0.090478
HDP-018878	F	RT	CD	4	1	1	TRUE	vo2_corr_BW	0.110272			HDP-018878	F	RT	CD	4	1	1	TRUE	vco2_corr_BW	0.0826296
HDP-018878	F	RT	CD	4	1	1	TRUE	vo2_corr_BW	0.100544			HDP-018878	F	RT	CD	4	1	1	TRUE	vco2_corr_BW	0.0762333
HDP-018878	F	RT	CD	4	1	1	TRUE	vo2_corr_BW	0.112875			HDP-018878	F	RT	CD	4	1	1	TRUE	vco2_corr_BW	0.0865695
HDP-018878	F	RT	CD	4	1	1	TRUE	vo2_corr_BW	0.112407			HDP-018878	F	RT	CD	4	1	1	TRUE	vco2_corr_BW	0.0864143
HDP-018878	F	RT	CD	4	1	1	TRUE	vo2_corr_BW	0.11715			HDP-018878	F	RT	CD	4	1	1	TRUE	vco2_corr_BW	0.0897864
HDP-018878	F	RT	CD	4	1	1	TRUE	vo2_corr_BW	0.121406			HDP-018878	F	RT	CD	4	1	1	TRUE	vco2_corr_BW	0.0922684
HDP-018878	F	RT	CD	4	1	1	TRUE	vo2_corr_BW	0.122634			HDP-018878	F	RT	CD	4	1	1	TRUE	vco2_corr_BW	0.0929807
HDP-018878	F	RT	CD	4	1	1	TRUE	vo2_corr_BW	0.114865			HDP-018878	F	RT	CD	4	1	1	TRUE	vco2_corr_BW	0.0868853
HDP-018878	F	RT	CD	4	1	1	TRUE	vo2_corr_BW	0.105706			HDP-018878	F	RT	CD	4	1	1	TRUE	vco2_corr_BW	0.0823779
HDP-018878	F	RT	CD	4	1	1	TRUE	vo2_corr_BW	0.10888			HDP-018878	F	RT	CD	4	1	1	TRUE	vco2_corr_BW	0.0854564
HDP-018878	F	RT	CD	4	1	1	TRUE	vo2_corr_BW	0.117418			HDP-018878	F	RT	CD	4	1	1	TRUE	vco2_corr_BW	0.0894648
HDP-018878	F	RT	CD	4	1	1	TRUE	vo2_corr_BW	0.126782			HDP-018878	F	RT	CD	4	1	1	TRUE	vco2_corr_BW	0.0949117
HDP-018878	F	RT	CD	4	1	1	TRUE	vo2_corr_BW	0.11706			HDP-018878	F	RT	CD	4	1	1	TRUE	vco2_corr_BW	0.0892432
HDP-018878	F	RT	CD	4	1	1	TRUE	vo2_corr_BW	0.109167			HDP-018878	F	RT	CD	4	1	1	TRUE	vco2_corr_BW	0.0862019
HDP-018878	F	RT	CD	4	1	1	TRUE	vo2_corr_BW	0.134178			HDP-018878	F	RT	CD	4	1	1	TRUE	vco2_corr_BW	0.106848
HDP-018878	F	RT	CD	4	1	1	TRUE	vo2_corr_BW	0.157132			HDP-018878	F	RT	CD	4	1	1	TRUE	vco2_corr_BW	0.124742
HDP-018878	F	RT	CD	4	1	1	TRUE	vo2_corr_BW	0.178988			HDP-018878	F	RT	CD	4	1	1	TRUE	vco2_corr_BW	0.142938
HDP-018878	F	RT	CD	4	1	1	TRUE	vo2_corr_BW	0.184407			HDP-018878	F	RT	CD	4	1	1	TRUE	vco2_corr_BW	0.148588
HDP-018878	F	RT	CD	5	1	1	TRUE	vo2_corr_BW	0.154064			HDP-018878	F	RT	CD	5	1	1	TRUE	vco2_corr_BW	0.122239
HDP-018878	F	RT	CD	5	1	1	TRUE	vo2_corr_BW	0.151379			HDP-018878	F	RT	CD	5	1	1	TRUE	vco2_corr_BW	0.120708
HDP-018878	F	RT	CD	5	1	1	TRUE	vo2_corr_BW	0.163589			HDP-018878	F	RT	CD	5	1	1	TRUE	vco2_corr_BW	0.131872
HDP-018878	F	RT	CD	5	1	1	TRUE	vo2_corr_BW	0.186306			HDP-018878	F	RT	CD	5	1	1	TRUE	vco2_corr_BW	0.149238
HDP-018878	F	RT	CD	5	1	1	TRUE	vo2_corr_BW	0.201774			HDP-018878	F	RT	CD	5	1	1	TRUE	vco2_corr_BW	0.162898
HDP-018878	F	RT	CD	5	1	1	TRUE	vo2_corr_BW	0.198057			HDP-018878	F	RT	CD	5	1	1	TRUE	vco2_corr_BW	0.156164
HDP-018878	F	RT	CD	5	1	1	TRUE	vo2_corr_BW	0.16567			HDP-018878	F	RT	CD	5	1	1	TRUE	vco2_corr_BW	0.129544
HDP-018878	F	RT	CD	5	1	1	TRUE	vo2_corr_BW	0.138577			HDP-018878	F	RT	CD	5	1	1	TRUE	vco2_corr_BW	0.105344
HDP-018878	F	RT	CD	5	1	1	TRUE	vo2_corr_BW	0.124702			HDP-018878	F	RT	CD	5	1	1	TRUE	vco2_corr_BW	0.0939649
HDP-018878	F	RT	CD	5	1	1	TRUE	vo2_corr_BW	0.129194			HDP-018878	F	RT	CD	5	1	1	TRUE	vco2_corr_BW	0.0971267
HDP-018878	F	RT	CD	5	1	1	TRUE	vo2_corr_BW	0.126494			HDP-018878	F	RT	CD	5	1	1	TRUE	vco2_corr_BW	0.0951633
HDP-018878	F	RT	CD	5	1	1	TRUE	vo2_corr_BW	0.102654			HDP-018878	F	RT	CD	5	1	1	TRUE	vco2_corr_BW	0.0757959
HDP-018878	F	RT	CD	5	1	1	TRUE	vo2_corr_BW	0.100839			HDP-018878	F	RT	CD	5	1	1	TRUE	vco2_corr_BW	0.0747104
HDP-018878	F	RT	CD	5	1	1	TRUE	vo2_corr_BW	0.100481			HDP-018878	F	RT	CD	5	1	1	TRUE	vco2_corr_BW	0.0737152
HDP-018878	F	RT	CD	5	1	1	TRUE	vo2_corr_BW	0.0946993			HDP-018878	F	RT	CD	5	1	1	TRUE	vco2_corr_BW	0.0693306
HDP-018878	F	RT	CD	5	1	1	TRUE	vo2_corr_BW	0.101092			HDP-018878	F	RT	CD	5	1	1	TRUE	vco2_corr_BW	0.0738957
HDP-018878	F	RT	CD	5	1	1	TRUE	vo2_corr_BW	0.107941			HDP-018878	F	RT	CD	5	1	1	TRUE	vco2_corr_BW	0.0811866
HDP-018878	F	RT	CD	5	1	1	TRUE	vo2_corr_BW	0.10973			HDP-018878	F	RT	CD	5	1	1	TRUE	vco2_corr_BW	0.0849407
HDP-018878	F	RT	CD	5	1	1	TRUE	vo2_corr_BW	0.108729			HDP-018878	F	RT	CD	5	1	1	TRUE	vco2_corr_BW	0.083555
HDP-018878	F	RT	CD	5	1	1	TRUE	vo2_corr_BW	0.104379			HDP-018878	F	RT	CD	5	1	1	TRUE	vco2_corr_BW	0.078717
HDP-018878	F	RT	CD	6	1	1	TRUE	vo2_corr_BW	0.103546			HDP-018878	F	RT	CD	6	1	1	TRUE	vco2_corr_BW	0.0774335
HDP-018878	F	RT	CD	6	1	1	TRUE	vo2_corr_BW	0.106098			HDP-018878	F	RT	CD	6	1	1	TRUE	vco2_corr_BW	0.0797784
HDP-018878	F	RT	CD	6	1	1	TRUE	vo2_corr_BW	0.104655			HDP-018878	F	RT	CD	6	1	1	TRUE	vco2_corr_BW	0.0782883
HDP-018878	F	RT	CD	6	1	1	TRUE	vo2_corr_BW	0.104357			HDP-018878	F	RT	CD	6	1	1	TRUE	vco2_corr_BW	0.079061
HDP-018878	F	RT	CD	6	1	1	TRUE	vo2_corr_BW	0.100518			HDP-018878	F	RT	CD	6	1	1	TRUE	vco2_corr_BW	0.0770033
HDP-018878	F	RT	CD	6	1	1	TRUE	vo2_corr_BW	0.101452			HDP-018878	F	RT	CD	6	1	1	TRUE	vco2_corr_BW	0.0761927
HDP-018878	F	RT	CD	6	1	1	TRUE	vo2_corr_BW	0.110608			HDP-018878	F	RT	CD	6	1	1	TRUE	vco2_corr_BW	0.0836272
HDP-018878	F	RT	CD	6	1	1	TRUE	vo2_corr_BW	0.102905			HDP-018878	F	RT	CD	6	1	1	TRUE	vco2_corr_BW	0.0792057
HDP-018878	F	RT	CD	6	1	1	TRUE	vo2_corr_BW	0.102581			HDP-018878	F	RT	CD	6	1	1	TRUE	vco2_corr_BW	0.0767285
HDP-018878	F	RT	CD	6	1	1	TRUE	vo2_corr_BW	0.117316			HDP-018878	F	RT	CD	6	1	1	TRUE	vco2_corr_BW	0.0877828
HDP-018878	F	RT	CD	6	1	1	TRUE	vo2_corr_BW	0.120066			HDP-018878	F	RT	CD	6	1	1	TRUE	vco2_corr_BW	0.0926012
HDP-018878	F	RT	CD	6	1	1	TRUE	vo2_corr_BW	0.121598			HDP-018878	F	RT	CD	6	1	1	TRUE	vco2_corr_BW	0.0944658
HDP-018878	F	RT	CD	6	1	1	TRUE	vo2_corr_BW	0.121716			HDP-018878	F	RT	CD	6	1	1	TRUE	vco2_corr_BW	0.0919681
HDP-018878	F	RT	CD	6	1	1	TRUE	vo2_corr_BW	0.114156			HDP-018878	F	RT	CD	6	1	1	TRUE	vco2_corr_BW	0.0869133
HDP-018878	F	RT	CD	6	1	1	TRUE	vo2_corr_BW	0.111463			HDP-018878	F	RT	CD	6	1	1	TRUE	vco2_corr_BW	0.0831437
HDP-018878	F	RT	CD	6	1	1	TRUE	vo2_corr_BW	0.109885			HDP-018878	F	RT	CD	6	1	1	TRUE	vco2_corr_BW	0.0819077
HDP-018878	F	RT	CD	6	1	1	TRUE	vo2_corr_BW	0.110135			HDP-018878	F	RT	CD	6	1	1	TRUE	vco2_corr_BW	0.0836837
HDP-018878	F	RT	CD	6	1	1	TRUE	vo2_corr_BW	0.113329			HDP-018878	F	RT	CD	6	1	1	TRUE	vco2_corr_BW	0.0866956
HDP-018878	F	RT	CD	6	1	1	TRUE	vo2_corr_BW	0.113099			HDP-018878	F	RT	CD	6	1	1	TRUE	vco2_corr_BW	0.0874204
HDP-018878	F	RT	CD	6	1	1	TRUE	vo2_corr_BW	0.11947			HDP-018878	F	RT	CD	6	1	1	TRUE	vco2_corr_BW	0.0904164
HDP-018878	F	RT	CD	7	1	1	TRUE	vo2_corr_BW	0.106426			HDP-018878	F	RT	CD	7	1	1	TRUE	vco2_corr_BW	0.0792334
HDP-018878	F	RT	CD	7	1	1	TRUE	vo2_corr_BW	0.0934858			HDP-018878	F	RT	CD	7	1	1	TRUE	vco2_corr_BW	0.0722503
HDP-018878	F	RT	CD	7	1	1	TRUE	vo2_corr_BW	0.105313			HDP-018878	F	RT	CD	7	1	1	TRUE	vco2_corr_BW	0.0783234
HDP-018878	F	RT	CD	7	1	1	TRUE	vo2_corr_BW	0.1061			HDP-018878	F	RT	CD	7	1	1	TRUE	vco2_corr_BW	0.0803668
HDP-018878	F	RT	CD	7	1	1	TRUE	vo2_corr_BW	0.109936			HDP-018878	F	RT	CD	7	1	1	TRUE	vco2_corr_BW	0.0806878
HDP-018878	F	RT	CD	7	1	1	TRUE	vo2_corr_BW	0.111932			HDP-018878	F	RT	CD	7	1	1	TRUE	vco2_corr_BW	0.0837084
HDP-018878	F	RT	CD	7	1	1	TRUE	vo2_corr_BW	0.103786			HDP-018878	F	RT	CD	7	1	1	TRUE	vco2_corr_BW	0.0797422
HDP-018878	F	RT	CD	7	1	1	TRUE	vo2_corr_BW	0.0938665			HDP-018878	F	RT	CD	7	1	1	TRUE	vco2_corr_BW	0.0702196
HDP-018878	F	RT	CD	7	1	1	TRUE	vo2_corr_BW	0.0894684			HDP-018878	F	RT	CD	7	1	1	TRUE	vco2_corr_BW	0.0683955
HDP-018878	F	RT	CD	7	1	1	TRUE	vo2_corr_BW	0.0963474			HDP-018878	F	RT	CD	7	1	1	TRUE	vco2_corr_BW	0.0734632
HDP-018878	F	RT	CD	7	1	1	TRUE	vo2_corr_BW	0.0914809			HDP-018878	F	RT	CD	7	1	1	TRUE	vco2_corr_BW	0.0706934
HDP-018878	F	RT	CD	7	1	1	TRUE	vo2_corr_BW	0.0909915			HDP-018878	F	RT	CD	7	1	1	TRUE	vco2_corr_BW	0.0708467
HDP-018878	F	RT	CD	7	1	1	TRUE	vo2_corr_BW	0.106543			HDP-018878	F	RT	CD	7	1	1	TRUE	vco2_corr_BW	0.0835748
HDP-018878	F	RT	CD	7	1	1	TRUE	vo2_corr_BW	0.110658			HDP-018878	F	RT	CD	7	1	1	TRUE	vco2_corr_BW	0.0863132
HDP-018878	F	RT	CD	7	1	1	TRUE	vo2_corr_BW	0.111687			HDP-018878	F	RT	CD	7	1	1	TRUE	vco2_corr_BW	0.0865322
HDP-018878	F	RT	CD	7	1	1	TRUE	vo2_corr_BW	0.112629			HDP-018878	F	RT	CD	7	1	1	TRUE	vco2_corr_BW	0.0893245
HDP-018878	F	RT	CD	7	1	1	TRUE	vo2_corr_BW	0.126352			HDP-018878	F	RT	CD	7	1	1	TRUE	vco2_corr_BW	0.102553
HDP-018878	F	RT	CD	7	1	1	TRUE	vo2_corr_BW	0.143339			HDP-018878	F	RT	CD	7	1	1	TRUE	vco2_corr_BW	0.11333
HDP-018878	F	RT	CD	7	1	1	TRUE	vo2_corr_BW	0.175441			HDP-018878	F	RT	CD	7	1	1	TRUE	vco2_corr_BW	0.140853
HDP-018878	F	RT	CD	7	1	1	TRUE	vo2_corr_BW	0.228271			HDP-018878	F	RT	CD	7	1	1	TRUE	vco2_corr_BW	0.189843
HDP-018878	F	RT	CD	8	1	1	TRUE	vo2_corr_BW	0.199422			HDP-018878	F	RT	CD	8	1	1	TRUE	vco2_corr_BW	0.163878
HDP-018878	F	RT	CD	8	1	1	TRUE	vo2_corr_BW	0.151143			HDP-018878	F	RT	CD	8	1	1	TRUE	vco2_corr_BW	0.119615
HDP-018878	F	RT	CD	8	1	1	TRUE	vo2_corr_BW	0.17242			HDP-018878	F	RT	CD	8	1	1	TRUE	vco2_corr_BW	0.138146
HDP-018878	F	RT	CD	8	1	1	TRUE	vo2_corr_BW	0.17577			HDP-018878	F	RT	CD	8	1	1	TRUE	vco2_corr_BW	0.143667
HDP-018878	F	RT	CD	8	1	1	TRUE	vo2_corr_BW	0.183857			HDP-018878	F	RT	CD	8	1	1	TRUE	vco2_corr_BW	0.149071
HDP-018878	F	RT	CD	8	1	1	TRUE	vo2_corr_BW	0.185829			HDP-018878	F	RT	CD	8	1	1	TRUE	vco2_corr_BW	0.149981
HDP-018878	F	RT	CD	8	1	1	TRUE	vo2_corr_BW	0.183701			HDP-018878	F	RT	CD	8	1	1	TRUE	vco2_corr_BW	0.143512
HDP-018878	F	RT	CD	8	1	1	TRUE	vo2_corr_BW	0.191312			HDP-018878	F	RT	CD	8	1	1	TRUE	vco2_corr_BW	0.150668
HDP-018878	F	RT	CD	8	1	1	TRUE	vo2_corr_BW	0.184212			HDP-018878	F	RT	CD	8	1	1	TRUE	vco2_corr_BW	0.154549
HDP-018878	F	RT	CD	8	1	1	TRUE	vo2_corr_BW	0.181093			HDP-018878	F	RT	CD	8	1	1	TRUE	vco2_corr_BW	0.161271
HDP-018878	F	RT	CD	8	1	1	TRUE	vo2_corr_BW	0.170085			HDP-018878	F	RT	CD	8	1	1	TRUE	vco2_corr_BW	0.153808
HDP-018878	F	RT	CD	8	1	1	TRUE	vo2_corr_BW	0.171257			HDP-018878	F	RT	CD	8	1	1	TRUE	vco2_corr_BW	0.153594
HDP-018878	F	RT	CD	8	1	1	TRUE	vo2_corr_BW	0.179448			HDP-018878	F	RT	CD	8	1	1	TRUE	vco2_corr_BW	0.160959
HDP-018878	F	RT	CD	8	1	1	TRUE	vo2_corr_BW	0.18757			HDP-018878	F	RT	CD	8	1	1	TRUE	vco2_corr_BW	0.173603
HDP-018878	F	RT	CD	8	1	1	TRUE	vo2_corr_BW	0.190904			HDP-018878	F	RT	CD	8	1	1	TRUE	vco2_corr_BW	0.181252
HDP-018878	F	RT	CD	8	1	1	TRUE	vo2_corr_BW	0.187725			HDP-018878	F	RT	CD	8	1	1	TRUE	vco2_corr_BW	0.179987
HDP-018878	F	RT	CD	8	1	1	TRUE	vo2_corr_BW	0.168779			HDP-018878	F	RT	CD	8	1	1	TRUE	vco2_corr_BW	0.165116
HDP-018878	F	RT	CD	8	1	1	TRUE	vo2_corr_BW	0.171737			HDP-018878	F	RT	CD	8	1	1	TRUE	vco2_corr_BW	0.167805
HDP-018878	F	RT	CD	8	1	1	TRUE	vo2_corr_BW	0.188313			HDP-018878	F	RT	CD	8	1	1	TRUE	vco2_corr_BW	0.187515
HDP-018878	F	RT	CD	8	1	1	TRUE	vo2_corr_BW	0.174399			HDP-018878	F	RT	CD	8	1	1	TRUE	vco2_corr_BW	0.180729
HDP-018878	F	RT	CD	9	1	1	TRUE	vo2_corr_BW	0.137574			HDP-018878	F	RT	CD	9	1	1	TRUE	vco2_corr_BW	0.136987
HDP-018878	F	RT	CD	9	1	1	TRUE	vo2_corr_BW	0.134076			HDP-018878	F	RT	CD	9	1	1	TRUE	vco2_corr_BW	0.130495
HDP-018878	F	RT	CD	9	1	1	TRUE	vo2_corr_BW	0.130829			HDP-018878	F	RT	CD	9	1	1	TRUE	vco2_corr_BW	0.129043
HDP-018878	F	RT	CD	9	1	1	TRUE	vo2_corr_BW	0.13364			HDP-018878	F	RT	CD	9	1	1	TRUE	vco2_corr_BW	0.130508
HDP-018878	F	RT	CD	9	1	1	TRUE	vo2_corr_BW	0.134216			HDP-018878	F	RT	CD	9	1	1	TRUE	vco2_corr_BW	0.134826
HDP-018878	F	RT	CD	9	1	1	TRUE	vo2_corr_BW	0.118628			HDP-018878	F	RT	CD	9	1	1	TRUE	vco2_corr_BW	0.119
HDP-018878	F	RT	CD	9	1	1	TRUE	vo2_corr_BW	0.102715			HDP-018878	F	RT	CD	9	1	1	TRUE	vco2_corr_BW	0.104644
HDP-018878	F	RT	CD	9	1	1	TRUE	vo2_corr_BW	0.10182			HDP-018878	F	RT	CD	9	1	1	TRUE	vco2_corr_BW	0.103787
HDP-018878	F	RT	CD	9	1	1	TRUE	vo2_corr_BW	0.102375			HDP-018878	F	RT	CD	9	1	1	TRUE	vco2_corr_BW	0.101873
HDP-018878	F	RT	CD	9	1	1	TRUE	vo2_corr_BW	0.100824			HDP-018878	F	RT	CD	9	1	1	TRUE	vco2_corr_BW	0.100359
HDP-018878	F	RT	CD	9	1	1	TRUE	vo2_corr_BW	0.105501			HDP-018878	F	RT	CD	9	1	1	TRUE	vco2_corr_BW	0.108803
HDP-018878	F	RT	CD	9	1	1	TRUE	vo2_corr_BW	0.111275			HDP-018878	F	RT	CD	9	1	1	TRUE	vco2_corr_BW	0.112827
HDP-018878	F	RT	CD	9	1	1	TRUE	vo2_corr_BW	0.111254			HDP-018878	F	RT	CD	9	1	1	TRUE	vco2_corr_BW	0.112899
HDP-018878	F	RT	CD	9	1	1	TRUE	vo2_corr_BW	0.109664			HDP-018878	F	RT	CD	9	1	1	TRUE	vco2_corr_BW	0.112597
HDP-018878	F	RT	CD	9	1	1	TRUE	vo2_corr_BW	0.106302			HDP-018878	F	RT	CD	9	1	1	TRUE	vco2_corr_BW	0.111053
HDP-018878	F	RT	CD	9	1	1	TRUE	vo2_corr_BW	0.106093			HDP-018878	F	RT	CD	9	1	1	TRUE	vco2_corr_BW	0.11144
HDP-018878	F	RT	CD	9	1	1	TRUE	vo2_corr_BW	0.107271			HDP-018878	F	RT	CD	9	1	1	TRUE	vco2_corr_BW	0.112053
HDP-018878	F	RT	CD	9	1	1	TRUE	vo2_corr_BW	0.10561			HDP-018878	F	RT	CD	9	1	1	TRUE	vco2_corr_BW	0.109252
HDP-018878	F	RT	CD	9	1	1	TRUE	vo2_corr_BW	0.100096			HDP-018878	F	RT	CD	9	1	1	TRUE	vco2_corr_BW	0.103541
HDP-018878	F	RT	CD	9	1	1	TRUE	vo2_corr_BW	0.105895			HDP-018878	F	RT	CD	9	1	1	TRUE	vco2_corr_BW	0.107844
HDP-018878	F	RT	CD	10	1	1	TRUE	vo2_corr_BW	0.0989941			HDP-018878	F	RT	CD	10	1	1	TRUE	vco2_corr_BW	0.100477
HDP-018878	F	RT	CD	10	1	1	TRUE	vo2_corr_BW	0.0995888			HDP-018878	F	RT	CD	10	1	1	TRUE	vco2_corr_BW	0.102853
HDP-018878	F	RT	CD	10	1	1	TRUE	vo2_corr_BW	0.112322			HDP-018878	F	RT	CD	10	1	1	TRUE	vco2_corr_BW	0.118866
HDP-018878	F	RT	CD	10	1	1	TRUE	vo2_corr_BW	0.108084			HDP-018878	F	RT	CD	10	1	1	TRUE	vco2_corr_BW	0.113042
HDP-018878	F	RT	CD	10	1	1	TRUE	vo2_corr_BW	0.11643			HDP-018878	F	RT	CD	10	1	1	TRUE	vco2_corr_BW	0.118607
HDP-018878	F	RT	CD	10	1	1	TRUE	vo2_corr_BW	0.115776			HDP-018878	F	RT	CD	10	1	1	TRUE	vco2_corr_BW	0.119735
HDP-018878	F	RT	CD	10	1	1	TRUE	vo2_corr_BW	0.109346			HDP-018878	F	RT	CD	10	1	1	TRUE	vco2_corr_BW	0.111702
HDP-018878	F	RT	CD	10	1	1	TRUE	vo2_corr_BW	0.11747			HDP-018878	F	RT	CD	10	1	1	TRUE	vco2_corr_BW	0.122094
HDP-018878	F	RT	CD	10	1	1	TRUE	vo2_corr_BW	0.116213			HDP-018878	F	RT	CD	10	1	1	TRUE	vco2_corr_BW	0.121094
HDP-018878	F	RT	CD	10	1	1	TRUE	vo2_corr_BW	0.109491			HDP-018878	F	RT	CD	10	1	1	TRUE	vco2_corr_BW	0.114209
HDP-018878	F	RT	CD	10	1	1	TRUE	vo2_corr_BW	0.109764			HDP-018878	F	RT	CD	10	1	1	TRUE	vco2_corr_BW	0.113628
HDP-018878	F	RT	CD	10	1	1	TRUE	vo2_corr_BW	0.109164			HDP-018878	F	RT	CD	10	1	1	TRUE	vco2_corr_BW	0.11166
HDP-018878	F	RT	CD	10	1	1	TRUE	vo2_corr_BW	0.110869			HDP-018878	F	RT	CD	10	1	1	TRUE	vco2_corr_BW	0.113698
HDP-018878	F	RT	CD	10	1	1	TRUE	vo2_corr_BW	0.103011			HDP-018878	F	RT	CD	10	1	1	TRUE	vco2_corr_BW	0.106581
HDP-018878	F	RT	CD	10	1	1	TRUE	vo2_corr_BW	0.100723			HDP-018878	F	RT	CD	10	1	1	TRUE	vco2_corr_BW	0.104547
HDP-018878	F	RT	CD	10	1	1	TRUE	vo2_corr_BW	0.124598			HDP-018878	F	RT	CD	10	1	1	TRUE	vco2_corr_BW	0.128264
HDP-018878	F	RT	CD	10	1	1	TRUE	vo2_corr_BW	0.149253			HDP-018878	F	RT	CD	10	1	1	TRUE	vco2_corr_BW	0.151001
HDP-018878	F	RT	CD	10	1	1	TRUE	vo2_corr_BW	0.169875			HDP-018878	F	RT	CD	10	1	1	TRUE	vco2_corr_BW	0.177132
HDP-018878	F	RT	CD	10	1	1	TRUE	vo2_corr_BW	0.169087			HDP-018878	F	RT	CD	10	1	1	TRUE	vco2_corr_BW	0.177605
HDP-018878	F	RT	CD	10	1	1	TRUE	vo2_corr_BW	0.148274			HDP-018878	F	RT	CD	10	1	1	TRUE	vco2_corr_BW	0.151058
HDP-018878	F	RT	CD	11	1	1	TRUE	vo2_corr_BW	0.155922			HDP-018878	F	RT	CD	11	1	1	TRUE	vco2_corr_BW	0.15335
HDP-018878	F	RT	CD	11	1	1	TRUE	vo2_corr_BW	0.170664			HDP-018878	F	RT	CD	11	1	1	TRUE	vco2_corr_BW	0.170945
HDP-018878	F	RT	CD	11	1	1	TRUE	vo2_corr_BW	0.176751			HDP-018878	F	RT	CD	11	1	1	TRUE	vco2_corr_BW	0.181662
HDP-018878	F	RT	CD	11	1	1	TRUE	vo2_corr_BW	0.181662			HDP-018878	F	RT	CD	11	1	1	TRUE	vco2_corr_BW	0.191816
HDP-018878	F	RT	CD	11	1	1	TRUE	vo2_corr_BW	0.202124			HDP-018878	F	RT	CD	11	1	1	TRUE	vco2_corr_BW	0.214568
HDP-018878	F	RT	CD	11	1	1	TRUE	vo2_corr_BW	0.217871			HDP-018878	F	RT	CD	11	1	1	TRUE	vco2_corr_BW	0.22447
HDP-018878	F	RT	CD	11	1	1	TRUE	vo2_corr_BW	0.18297			HDP-018878	F	RT	CD	11	1	1	TRUE	vco2_corr_BW	0.184705
HDP-018878	F	RT	CD	11	1	1	TRUE	vo2_corr_BW	0.150546			HDP-018878	F	RT	CD	11	1	1	TRUE	vco2_corr_BW	0.150631
HDP-018878	F	RT	CD	11	1	1	TRUE	vo2_corr_BW	0.157165			HDP-018878	F	RT	CD	11	1	1	TRUE	vco2_corr_BW	0.159484
HDP-018878	F	RT	CD	11	1	1	TRUE	vo2_corr_BW	0.186326			HDP-018878	F	RT	CD	11	1	1	TRUE	vco2_corr_BW	0.185407
HDP-018878	F	RT	CD	11	1	1	TRUE	vo2_corr_BW	0.171009			HDP-018878	F	RT	CD	11	1	1	TRUE	vco2_corr_BW	0.173533
HDP-018878	F	RT	CD	11	1	1	TRUE	vo2_corr_BW	0.151028			HDP-018878	F	RT	CD	11	1	1	TRUE	vco2_corr_BW	0.158146
HDP-018878	F	RT	CD	11	1	1	TRUE	vo2_corr_BW	0.135776			HDP-018878	F	RT	CD	11	1	1	TRUE	vco2_corr_BW	0.138862
HDP-018878	F	RT	CD	11	1	1	TRUE	vo2_corr_BW	0.144548			HDP-018878	F	RT	CD	11	1	1	TRUE	vco2_corr_BW	0.148177
HDP-018878	F	RT	CD	11	1	1	TRUE	vo2_corr_BW	0.15402			HDP-018878	F	RT	CD	11	1	1	TRUE	vco2_corr_BW	0.158507
HDP-018878	F	RT	CD	11	1	1	TRUE	vo2_corr_BW	0.150223			HDP-018878	F	RT	CD	11	1	1	TRUE	vco2_corr_BW	0.151236
HDP-018878	F	RT	CD	11	1	1	TRUE	vo2_corr_BW	0.123601			HDP-018878	F	RT	CD	11	1	1	TRUE	vco2_corr_BW	0.120625
HDP-018878	F	RT	CD	11	1	1	TRUE	vo2_corr_BW	0.112949			HDP-018878	F	RT	CD	11	1	1	TRUE	vco2_corr_BW	0.109923
HDP-018878	F	RT	CD	11	1	1	TRUE	vo2_corr_BW	0.106497			HDP-018878	F	RT	CD	11	1	1	TRUE	vco2_corr_BW	0.110204
HDP-018878	F	RT	CD	11	1	1	TRUE	vo2_corr_BW	0.108213			HDP-018878	F	RT	CD	11	1	1	TRUE	vco2_corr_BW	0.110902
HDP-018878	F	RT	CD	12	1	1	FALSE	vo2_corr_BW	0.0967452			HDP-018878	F	RT	CD	12	1	1	FALSE	vco2_corr_BW	0.0962462
HDP-018878	F	RT	CD	12	1	1	FALSE	vo2_corr_BW	0.108572			HDP-018878	F	RT	CD	12	1	1	FALSE	vco2_corr_BW	0.1137
HDP-018878	F	RT	CD	12	1	1	FALSE	vo2_corr_BW	0.147713			HDP-018878	F	RT	CD	12	1	1	FALSE	vco2_corr_BW	0.151549
HDP-018878	F	RT	CD	12	1	1	FALSE	vo2_corr_BW	0.183267			HDP-018878	F	RT	CD	12	1	1	FALSE	vco2_corr_BW	0.189454
HDP-018878	F	RT	CD	12	1	1	FALSE	vo2_corr_BW	0.202386			HDP-018878	F	RT	CD	12	1	1	FALSE	vco2_corr_BW	0.209323
HDP-018878	F	RT	CD	12	1	1	FALSE	vo2_corr_BW	0.201637			HDP-018878	F	RT	CD	12	1	1	FALSE	vco2_corr_BW	0.202755
HDP-018878	F	RT	CD	12	1	1	FALSE	vo2_corr_BW	0.166586			HDP-018878	F	RT	CD	12	1	1	FALSE	vco2_corr_BW	0.160581
HDP-018878	F	RT	CD	12	1	1	FALSE	vo2_corr_BW	0.158262			HDP-018878	F	RT	CD	12	1	1	FALSE	vco2_corr_BW	0.152174
HDP-018878	F	RT	CD	12	1	1	FALSE	vo2_corr_BW	0.152757			HDP-018878	F	RT	CD	12	1	1	FALSE	vco2_corr_BW	0.147925
HDP-018878	F	RT	CD	12	1	1	FALSE	vo2_corr_BW	0.166839			HDP-018878	F	RT	CD	12	1	1	FALSE	vco2_corr_BW	0.162022
HDP-018878	F	RT	CD	12	1	1	FALSE	vo2_corr_BW	0.179175			HDP-018878	F	RT	CD	12	1	1	FALSE	vco2_corr_BW	0.178546
HDP-018878	F	RT	CD	12	1	1	FALSE	vo2_corr_BW	0.187443			HDP-018878	F	RT	CD	12	1	1	FALSE	vco2_corr_BW	0.191004
HDP-018878	F	RT	CD	12	1	1	FALSE	vo2_corr_BW	0.201218			HDP-018878	F	RT	CD	12	1	1	FALSE	vco2_corr_BW	0.208882
HDP-018878	F	RT	CD	12	1	1	FALSE	vo2_corr_BW	0.200381			HDP-018878	F	RT	CD	12	1	1	FALSE	vco2_corr_BW	0.204339
HDP-018878	F	RT	CD	12	1	1	FALSE	vo2_corr_BW	0.180011			HDP-018878	F	RT	CD	12	1	1	FALSE	vco2_corr_BW	0.178297
HDP-018878	F	RT	CD	12	1	1	FALSE	vo2_corr_BW	0.177694			HDP-018878	F	RT	CD	12	1	1	FALSE	vco2_corr_BW	0.167381
HDP-018878	F	RT	CD	12	1	1	FALSE	vo2_corr_BW	0.175091			HDP-018878	F	RT	CD	12	1	1	FALSE	vco2_corr_BW	0.163448
HDP-018878	F	RT	CD	12	1	1	FALSE	vo2_corr_BW	0.17866			HDP-018878	F	RT	CD	12	1	1	FALSE	vco2_corr_BW	0.165365
HDP-018878	F	RT	CD	12	1	1	FALSE	vo2_corr_BW	0.187282			HDP-018878	F	RT	CD	12	1	1	FALSE	vco2_corr_BW	0.169862
HDP-018878	F	RT	CD	12	1	1	FALSE	vo2_corr_BW	0.190462			HDP-018878	F	RT	CD	12	1	1	FALSE	vco2_corr_BW	0.17371
HDP-018878	F	RT	CD	13	1	1	FALSE	vo2_corr_BW	0.222365			HDP-018878	F	RT	CD	13	1	1	FALSE	vco2_corr_BW	0.209161
HDP-018878	F	RT	CD	13	1	1	FALSE	vo2_corr_BW	0.235784			HDP-018878	F	RT	CD	13	1	1	FALSE	vco2_corr_BW	0.226902
HDP-018878	F	RT	CD	13	1	1	FALSE	vo2_corr_BW	0.240529			HDP-018878	F	RT	CD	13	1	1	FALSE	vco2_corr_BW	0.214835
HDP-018878	F	RT	CD	13	1	1	FALSE	vo2_corr_BW	0.20317			HDP-018878	F	RT	CD	13	1	1	FALSE	vco2_corr_BW	0.174188
HDP-018878	F	RT	CD	13	1	1	FALSE	vo2_corr_BW	0.182374			HDP-018878	F	RT	CD	13	1	1	FALSE	vco2_corr_BW	0.158081
HDP-018878	F	RT	CD	13	1	1	FALSE	vo2_corr_BW	0.172627			HDP-018878	F	RT	CD	13	1	1	FALSE	vco2_corr_BW	0.145513
HDP-018878	F	RT	CD	13	1	1	FALSE	vo2_corr_BW	0.176297			HDP-018878	F	RT	CD	13	1	1	FALSE	vco2_corr_BW	0.14879
HDP-018878	F	RT	CD	13	1	1	FALSE	vo2_corr_BW	0.179023			HDP-018878	F	RT	CD	13	1	1	FALSE	vco2_corr_BW	0.151858
HDP-018878	F	RT	CD	13	1	1	FALSE	vo2_corr_BW	0.195189			HDP-018878	F	RT	CD	13	1	1	FALSE	vco2_corr_BW	0.163977
HDP-018878	F	RT	CD	13	1	1	FALSE	vo2_corr_BW	0.229645			HDP-018878	F	RT	CD	13	1	1	FALSE	vco2_corr_BW	0.19382
HDP-018878	F	RT	CD	13	1	1	FALSE	vo2_corr_BW	0.241628			HDP-018878	F	RT	CD	13	1	1	FALSE	vco2_corr_BW	0.204486
HDP-018878	F	RT	CD	13	1	1	FALSE	vo2_corr_BW	0.236501			HDP-018878	F	RT	CD	13	1	1	FALSE	vco2_corr_BW	0.196414
HDP-018878	F	RT	CD	13	1	1	FALSE	vo2_corr_BW	0.225269			HDP-018878	F	RT	CD	13	1	1	FALSE	vco2_corr_BW	0.183205
HDP-018878	F	RT	CD	13	1	1	FALSE	vo2_corr_BW	0.232258			HDP-018878	F	RT	CD	13	1	1	FALSE	vco2_corr_BW	0.188888
HDP-018878	F	RT	CD	13	1	1	FALSE	vo2_corr_BW	0.241697			HDP-018878	F	RT	CD	13	1	1	FALSE	vco2_corr_BW	0.194344
HDP-018878	F	RT	CD	13	1	1	FALSE	vo2_corr_BW	0.227218			HDP-018878	F	RT	CD	13	1	1	FALSE	vco2_corr_BW	0.177476
HDP-018878	F	RT	CD	13	1	1	FALSE	vo2_corr_BW	0.193065			HDP-018878	F	RT	CD	13	1	1	FALSE	vco2_corr_BW	0.151806
HDP-018878	F	RT	CD	13	1	1	FALSE	vo2_corr_BW	0.198565			HDP-018878	F	RT	CD	13	1	1	FALSE	vco2_corr_BW	0.157873
HDP-018878	F	RT	CD	13	1	1	FALSE	vo2_corr_BW	0.167927			HDP-018878	F	RT	CD	13	1	1	FALSE	vco2_corr_BW	0.134658
HDP-018878	F	RT	CD	13	1	1	FALSE	vo2_corr_BW	0.169329			HDP-018878	F	RT	CD	13	1	1	FALSE	vco2_corr_BW	0.131271
HDP-018878	F	RT	CD	14	1	1	FALSE	vo2_corr_BW	0.17983			HDP-018878	F	RT	CD	14	1	1	FALSE	vco2_corr_BW	0.138312
HDP-018878	F	RT	CD	14	1	1	FALSE	vo2_corr_BW	0.178408			HDP-018878	F	RT	CD	14	1	1	FALSE	vco2_corr_BW	0.1455
HDP-018878	F	RT	CD	14	1	1	FALSE	vo2_corr_BW	0.199232			HDP-018878	F	RT	CD	14	1	1	FALSE	vco2_corr_BW	0.173011
HDP-018878	F	RT	CD	14	1	1	FALSE	vo2_corr_BW	0.18311			HDP-018878	F	RT	CD	14	1	1	FALSE	vco2_corr_BW	0.159209
HDP-018878	F	RT	CD	14	1	1	FALSE	vo2_corr_BW	0.180804			HDP-018878	F	RT	CD	14	1	1	FALSE	vco2_corr_BW	0.155708
HDP-018878	F	RT	CD	14	1	1	FALSE	vo2_corr_BW	0.182422			HDP-018878	F	RT	CD	14	1	1	FALSE	vco2_corr_BW	0.158733
HDP-018878	F	RT	CD	14	1	1	FALSE	vo2_corr_BW	0.167646			HDP-018878	F	RT	CD	14	1	1	FALSE	vco2_corr_BW	0.144443
HDP-018878	F	RT	CD	14	1	1	FALSE	vo2_corr_BW	0.163456			HDP-018878	F	RT	CD	14	1	1	FALSE	vco2_corr_BW	0.13963
HDP-018878	F	RT	CD	14	1	1	FALSE	vo2_corr_BW	0.167966			HDP-018878	F	RT	CD	14	1	1	FALSE	vco2_corr_BW	0.140742
HDP-018878	F	RT	CD	14	1	1	FALSE	vo2_corr_BW	0.18149			HDP-018878	F	RT	CD	14	1	1	FALSE	vco2_corr_BW	0.147826
HDP-018878	F	RT	CD	14	1	1	FALSE	vo2_corr_BW	0.167875			HDP-018878	F	RT	CD	14	1	1	FALSE	vco2_corr_BW	0.134078
HDP-018878	F	RT	CD	14	1	1	FALSE	vo2_corr_BW	0.175441			HDP-018878	F	RT	CD	14	1	1	FALSE	vco2_corr_BW	0.147382
HDP-018878	F	RT	CD	14	1	1	FALSE	vo2_corr_BW	0.188496			HDP-018878	F	RT	CD	14	1	1	FALSE	vco2_corr_BW	0.168414
HDP-018878	F	RT	CD	14	1	1	FALSE	vo2_corr_BW	0.181548			HDP-018878	F	RT	CD	14	1	1	FALSE	vco2_corr_BW	0.162127
HDP-018878	F	RT	CD	14	1	1	FALSE	vo2_corr_BW	0.154661			HDP-018878	F	RT	CD	14	1	1	FALSE	vco2_corr_BW	0.139234
HDP-018878	F	RT	CD	14	1	1	FALSE	vo2_corr_BW	0.168683			HDP-018878	F	RT	CD	14	1	1	FALSE	vco2_corr_BW	0.15775
HDP-018878	F	RT	CD	14	1	1	FALSE	vo2_corr_BW	0.180545			HDP-018878	F	RT	CD	14	1	1	FALSE	vco2_corr_BW	0.168713
HDP-018878	F	RT	CD	14	1	1	FALSE	vo2_corr_BW	0.18443			HDP-018878	F	RT	CD	14	1	1	FALSE	vco2_corr_BW	0.176004
HDP-018878	F	RT	CD	14	1	1	FALSE	vo2_corr_BW	0.190203			HDP-018878	F	RT	CD	14	1	1	FALSE	vco2_corr_BW	0.190491
HDP-018878	F	RT	CD	14	1	1	FALSE	vo2_corr_BW	0.201812			HDP-018878	F	RT	CD	14	1	1	FALSE	vco2_corr_BW	0.201156
HDP-018878	F	RT	CD	15	1	1	FALSE	vo2_corr_BW	0.225772			HDP-018878	F	RT	CD	15	1	1	FALSE	vco2_corr_BW	0.22647
HDP-018878	F	RT	CD	15	1	1	FALSE	vo2_corr_BW	0.235946			HDP-018878	F	RT	CD	15	1	1	FALSE	vco2_corr_BW	0.229646
HDP-018878	F	RT	CD	15	1	1	FALSE	vo2_corr_BW	0.242983			HDP-018878	F	RT	CD	15	1	1	FALSE	vco2_corr_BW	0.228864
HDP-018878	F	RT	CD	15	1	1	FALSE	vo2_corr_BW	0.234651			HDP-018878	F	RT	CD	15	1	1	FALSE	vco2_corr_BW	0.216247
HDP-018878	F	RT	CD	15	1	1	FALSE	vo2_corr_BW	0.23347			HDP-018878	F	RT	CD	15	1	1	FALSE	vco2_corr_BW	0.211852
HDP-018878	F	RT	CD	15	1	1	FALSE	vo2_corr_BW	0.207861			HDP-018878	F	RT	CD	15	1	1	FALSE	vco2_corr_BW	0.182709
HDP-018878	F	RT	CD	15	1	1	FALSE	vo2_corr_BW	0.191253			HDP-018878	F	RT	CD	15	1	1	FALSE	vco2_corr_BW	0.167227
HDP-018878	F	RT	CD	15	1	1	FALSE	vo2_corr_BW	0.166128			HDP-018878	F	RT	CD	15	1	1	FALSE	vco2_corr_BW	0.152915
HDP-018878	F	RT	CD	15	1	1	FALSE	vo2_corr_BW	0.194795			HDP-018878	F	RT	CD	15	1	1	FALSE	vco2_corr_BW	0.181256
HDP-018878	F	RT	CD	15	1	1	FALSE	vo2_corr_BW	0.210237			HDP-018878	F	RT	CD	15	1	1	FALSE	vco2_corr_BW	0.196335
HDP-018878	F	RT	CD	15	1	1	FALSE	vo2_corr_BW	0.208767			HDP-018878	F	RT	CD	15	1	1	FALSE	vco2_corr_BW	0.189662
HDP-018878	F	RT	CD	15	1	1	FALSE	vo2_corr_BW	0.219744			HDP-018878	F	RT	CD	15	1	1	FALSE	vco2_corr_BW	0.193524
HDP-018878	F	RT	CD	15	1	1	FALSE	vo2_corr_BW	0.220049			HDP-018878	F	RT	CD	15	1	1	FALSE	vco2_corr_BW	0.192098
HDP-018878	F	RT	CD	15	1	1	FALSE	vo2_corr_BW	0.220307			HDP-018878	F	RT	CD	15	1	1	FALSE	vco2_corr_BW	0.189004
HDP-018878	F	RT	CD	15	1	1	FALSE	vo2_corr_BW	0.203755			HDP-018878	F	RT	CD	15	1	1	FALSE	vco2_corr_BW	0.174813
HDP-018878	F	RT	CD	15	1	1	FALSE	vo2_corr_BW	0.192827			HDP-018878	F	RT	CD	15	1	1	FALSE	vco2_corr_BW	0.164362
HDP-018878	F	RT	CD	15	1	1	FALSE	vo2_corr_BW	0.217411			HDP-018878	F	RT	CD	15	1	1	FALSE	vco2_corr_BW	0.185158
HDP-018878	F	RT	CD	15	1	1	FALSE	vo2_corr_BW	0.236344			HDP-018878	F	RT	CD	15	1	1	FALSE	vco2_corr_BW	0.201119
HDP-018878	F	RT	CD	15	1	1	FALSE	vo2_corr_BW	0.22914			HDP-018878	F	RT	CD	15	1	1	FALSE	vco2_corr_BW	0.195529
HDP-018878	F	RT	CD	15	1	1	FALSE	vo2_corr_BW	0.181727			HDP-018878	F	RT	CD	15	1	1	FALSE	vco2_corr_BW	0.154989
HDP-018878	F	RT	CD	16	1	1	FALSE	vo2_corr_BW	0.18826			HDP-018878	F	RT	CD	16	1	1	FALSE	vco2_corr_BW	0.160818
HDP-018878	F	RT	CD	16	1	1	FALSE	vo2_corr_BW	0.208672			HDP-018878	F	RT	CD	16	1	1	FALSE	vco2_corr_BW	0.179026
HDP-018878	F	RT	CD	16	1	1	FALSE	vo2_corr_BW	0.217864			HDP-018878	F	RT	CD	16	1	1	FALSE	vco2_corr_BW	0.187538
HDP-018878	F	RT	CD	16	1	1	FALSE	vo2_corr_BW	0.19301			HDP-018878	F	RT	CD	16	1	1	FALSE	vco2_corr_BW	0.167671
HDP-018878	F	RT	CD	16	1	1	FALSE	vo2_corr_BW	0.180344			HDP-018878	F	RT	CD	16	1	1	FALSE	vco2_corr_BW	0.14956
HDP-018878	F	RT	CD	16	1	1	FALSE	vo2_corr_BW	0.148723			HDP-018878	F	RT	CD	16	1	1	FALSE	vco2_corr_BW	0.123244
HDP-018878	F	RT	CD	16	1	1	FALSE	vo2_corr_BW	0.128761			HDP-018878	F	RT	CD	16	1	1	FALSE	vco2_corr_BW	0.105055
HDP-018878	F	RT	CD	16	1	1	FALSE	vo2_corr_BW	0.118331			HDP-018878	F	RT	CD	16	1	1	FALSE	vco2_corr_BW	0.0999999
HDP-018878	F	RT	CD	16	1	1	FALSE	vo2_corr_BW	0.0962268			HDP-018878	F	RT	CD	16	1	1	FALSE	vco2_corr_BW	0.0803922
HDP-018878	F	RT	CD	16	1	1	FALSE	vo2_corr_BW	0.0886469			HDP-018878	F	RT	CD	16	1	1	FALSE	vco2_corr_BW	0.0750006
HDP-018878	F	RT	CD	16	1	1	FALSE	vo2_corr_BW	0.0940171			HDP-018878	F	RT	CD	16	1	1	FALSE	vco2_corr_BW	0.0823846
HDP-018878	F	RT	CD	16	1	1	FALSE	vo2_corr_BW	0.0965972			HDP-018878	F	RT	CD	16	1	1	FALSE	vco2_corr_BW	0.0827084
HDP-018878	F	RT	CD	16	1	1	FALSE	vo2_corr_BW	0.100043			HDP-018878	F	RT	CD	16	1	1	FALSE	vco2_corr_BW	0.0835211
HDP-018878	F	RT	CD	16	1	1	FALSE	vo2_corr_BW	0.100573			HDP-018878	F	RT	CD	16	1	1	FALSE	vco2_corr_BW	0.084632
HDP-018878	F	RT	CD	16	1	1	FALSE	vo2_corr_BW	0.0994437			HDP-018878	F	RT	CD	16	1	1	FALSE	vco2_corr_BW	0.0814638
HDP-018878	F	RT	CD	16	1	1	FALSE	vo2_corr_BW	0.0991926			HDP-018878	F	RT	CD	16	1	1	FALSE	vco2_corr_BW	0.0815217
HDP-018878	F	RT	CD	16	1	1	FALSE	vo2_corr_BW	0.105464			HDP-018878	F	RT	CD	16	1	1	FALSE	vco2_corr_BW	0.0867293
HDP-018878	F	RT	CD	16	1	1	FALSE	vo2_corr_BW	0.113331			HDP-018878	F	RT	CD	16	1	1	FALSE	vco2_corr_BW	0.0940724
HDP-018878	F	RT	CD	16	1	1	FALSE	vo2_corr_BW	0.114367			HDP-018878	F	RT	CD	16	1	1	FALSE	vco2_corr_BW	0.0940902
HDP-018878	F	RT	CD	16	1	1	FALSE	vo2_corr_BW	0.109207			HDP-018878	F	RT	CD	16	1	1	FALSE	vco2_corr_BW	0.0898751
HDP-018878	F	RT	CD	17	2	1	FALSE	vo2_corr_BW	0.109959			HDP-018878	F	RT	CD	17	2	1	FALSE	vco2_corr_BW	0.0923986
HDP-018878	F	RT	CD	17	2	1	FALSE	vo2_corr_BW	0.111597			HDP-018878	F	RT	CD	17	2	1	FALSE	vco2_corr_BW	0.0930363
HDP-018878	F	RT	CD	17	2	1	FALSE	vo2_corr_BW	0.109225			HDP-018878	F	RT	CD	17	2	1	FALSE	vco2_corr_BW	0.0867447
HDP-018878	F	RT	CD	17	2	1	FALSE	vo2_corr_BW	0.10283			HDP-018878	F	RT	CD	17	2	1	FALSE	vco2_corr_BW	0.0830612
HDP-018878	F	RT	CD	17	2	1	FALSE	vo2_corr_BW	0.114551			HDP-018878	F	RT	CD	17	2	1	FALSE	vco2_corr_BW	0.0929862
HDP-018878	F	RT	CD	17	2	1	FALSE	vo2_corr_BW	0.120491			HDP-018878	F	RT	CD	17	2	1	FALSE	vco2_corr_BW	0.0986072
HDP-018878	F	RT	CD	17	2	1	FALSE	vo2_corr_BW	0.112731			HDP-018878	F	RT	CD	17	2	1	FALSE	vco2_corr_BW	0.0938387
HDP-018878	F	RT	CD	17	2	1	FALSE	vo2_corr_BW	0.110239			HDP-018878	F	RT	CD	17	2	1	FALSE	vco2_corr_BW	0.0921652
HDP-018878	F	RT	CD	17	2	1	FALSE	vo2_corr_BW	0.11093			HDP-018878	F	RT	CD	17	2	1	FALSE	vco2_corr_BW	0.0913143
HDP-018878	F	RT	CD	17	2	1	FALSE	vo2_corr_BW	0.120971			HDP-018878	F	RT	CD	17	2	1	FALSE	vco2_corr_BW	0.0980538
HDP-018878	F	RT	CD	17	2	1	FALSE	vo2_corr_BW	0.121379			HDP-018878	F	RT	CD	17	2	1	FALSE	vco2_corr_BW	0.0987526
HDP-018878	F	RT	CD	17	2	1	FALSE	vo2_corr_BW	0.109454			HDP-018878	F	RT	CD	17	2	1	FALSE	vco2_corr_BW	0.0897319
HDP-018878	F	RT	CD	17	2	1	FALSE	vo2_corr_BW	0.112369			HDP-018878	F	RT	CD	17	2	1	FALSE	vco2_corr_BW	0.0914835
HDP-018878	F	RT	CD	17	2	1	FALSE	vo2_corr_BW	0.105929			HDP-018878	F	RT	CD	17	2	1	FALSE	vco2_corr_BW	0.087627
HDP-018878	F	RT	CD	17	2	1	FALSE	vo2_corr_BW	0.0968686			HDP-018878	F	RT	CD	17	2	1	FALSE	vco2_corr_BW	0.0806813
HDP-018878	F	RT	CD	17	2	1	FALSE	vo2_corr_BW	0.103305			HDP-018878	F	RT	CD	17	2	1	FALSE	vco2_corr_BW	0.0884964
HDP-018878	F	RT	CD	17	2	1	FALSE	vo2_corr_BW	0.106873			HDP-018878	F	RT	CD	17	2	1	FALSE	vco2_corr_BW	0.0902674
HDP-018878	F	RT	CD	17	2	1	FALSE	vo2_corr_BW	0.105609			HDP-018878	F	RT	CD	17	2	1	FALSE	vco2_corr_BW	0.0836914
HDP-018878	F	RT	CD	17	2	1	FALSE	vo2_corr_BW	0.108051			HDP-018878	F	RT	CD	17	2	1	FALSE	vco2_corr_BW	0.0857387
HDP-018878	F	RT	CD	17	2	1	FALSE	vo2_corr_BW	0.120224			HDP-018878	F	RT	CD	17	2	1	FALSE	vco2_corr_BW	0.0971746
HDP-018878	F	RT	CD	18	2	1	FALSE	vo2_corr_BW	0.119973			HDP-018878	F	RT	CD	18	2	1	FALSE	vco2_corr_BW	0.097683
HDP-018878	F	RT	CD	18	2	1	FALSE	vo2_corr_BW	0.117889			HDP-018878	F	RT	CD	18	2	1	FALSE	vco2_corr_BW	0.0966291
HDP-018878	F	RT	CD	18	2	1	FALSE	vo2_corr_BW	0.114144			HDP-018878	F	RT	CD	18	2	1	FALSE	vco2_corr_BW	0.0943544
HDP-018878	F	RT	CD	18	2	1	FALSE	vo2_corr_BW	0.112379			HDP-018878	F	RT	CD	18	2	1	FALSE	vco2_corr_BW	0.0931752
HDP-018878	F	RT	CD	18	2	1	FALSE	vo2_corr_BW	0.142179			HDP-018878	F	RT	CD	18	2	1	FALSE	vco2_corr_BW	0.12047
HDP-018878	F	RT	CD	18	2	1	FALSE	vo2_corr_BW	0.203997			HDP-018878	F	RT	CD	18	2	1	FALSE	vco2_corr_BW	0.168839
HDP-018878	F	RT	CD	18	2	1	FALSE	vo2_corr_BW	0.224643			HDP-018878	F	RT	CD	18	2	1	FALSE	vco2_corr_BW	0.181043
HDP-018878	F	RT	CD	18	2	1	FALSE	vo2_corr_BW	0.192483			HDP-018878	F	RT	CD	18	2	1	FALSE	vco2_corr_BW	0.157771
HDP-018878	F	RT	CD	18	2	1	FALSE	vo2_corr_BW	0.184515			HDP-018878	F	RT	CD	18	2	1	FALSE	vco2_corr_BW	0.150374
HDP-018878	F	RT	CD	18	2	1	FALSE	vo2_corr_BW	0.173266			HDP-018878	F	RT	CD	18	2	1	FALSE	vco2_corr_BW	0.14277
HDP-018878	F	RT	CD	18	2	1	FALSE	vo2_corr_BW	0.178088			HDP-018878	F	RT	CD	18	2	1	FALSE	vco2_corr_BW	0.145069
HDP-018878	F	RT	CD	18	2	1	FALSE	vo2_corr_BW	0.209196			HDP-018878	F	RT	CD	18	2	1	FALSE	vco2_corr_BW	0.171579
HDP-018878	F	RT	CD	18	2	1	FALSE	vo2_corr_BW	0.224063			HDP-018878	F	RT	CD	18	2	1	FALSE	vco2_corr_BW	0.186237
HDP-018878	F	RT	CD	18	2	1	FALSE	vo2_corr_BW	0.223474			HDP-018878	F	RT	CD	18	2	1	FALSE	vco2_corr_BW	0.181864
HDP-018878	F	RT	CD	18	2	1	FALSE	vo2_corr_BW	0.234988			HDP-018878	F	RT	CD	18	2	1	FALSE	vco2_corr_BW	0.191574
HDP-018878	F	RT	CD	18	2	1	FALSE	vo2_corr_BW	0.232541			HDP-018878	F	RT	CD	18	2	1	FALSE	vco2_corr_BW	0.18937
HDP-018878	F	RT	CD	18	2	1	FALSE	vo2_corr_BW	0.178771			HDP-018878	F	RT	CD	18	2	1	FALSE	vco2_corr_BW	0.144212
HDP-018878	F	RT	CD	18	2	1	FALSE	vo2_corr_BW	0.178896			HDP-018878	F	RT	CD	18	2	1	FALSE	vco2_corr_BW	0.141477
HDP-018878	F	RT	CD	18	2	1	FALSE	vo2_corr_BW	0.177438			HDP-018878	F	RT	CD	18	2	1	FALSE	vco2_corr_BW	0.140142
HDP-018878	F	RT	CD	18	2	1	FALSE	vo2_corr_BW	0.177206			HDP-018878	F	RT	CD	18	2	1	FALSE	vco2_corr_BW	0.141837
HDP-018878	F	RT	CD	19	2	1	FALSE	vo2_corr_BW	0.185174			HDP-018878	F	RT	CD	19	2	1	FALSE	vco2_corr_BW	0.15366
HDP-018878	F	RT	CD	19	2	1	FALSE	vo2_corr_BW	0.188577			HDP-018878	F	RT	CD	19	2	1	FALSE	vco2_corr_BW	0.163023
HDP-018878	F	RT	CD	19	2	1	FALSE	vo2_corr_BW	0.189514			HDP-018878	F	RT	CD	19	2	1	FALSE	vco2_corr_BW	0.16682
HDP-018878	F	RT	CD	19	2	1	FALSE	vo2_corr_BW	0.194175			HDP-018878	F	RT	CD	19	2	1	FALSE	vco2_corr_BW	0.169503
HDP-018878	F	RT	CD	19	2	1	FALSE	vo2_corr_BW	0.203988			HDP-018878	F	RT	CD	19	2	1	FALSE	vco2_corr_BW	0.181488
HDP-018878	F	RT	CD	19	2	1	FALSE	vo2_corr_BW	0.185293			HDP-018878	F	RT	CD	19	2	1	FALSE	vco2_corr_BW	0.159914
HDP-018878	F	RT	CD	19	2	1	FALSE	vo2_corr_BW	0.186088			HDP-018878	F	RT	CD	19	2	1	FALSE	vco2_corr_BW	0.158952
HDP-018878	F	RT	CD	19	2	1	FALSE	vo2_corr_BW	0.151049			HDP-018878	F	RT	CD	19	2	1	FALSE	vco2_corr_BW	0.126469
HDP-018878	F	RT	CD	19	2	1	FALSE	vo2_corr_BW	0.171489			HDP-018878	F	RT	CD	19	2	1	FALSE	vco2_corr_BW	0.15062
HDP-018878	F	RT	CD	19	2	1	FALSE	vo2_corr_BW	0.218657			HDP-018878	F	RT	CD	19	2	1	FALSE	vco2_corr_BW	0.204633
HDP-018878	F	RT	CD	19	2	1	FALSE	vo2_corr_BW	0.202974			HDP-018878	F	RT	CD	19	2	1	FALSE	vco2_corr_BW	0.18939
HDP-018878	F	RT	CD	19	2	1	FALSE	vo2_corr_BW	0.166037			HDP-018878	F	RT	CD	19	2	1	FALSE	vco2_corr_BW	0.154156
HDP-018878	F	RT	CD	19	2	1	FALSE	vo2_corr_BW	0.182138			HDP-018878	F	RT	CD	19	2	1	FALSE	vco2_corr_BW	0.172789
HDP-018878	F	RT	CD	19	2	1	FALSE	vo2_corr_BW	0.180676			HDP-018878	F	RT	CD	19	2	1	FALSE	vco2_corr_BW	0.170573
HDP-018878	F	RT	CD	19	2	1	FALSE	vo2_corr_BW	0.179761			HDP-018878	F	RT	CD	19	2	1	FALSE	vco2_corr_BW	0.170224
HDP-018878	F	RT	CD	19	2	1	FALSE	vo2_corr_BW	0.204529			HDP-018878	F	RT	CD	19	2	1	FALSE	vco2_corr_BW	0.200573
HDP-018878	F	RT	CD	19	2	1	FALSE	vo2_corr_BW	0.183378			HDP-018878	F	RT	CD	19	2	1	FALSE	vco2_corr_BW	0.176052
HDP-018878	F	RT	CD	19	2	1	FALSE	vo2_corr_BW	0.152558			HDP-018878	F	RT	CD	19	2	1	FALSE	vco2_corr_BW	0.143705
HDP-018878	F	RT	CD	19	2	1	FALSE	vo2_corr_BW	0.171065			HDP-018878	F	RT	CD	19	2	1	FALSE	vco2_corr_BW	0.161843
HDP-018878	F	RT	CD	19	2	1	FALSE	vo2_corr_BW	0.180851			HDP-018878	F	RT	CD	19	2	1	FALSE	vco2_corr_BW	0.170643
HDP-018878	F	RT	CD	20	2	1	FALSE	vo2_corr_BW	0.15325			HDP-018878	F	RT	CD	20	2	1	FALSE	vco2_corr_BW	0.13732
HDP-018878	F	RT	CD	20	2	1	FALSE	vo2_corr_BW	0.173821			HDP-018878	F	RT	CD	20	2	1	FALSE	vco2_corr_BW	0.159508
HDP-018878	F	RT	CD	20	2	1	FALSE	vo2_corr_BW	0.156305			HDP-018878	F	RT	CD	20	2	1	FALSE	vco2_corr_BW	0.148984
HDP-018878	F	RT	CD	20	2	1	FALSE	vo2_corr_BW	0.140473			HDP-018878	F	RT	CD	20	2	1	FALSE	vco2_corr_BW	0.123383
HDP-018878	F	RT	CD	20	2	1	FALSE	vo2_corr_BW	0.166594			HDP-018878	F	RT	CD	20	2	1	FALSE	vco2_corr_BW	0.150014
HDP-018878	F	RT	CD	20	2	1	FALSE	vo2_corr_BW	0.196111			HDP-018878	F	RT	CD	20	2	1	FALSE	vco2_corr_BW	0.185149
HDP-018878	F	RT	CD	20	2	1	FALSE	vo2_corr_BW	0.195751			HDP-018878	F	RT	CD	20	2	1	FALSE	vco2_corr_BW	0.187974
HDP-018878	F	RT	CD	20	2	1	FALSE	vo2_corr_BW	0.186917			HDP-018878	F	RT	CD	20	2	1	FALSE	vco2_corr_BW	0.17654
HDP-018878	F	RT	CD	20	2	1	FALSE	vo2_corr_BW	0.167273			HDP-018878	F	RT	CD	20	2	1	FALSE	vco2_corr_BW	0.150517
HDP-018878	F	RT	CD	20	2	1	FALSE	vo2_corr_BW	0.158567			HDP-018878	F	RT	CD	20	2	1	FALSE	vco2_corr_BW	0.142413
HDP-018878	F	RT	CD	20	2	1	FALSE	vo2_corr_BW	0.157187			HDP-018878	F	RT	CD	20	2	1	FALSE	vco2_corr_BW	0.142409
HDP-018878	F	RT	CD	20	2	1	FALSE	vo2_corr_BW	0.16108			HDP-018878	F	RT	CD	20	2	1	FALSE	vco2_corr_BW	0.147426
HDP-018878	F	RT	CD	20	2	1	FALSE	vo2_corr_BW	0.162214			HDP-018878	F	RT	CD	20	2	1	FALSE	vco2_corr_BW	0.143056
HDP-018878	F	RT	CD	20	2	1	FALSE	vo2_corr_BW	0.158108			HDP-018878	F	RT	CD	20	2	1	FALSE	vco2_corr_BW	0.137439
HDP-018878	F	RT	CD	20	2	1	FALSE	vo2_corr_BW	0.153442			HDP-018878	F	RT	CD	20	2	1	FALSE	vco2_corr_BW	0.133668
HDP-018878	F	RT	CD	20	2	1	FALSE	vo2_corr_BW	0.162603			HDP-018878	F	RT	CD	20	2	1	FALSE	vco2_corr_BW	0.143281
HDP-018878	F	RT	CD	20	2	1	FALSE	vo2_corr_BW	0.139809			HDP-018878	F	RT	CD	20	2	1	FALSE	vco2_corr_BW	0.121304
HDP-018878	F	RT	CD	20	2	1	FALSE	vo2_corr_BW	0.137931			HDP-018878	F	RT	CD	20	2	1	FALSE	vco2_corr_BW	0.123925
HDP-018878	F	RT	CD	20	2	1	FALSE	vo2_corr_BW	0.156779			HDP-018878	F	RT	CD	20	2	1	FALSE	vco2_corr_BW	0.141419
HDP-018878	F	RT	CD	20	2	1	FALSE	vo2_corr_BW	0.198474			HDP-018878	F	RT	CD	20	2	1	FALSE	vco2_corr_BW	0.177666
HDP-018878	F	RT	CD	21	2	1	FALSE	vo2_corr_BW	0.226653			HDP-018878	F	RT	CD	21	2	1	FALSE	vco2_corr_BW	0.205231
HDP-018878	F	RT	CD	21	2	1	FALSE	vo2_corr_BW	0.173668			HDP-018878	F	RT	CD	21	2	1	FALSE	vco2_corr_BW	0.157142
HDP-018878	F	RT	CD	21	2	1	FALSE	vo2_corr_BW	0.174059			HDP-018878	F	RT	CD	21	2	1	FALSE	vco2_corr_BW	0.159908
HDP-018878	F	RT	CD	21	2	1	FALSE	vo2_corr_BW	0.17327			HDP-018878	F	RT	CD	21	2	1	FALSE	vco2_corr_BW	0.157431
HDP-018878	F	RT	CD	21	2	1	FALSE	vo2_corr_BW	0.18595			HDP-018878	F	RT	CD	21	2	1	FALSE	vco2_corr_BW	0.17394
HDP-018878	F	RT	CD	21	2	1	FALSE	vo2_corr_BW	0.199005			HDP-018878	F	RT	CD	21	2	1	FALSE	vco2_corr_BW	0.189906
HDP-018878	F	RT	CD	21	2	1	FALSE	vo2_corr_BW	0.190884			HDP-018878	F	RT	CD	21	2	1	FALSE	vco2_corr_BW	0.176107
HDP-018878	F	RT	CD	21	2	1	FALSE	vo2_corr_BW	0.168027			HDP-018878	F	RT	CD	21	2	1	FALSE	vco2_corr_BW	0.1524
HDP-018878	F	RT	CD	21	2	1	FALSE	vo2_corr_BW	0.173675			HDP-018878	F	RT	CD	21	2	1	FALSE	vco2_corr_BW	0.15495
HDP-018878	F	RT	CD	21	2	1	FALSE	vo2_corr_BW	0.17314			HDP-018878	F	RT	CD	21	2	1	FALSE	vco2_corr_BW	0.154698
HDP-018878	F	RT	CD	21	2	1	FALSE	vo2_corr_BW	0.172084			HDP-018878	F	RT	CD	21	2	1	FALSE	vco2_corr_BW	0.152039
HDP-018878	F	RT	CD	21	2	1	FALSE	vo2_corr_BW	0.144328			HDP-018878	F	RT	CD	21	2	1	FALSE	vco2_corr_BW	0.129379
HDP-018878	F	RT	CD	21	2	1	FALSE	vo2_corr_BW	0.165715			HDP-018878	F	RT	CD	21	2	1	FALSE	vco2_corr_BW	0.150605
HDP-018878	F	RT	CD	21	2	1	FALSE	vo2_corr_BW	0.142668			HDP-018878	F	RT	CD	21	2	1	FALSE	vco2_corr_BW	0.124956
HDP-018878	F	RT	CD	21	2	1	FALSE	vo2_corr_BW	0.134535			HDP-018878	F	RT	CD	21	2	1	FALSE	vco2_corr_BW	0.116831
HDP-018878	F	RT	CD	21	2	1	FALSE	vo2_corr_BW	0.117344			HDP-018878	F	RT	CD	21	2	1	FALSE	vco2_corr_BW	0.10426
HDP-018878	F	RT	CD	21	2	1	FALSE	vo2_corr_BW	0.0925316			HDP-018878	F	RT	CD	21	2	1	FALSE	vco2_corr_BW	0.0803691
HDP-018878	F	RT	CD	21	2	1	FALSE	vo2_corr_BW	0.078567			HDP-018878	F	RT	CD	21	2	1	FALSE	vco2_corr_BW	0.0698181
HDP-018878	F	RT	CD	21	2	1	FALSE	vo2_corr_BW	0.0780028			HDP-018878	F	RT	CD	21	2	1	FALSE	vco2_corr_BW	0.0718281
HDP-018878	F	RT	CD	21	2	1	FALSE	vo2_corr_BW	0.0897349			HDP-018878	F	RT	CD	21	2	1	FALSE	vco2_corr_BW	0.0799808
HDP-018878	F	RT	CD	22	2	1	FALSE	vo2_corr_BW	0.0929655			HDP-018878	F	RT	CD	22	2	1	FALSE	vco2_corr_BW	0.0822914
HDP-018878	F	RT	CD	22	2	1	FALSE	vo2_corr_BW	0.0943405			HDP-018878	F	RT	CD	22	2	1	FALSE	vco2_corr_BW	0.0849164
HDP-018878	F	RT	CD	22	2	1	FALSE	vo2_corr_BW	0.109311			HDP-018878	F	RT	CD	22	2	1	FALSE	vco2_corr_BW	0.0966443
HDP-018878	F	RT	CD	22	2	1	FALSE	vo2_corr_BW	0.121628			HDP-018878	F	RT	CD	22	2	1	FALSE	vco2_corr_BW	0.104489
HDP-018878	F	RT	CD	22	2	1	FALSE	vo2_corr_BW	0.152086			HDP-018878	F	RT	CD	22	2	1	FALSE	vco2_corr_BW	0.137198
HDP-018878	F	RT	CD	22	2	1	FALSE	vo2_corr_BW	0.209425			HDP-018878	F	RT	CD	22	2	1	FALSE	vco2_corr_BW	0.187704
HDP-018878	F	RT	CD	22	2	1	FALSE	vo2_corr_BW	0.1975			HDP-018878	F	RT	CD	22	2	1	FALSE	vco2_corr_BW	0.172094
HDP-018878	F	RT	CD	22	2	1	FALSE	vo2_corr_BW	0.177672			HDP-018878	F	RT	CD	22	2	1	FALSE	vco2_corr_BW	0.150084
HDP-018878	F	RT	CD	22	2	1	FALSE	vo2_corr_BW	0.18201			HDP-018878	F	RT	CD	22	2	1	FALSE	vco2_corr_BW	0.156046
HDP-018878	F	RT	CD	22	2	1	FALSE	vo2_corr_BW	0.183557			HDP-018878	F	RT	CD	22	2	1	FALSE	vco2_corr_BW	0.159765
HDP-018878	F	RT	CD	22	2	1	FALSE	vo2_corr_BW	0.200469			HDP-018878	F	RT	CD	22	2	1	FALSE	vco2_corr_BW	0.177159
HDP-018878	F	RT	CD	22	2	1	FALSE	vo2_corr_BW	0.230791			HDP-018878	F	RT	CD	22	2	1	FALSE	vco2_corr_BW	0.20837
HDP-018878	F	RT	CD	22	2	1	FALSE	vo2_corr_BW	0.172253			HDP-018878	F	RT	CD	22	2	1	FALSE	vco2_corr_BW	0.152277
HDP-018878	F	RT	CD	22	2	1	FALSE	vo2_corr_BW	0.141069			HDP-018878	F	RT	CD	22	2	1	FALSE	vco2_corr_BW	0.12477
HDP-018878	F	RT	CD	22	2	1	FALSE	vo2_corr_BW	0.162742			HDP-018878	F	RT	CD	22	2	1	FALSE	vco2_corr_BW	0.144911
HDP-018878	F	RT	CD	22	2	1	FALSE	vo2_corr_BW	0.16279			HDP-018878	F	RT	CD	22	2	1	FALSE	vco2_corr_BW	0.146231
HDP-018878	F	RT	CD	22	2	1	FALSE	vo2_corr_BW	0.176678			HDP-018878	F	RT	CD	22	2	1	FALSE	vco2_corr_BW	0.162824
HDP-018878	F	RT	CD	22	2	1	FALSE	vo2_corr_BW	0.20568			HDP-018878	F	RT	CD	22	2	1	FALSE	vco2_corr_BW	0.199349
HDP-018878	F	RT	CD	22	2	1	FALSE	vo2_corr_BW	0.189659			HDP-018878	F	RT	CD	22	2	1	FALSE	vco2_corr_BW	0.185587
HDP-018878	F	RT	CD	22	2	1	FALSE	vo2_corr_BW	0.143063			HDP-018878	F	RT	CD	22	2	1	FALSE	vco2_corr_BW	0.135778
HDP-018878	F	RT	CD	23	2	1	FALSE	vo2_corr_BW	0.138128			HDP-018878	F	RT	CD	23	2	1	FALSE	vco2_corr_BW	0.134443
HDP-018878	F	RT	CD	23	2	1	FALSE	vo2_corr_BW	0.119435			HDP-018878	F	RT	CD	23	2	1	FALSE	vco2_corr_BW	0.113902
HDP-018878	F	RT	CD	23	2	1	FALSE	vo2_corr_BW	0.11473			HDP-018878	F	RT	CD	23	2	1	FALSE	vco2_corr_BW	0.108586
HDP-018878	F	RT	CD	23	2	1	FALSE	vo2_corr_BW	0.118865			HDP-018878	F	RT	CD	23	2	1	FALSE	vco2_corr_BW	0.112547
HDP-018878	F	RT	CD	23	2	1	FALSE	vo2_corr_BW	0.136819			HDP-018878	F	RT	CD	23	2	1	FALSE	vco2_corr_BW	0.13137
HDP-018878	F	RT	CD	23	2	1	FALSE	vo2_corr_BW	0.140441			HDP-018878	F	RT	CD	23	2	1	FALSE	vco2_corr_BW	0.136982
HDP-018878	F	RT	CD	23	2	1	FALSE	vo2_corr_BW	0.122213			HDP-018878	F	RT	CD	23	2	1	FALSE	vco2_corr_BW	0.113704
HDP-018878	F	RT	CD	23	2	1	FALSE	vo2_corr_BW	0.0956064			HDP-018878	F	RT	CD	23	2	1	FALSE	vco2_corr_BW	0.0867521
HDP-018878	F	RT	CD	23	2	1	FALSE	vo2_corr_BW	0.0758823			HDP-018878	F	RT	CD	23	2	1	FALSE	vco2_corr_BW	0.069416
HDP-018878	F	RT	CD	23	2	1	FALSE	vo2_corr_BW	0.0709615			HDP-018878	F	RT	CD	23	2	1	FALSE	vco2_corr_BW	0.0660287
HDP-018878	F	RT	CD	23	2	1	FALSE	vo2_corr_BW	0.0798158			HDP-018878	F	RT	CD	23	2	1	FALSE	vco2_corr_BW	0.0739428
HDP-018878	F	RT	CD	23	2	1	FALSE	vo2_corr_BW	0.0902125			HDP-018878	F	RT	CD	23	2	1	FALSE	vco2_corr_BW	0.0817167
HDP-018878	F	RT	CD	23	2	1	FALSE	vo2_corr_BW	0.0956984			HDP-018878	F	RT	CD	23	2	1	FALSE	vco2_corr_BW	0.0897888
HDP-018878	F	RT	CD	23	2	1	FALSE	vo2_corr_BW	0.101947			HDP-018878	F	RT	CD	23	2	1	FALSE	vco2_corr_BW	0.0981446
HDP-018878	F	RT	CD	23	2	1	FALSE	vo2_corr_BW	0.105351			HDP-018878	F	RT	CD	23	2	1	FALSE	vco2_corr_BW	0.100275
HDP-018878	F	RT	CD	23	2	1	FALSE	vo2_corr_BW	0.101036			HDP-018878	F	RT	CD	23	2	1	FALSE	vco2_corr_BW	0.0948385
HDP-018878	F	RT	CD	23	2	1	FALSE	vo2_corr_BW	0.08633			HDP-018878	F	RT	CD	23	2	1	FALSE	vco2_corr_BW	0.0797803
HDP-018878	F	RT	CD	23	2	1	FALSE	vo2_corr_BW	0.0955614			HDP-018878	F	RT	CD	23	2	1	FALSE	vco2_corr_BW	0.0866954
HDP-018878	F	RT	CD	23	2	1	FALSE	vo2_corr_BW	0.103832			HDP-018878	F	RT	CD	23	2	1	FALSE	vco2_corr_BW	0.0954704
HDP-018878	F	RT	CD	23	2	1	FALSE	vo2_corr_BW	0.0989667			HDP-018878	F	RT	CD	23	2	1	FALSE	vco2_corr_BW	0.0905676
HDP-018883	F	RT	CD	0	1	1	TRUE	vo2_corr_BW	0.0937548			HDP-018883	F	RT	CD	0	1	1	TRUE	vco2_corr_BW	0.0676414
HDP-018883	F	RT	CD	0	1	1	TRUE	vo2_corr_BW	0.107004			HDP-018883	F	RT	CD	0	1	1	TRUE	vco2_corr_BW	0.0777923
HDP-018883	F	RT	CD	0	1	1	TRUE	vo2_corr_BW	0.113457			HDP-018883	F	RT	CD	0	1	1	TRUE	vco2_corr_BW	0.0825596
HDP-018883	F	RT	CD	0	1	1	TRUE	vo2_corr_BW	0.0998262			HDP-018883	F	RT	CD	0	1	1	TRUE	vco2_corr_BW	0.0723161
HDP-018883	F	RT	CD	0	1	1	TRUE	vo2_corr_BW	0.103651			HDP-018883	F	RT	CD	0	1	1	TRUE	vco2_corr_BW	0.0783993
HDP-018883	F	RT	CD	0	1	1	TRUE	vo2_corr_BW	0.130142			HDP-018883	F	RT	CD	0	1	1	TRUE	vco2_corr_BW	0.101639
HDP-018883	F	RT	CD	0	1	1	TRUE	vo2_corr_BW	0.10337			HDP-018883	F	RT	CD	0	1	1	TRUE	vco2_corr_BW	0.0751462
HDP-018883	F	RT	CD	0	1	1	TRUE	vo2_corr_BW	0.105575			HDP-018883	F	RT	CD	0	1	1	TRUE	vco2_corr_BW	0.0773628
HDP-018883	F	RT	CD	0	1	1	TRUE	vo2_corr_BW	0.114			HDP-018883	F	RT	CD	0	1	1	TRUE	vco2_corr_BW	0.083217
HDP-018883	F	RT	CD	0	1	1	TRUE	vo2_corr_BW	0.10197			HDP-018883	F	RT	CD	0	1	1	TRUE	vco2_corr_BW	0.0756126
HDP-018883	F	RT	CD	0	1	1	TRUE	vo2_corr_BW	0.107216			HDP-018883	F	RT	CD	0	1	1	TRUE	vco2_corr_BW	0.079214
HDP-018883	F	RT	CD	0	1	1	TRUE	vo2_corr_BW	0.100877			HDP-018883	F	RT	CD	0	1	1	TRUE	vco2_corr_BW	0.0738379
HDP-018883	F	RT	CD	0	1	1	TRUE	vo2_corr_BW	0.110797			HDP-018883	F	RT	CD	0	1	1	TRUE	vco2_corr_BW	0.0787073
HDP-018883	F	RT	CD	0	1	1	TRUE	vo2_corr_BW	0.112951			HDP-018883	F	RT	CD	0	1	1	TRUE	vco2_corr_BW	0.0800091
HDP-018883	F	RT	CD	0	1	1	TRUE	vo2_corr_BW	0.109243			HDP-018883	F	RT	CD	0	1	1	TRUE	vco2_corr_BW	0.0781845
HDP-018883	F	RT	CD	0	1	1	TRUE	vo2_corr_BW	0.107036			HDP-018883	F	RT	CD	0	1	1	TRUE	vco2_corr_BW	0.0803233
HDP-018883	F	RT	CD	0	1	1	TRUE	vo2_corr_BW	0.107451			HDP-018883	F	RT	CD	0	1	1	TRUE	vco2_corr_BW	0.0800225
HDP-018883	F	RT	CD	0	1	1	TRUE	vo2_corr_BW	0.109363			HDP-018883	F	RT	CD	0	1	1	TRUE	vco2_corr_BW	0.080216
HDP-018883	F	RT	CD	0	1	1	TRUE	vo2_corr_BW	0.114346			HDP-018883	F	RT	CD	0	1	1	TRUE	vco2_corr_BW	0.0822668
HDP-018883	F	RT	CD	0	1	1	TRUE	vo2_corr_BW	0.11276			HDP-018883	F	RT	CD	0	1	1	TRUE	vco2_corr_BW	0.0832016
HDP-018883	F	RT	CD	1	1	1	TRUE	vo2_corr_BW	0.112532			HDP-018883	F	RT	CD	1	1	1	TRUE	vco2_corr_BW	0.0828846
HDP-018883	F	RT	CD	1	1	1	TRUE	vo2_corr_BW	0.106427			HDP-018883	F	RT	CD	1	1	1	TRUE	vco2_corr_BW	0.0784937
HDP-018883	F	RT	CD	1	1	1	TRUE	vo2_corr_BW	0.111173			HDP-018883	F	RT	CD	1	1	1	TRUE	vco2_corr_BW	0.0798232
HDP-018883	F	RT	CD	1	1	1	TRUE	vo2_corr_BW	0.119616			HDP-018883	F	RT	CD	1	1	1	TRUE	vco2_corr_BW	0.08561
HDP-018883	F	RT	CD	1	1	1	TRUE	vo2_corr_BW	0.118501			HDP-018883	F	RT	CD	1	1	1	TRUE	vco2_corr_BW	0.0858957
HDP-018883	F	RT	CD	1	1	1	TRUE	vo2_corr_BW	0.109416			HDP-018883	F	RT	CD	1	1	1	TRUE	vco2_corr_BW	0.080311
HDP-018883	F	RT	CD	1	1	1	TRUE	vo2_corr_BW	0.141618			HDP-018883	F	RT	CD	1	1	1	TRUE	vco2_corr_BW	0.105587
HDP-018883	F	RT	CD	1	1	1	TRUE	vo2_corr_BW	0.153661			HDP-018883	F	RT	CD	1	1	1	TRUE	vco2_corr_BW	0.122516
HDP-018883	F	RT	CD	1	1	1	TRUE	vo2_corr_BW	0.167808			HDP-018883	F	RT	CD	1	1	1	TRUE	vco2_corr_BW	0.129972
HDP-018883	F	RT	CD	1	1	1	TRUE	vo2_corr_BW	0.201877			HDP-018883	F	RT	CD	1	1	1	TRUE	vco2_corr_BW	0.152387
HDP-018883	F	RT	CD	1	1	1	TRUE	vo2_corr_BW	0.185434			HDP-018883	F	RT	CD	1	1	1	TRUE	vco2_corr_BW	0.142732
HDP-018883	F	RT	CD	1	1	1	TRUE	vo2_corr_BW	0.149036			HDP-018883	F	RT	CD	1	1	1	TRUE	vco2_corr_BW	0.114441
HDP-018883	F	RT	CD	1	1	1	TRUE	vo2_corr_BW	0.116051			HDP-018883	F	RT	CD	1	1	1	TRUE	vco2_corr_BW	0.0844479
HDP-018883	F	RT	CD	1	1	1	TRUE	vo2_corr_BW	0.108284			HDP-018883	F	RT	CD	1	1	1	TRUE	vco2_corr_BW	0.0771122
HDP-018883	F	RT	CD	1	1	1	TRUE	vo2_corr_BW	0.0995468			HDP-018883	F	RT	CD	1	1	1	TRUE	vco2_corr_BW	0.07082
HDP-018883	F	RT	CD	1	1	1	TRUE	vo2_corr_BW	0.105698			HDP-018883	F	RT	CD	1	1	1	TRUE	vco2_corr_BW	0.0749651
HDP-018883	F	RT	CD	1	1	1	TRUE	vo2_corr_BW	0.114606			HDP-018883	F	RT	CD	1	1	1	TRUE	vco2_corr_BW	0.0838438
HDP-018883	F	RT	CD	1	1	1	TRUE	vo2_corr_BW	0.113585			HDP-018883	F	RT	CD	1	1	1	TRUE	vco2_corr_BW	0.0833652
HDP-018883	F	RT	CD	1	1	1	TRUE	vo2_corr_BW	0.1182			HDP-018883	F	RT	CD	1	1	1	TRUE	vco2_corr_BW	0.0862765
HDP-018883	F	RT	CD	1	1	1	TRUE	vo2_corr_BW	0.112861			HDP-018883	F	RT	CD	1	1	1	TRUE	vco2_corr_BW	0.0851663
HDP-018883	F	RT	CD	2	1	1	TRUE	vo2_corr_BW	0.113779			HDP-018883	F	RT	CD	2	1	1	TRUE	vco2_corr_BW	0.085787
HDP-018883	F	RT	CD	2	1	1	TRUE	vo2_corr_BW	0.113941			HDP-018883	F	RT	CD	2	1	1	TRUE	vco2_corr_BW	0.0846746
HDP-018883	F	RT	CD	2	1	1	TRUE	vo2_corr_BW	0.116188			HDP-018883	F	RT	CD	2	1	1	TRUE	vco2_corr_BW	0.0827921
HDP-018883	F	RT	CD	2	1	1	TRUE	vo2_corr_BW	0.104879			HDP-018883	F	RT	CD	2	1	1	TRUE	vco2_corr_BW	0.0748466
HDP-018883	F	RT	CD	2	1	1	TRUE	vo2_corr_BW	0.0999891			HDP-018883	F	RT	CD	2	1	1	TRUE	vco2_corr_BW	0.0757368
HDP-018883	F	RT	CD	2	1	1	TRUE	vo2_corr_BW	0.114614			HDP-018883	F	RT	CD	2	1	1	TRUE	vco2_corr_BW	0.0866505
HDP-018883	F	RT	CD	2	1	1	TRUE	vo2_corr_BW	0.116781			HDP-018883	F	RT	CD	2	1	1	TRUE	vco2_corr_BW	0.0840528
HDP-018883	F	RT	CD	2	1	1	TRUE	vo2_corr_BW	0.127706			HDP-018883	F	RT	CD	2	1	1	TRUE	vco2_corr_BW	0.0911879
HDP-018883	F	RT	CD	2	1	1	TRUE	vo2_corr_BW	0.129865			HDP-018883	F	RT	CD	2	1	1	TRUE	vco2_corr_BW	0.0955225
HDP-018883	F	RT	CD	2	1	1	TRUE	vo2_corr_BW	0.107338			HDP-018883	F	RT	CD	2	1	1	TRUE	vco2_corr_BW	0.0818618
HDP-018883	F	RT	CD	2	1	1	TRUE	vo2_corr_BW	0.115313			HDP-018883	F	RT	CD	2	1	1	TRUE	vco2_corr_BW	0.0855754
HDP-018883	F	RT	CD	2	1	1	TRUE	vo2_corr_BW	0.122632			HDP-018883	F	RT	CD	2	1	1	TRUE	vco2_corr_BW	0.0906869
HDP-018883	F	RT	CD	2	1	1	TRUE	vo2_corr_BW	0.123751			HDP-018883	F	RT	CD	2	1	1	TRUE	vco2_corr_BW	0.0920828
HDP-018883	F	RT	CD	2	1	1	TRUE	vo2_corr_BW	0.123107			HDP-018883	F	RT	CD	2	1	1	TRUE	vco2_corr_BW	0.0916097
HDP-018883	F	RT	CD	2	1	1	TRUE	vo2_corr_BW	0.11812			HDP-018883	F	RT	CD	2	1	1	TRUE	vco2_corr_BW	0.0886392
HDP-018883	F	RT	CD	2	1	1	TRUE	vo2_corr_BW	0.106529			HDP-018883	F	RT	CD	2	1	1	TRUE	vco2_corr_BW	0.079991
HDP-018883	F	RT	CD	2	1	1	TRUE	vo2_corr_BW	0.106391			HDP-018883	F	RT	CD	2	1	1	TRUE	vco2_corr_BW	0.0780094
HDP-018883	F	RT	CD	2	1	1	TRUE	vo2_corr_BW	0.113892			HDP-018883	F	RT	CD	2	1	1	TRUE	vco2_corr_BW	0.0836801
HDP-018883	F	RT	CD	2	1	1	TRUE	vo2_corr_BW	0.110065			HDP-018883	F	RT	CD	2	1	1	TRUE	vco2_corr_BW	0.0815664
HDP-018883	F	RT	CD	2	1	1	TRUE	vo2_corr_BW	0.0956891			HDP-018883	F	RT	CD	2	1	1	TRUE	vco2_corr_BW	0.0730614
HDP-018883	F	RT	CD	3	1	1	TRUE	vo2_corr_BW	0.111599			HDP-018883	F	RT	CD	3	1	1	TRUE	vco2_corr_BW	0.0827864
HDP-018883	F	RT	CD	3	1	1	TRUE	vo2_corr_BW	0.119796			HDP-018883	F	RT	CD	3	1	1	TRUE	vco2_corr_BW	0.0870284
HDP-018883	F	RT	CD	3	1	1	TRUE	vo2_corr_BW	0.118323			HDP-018883	F	RT	CD	3	1	1	TRUE	vco2_corr_BW	0.0856994
HDP-018883	F	RT	CD	3	1	1	TRUE	vo2_corr_BW	0.11504			HDP-018883	F	RT	CD	3	1	1	TRUE	vco2_corr_BW	0.0825219
HDP-018883	F	RT	CD	3	1	1	TRUE	vo2_corr_BW	0.11886			HDP-018883	F	RT	CD	3	1	1	TRUE	vco2_corr_BW	0.0875844
HDP-018883	F	RT	CD	3	1	1	TRUE	vo2_corr_BW	0.144915			HDP-018883	F	RT	CD	3	1	1	TRUE	vco2_corr_BW	0.107511
HDP-018883	F	RT	CD	3	1	1	TRUE	vo2_corr_BW	0.144473			HDP-018883	F	RT	CD	3	1	1	TRUE	vco2_corr_BW	0.107527
HDP-018883	F	RT	CD	3	1	1	TRUE	vo2_corr_BW	0.138704			HDP-018883	F	RT	CD	3	1	1	TRUE	vco2_corr_BW	0.101458
HDP-018883	F	RT	CD	3	1	1	TRUE	vo2_corr_BW	0.0904037			HDP-018883	F	RT	CD	3	1	1	TRUE	vco2_corr_BW	0.068276
HDP-018883	F	RT	CD	3	1	1	TRUE	vo2_corr_BW	0.0884896			HDP-018883	F	RT	CD	3	1	1	TRUE	vco2_corr_BW	0.0658515
HDP-018883	F	RT	CD	3	1	1	TRUE	vo2_corr_BW	0.112548			HDP-018883	F	RT	CD	3	1	1	TRUE	vco2_corr_BW	0.0827286
HDP-018883	F	RT	CD	3	1	1	TRUE	vo2_corr_BW	0.107506			HDP-018883	F	RT	CD	3	1	1	TRUE	vco2_corr_BW	0.0790233
HDP-018883	F	RT	CD	3	1	1	TRUE	vo2_corr_BW	0.101507			HDP-018883	F	RT	CD	3	1	1	TRUE	vco2_corr_BW	0.0761841
HDP-018883	F	RT	CD	3	1	1	TRUE	vo2_corr_BW	0.097578			HDP-018883	F	RT	CD	3	1	1	TRUE	vco2_corr_BW	0.0727855
HDP-018883	F	RT	CD	3	1	1	TRUE	vo2_corr_BW	0.113682			HDP-018883	F	RT	CD	3	1	1	TRUE	vco2_corr_BW	0.0822844
HDP-018883	F	RT	CD	3	1	1	TRUE	vo2_corr_BW	0.113764			HDP-018883	F	RT	CD	3	1	1	TRUE	vco2_corr_BW	0.084344
HDP-018883	F	RT	CD	3	1	1	TRUE	vo2_corr_BW	0.118344			HDP-018883	F	RT	CD	3	1	1	TRUE	vco2_corr_BW	0.0878467
HDP-018883	F	RT	CD	3	1	1	TRUE	vo2_corr_BW	0.128937			HDP-018883	F	RT	CD	3	1	1	TRUE	vco2_corr_BW	0.0965762
HDP-018883	F	RT	CD	3	1	1	TRUE	vo2_corr_BW	0.141567			HDP-018883	F	RT	CD	3	1	1	TRUE	vco2_corr_BW	0.10618
HDP-018883	F	RT	CD	3	1	1	TRUE	vo2_corr_BW	0.146521			HDP-018883	F	RT	CD	3	1	1	TRUE	vco2_corr_BW	0.110046
HDP-018883	F	RT	CD	4	1	1	TRUE	vo2_corr_BW	0.139549			HDP-018883	F	RT	CD	4	1	1	TRUE	vco2_corr_BW	0.103821
HDP-018883	F	RT	CD	4	1	1	TRUE	vo2_corr_BW	0.119972			HDP-018883	F	RT	CD	4	1	1	TRUE	vco2_corr_BW	0.0887006
HDP-018883	F	RT	CD	4	1	1	TRUE	vo2_corr_BW	0.107622			HDP-018883	F	RT	CD	4	1	1	TRUE	vco2_corr_BW	0.0789024
HDP-018883	F	RT	CD	4	1	1	TRUE	vo2_corr_BW	0.0966783			HDP-018883	F	RT	CD	4	1	1	TRUE	vco2_corr_BW	0.0720065
HDP-018883	F	RT	CD	4	1	1	TRUE	vo2_corr_BW	0.114477			HDP-018883	F	RT	CD	4	1	1	TRUE	vco2_corr_BW	0.0861052
HDP-018883	F	RT	CD	4	1	1	TRUE	vo2_corr_BW	0.122779			HDP-018883	F	RT	CD	4	1	1	TRUE	vco2_corr_BW	0.0898058
HDP-018883	F	RT	CD	4	1	1	TRUE	vo2_corr_BW	0.119968			HDP-018883	F	RT	CD	4	1	1	TRUE	vco2_corr_BW	0.0908105
HDP-018883	F	RT	CD	4	1	1	TRUE	vo2_corr_BW	0.112858			HDP-018883	F	RT	CD	4	1	1	TRUE	vco2_corr_BW	0.0866583
HDP-018883	F	RT	CD	4	1	1	TRUE	vo2_corr_BW	0.125336			HDP-018883	F	RT	CD	4	1	1	TRUE	vco2_corr_BW	0.0912451
HDP-018883	F	RT	CD	4	1	1	TRUE	vo2_corr_BW	0.119154			HDP-018883	F	RT	CD	4	1	1	TRUE	vco2_corr_BW	0.0876926
HDP-018883	F	RT	CD	4	1	1	TRUE	vo2_corr_BW	0.122781			HDP-018883	F	RT	CD	4	1	1	TRUE	vco2_corr_BW	0.0920714
HDP-018883	F	RT	CD	4	1	1	TRUE	vo2_corr_BW	0.11301			HDP-018883	F	RT	CD	4	1	1	TRUE	vco2_corr_BW	0.0844218
HDP-018883	F	RT	CD	4	1	1	TRUE	vo2_corr_BW	0.0901305			HDP-018883	F	RT	CD	4	1	1	TRUE	vco2_corr_BW	0.0685674
HDP-018883	F	RT	CD	4	1	1	TRUE	vo2_corr_BW	0.0808247			HDP-018883	F	RT	CD	4	1	1	TRUE	vco2_corr_BW	0.0594102
HDP-018883	F	RT	CD	4	1	1	TRUE	vo2_corr_BW	0.105287			HDP-018883	F	RT	CD	4	1	1	TRUE	vco2_corr_BW	0.076594
HDP-018883	F	RT	CD	4	1	1	TRUE	vo2_corr_BW	0.112319			HDP-018883	F	RT	CD	4	1	1	TRUE	vco2_corr_BW	0.0840268
HDP-018883	F	RT	CD	4	1	1	TRUE	vo2_corr_BW	0.115461			HDP-018883	F	RT	CD	4	1	1	TRUE	vco2_corr_BW	0.0859897
HDP-018883	F	RT	CD	4	1	1	TRUE	vo2_corr_BW	0.120247			HDP-018883	F	RT	CD	4	1	1	TRUE	vco2_corr_BW	0.0867751
HDP-018883	F	RT	CD	4	1	1	TRUE	vo2_corr_BW	0.119349			HDP-018883	F	RT	CD	4	1	1	TRUE	vco2_corr_BW	0.0859626
HDP-018883	F	RT	CD	4	1	1	TRUE	vo2_corr_BW	0.11897			HDP-018883	F	RT	CD	4	1	1	TRUE	vco2_corr_BW	0.0881738
HDP-018883	F	RT	CD	5	1	1	TRUE	vo2_corr_BW	0.129568			HDP-018883	F	RT	CD	5	1	1	TRUE	vco2_corr_BW	0.094807
HDP-018883	F	RT	CD	5	1	1	TRUE	vo2_corr_BW	0.12079			HDP-018883	F	RT	CD	5	1	1	TRUE	vco2_corr_BW	0.0890018
HDP-018883	F	RT	CD	5	1	1	TRUE	vo2_corr_BW	0.115047			HDP-018883	F	RT	CD	5	1	1	TRUE	vco2_corr_BW	0.0836688
HDP-018883	F	RT	CD	5	1	1	TRUE	vo2_corr_BW	0.106575			HDP-018883	F	RT	CD	5	1	1	TRUE	vco2_corr_BW	0.079826
HDP-018883	F	RT	CD	5	1	1	TRUE	vo2_corr_BW	0.107162			HDP-018883	F	RT	CD	5	1	1	TRUE	vco2_corr_BW	0.0800799
HDP-018883	F	RT	CD	5	1	1	TRUE	vo2_corr_BW	0.110552			HDP-018883	F	RT	CD	5	1	1	TRUE	vco2_corr_BW	0.0808425
HDP-018883	F	RT	CD	5	1	1	TRUE	vo2_corr_BW	0.117277			HDP-018883	F	RT	CD	5	1	1	TRUE	vco2_corr_BW	0.0866321
HDP-018883	F	RT	CD	5	1	1	TRUE	vo2_corr_BW	0.120351			HDP-018883	F	RT	CD	5	1	1	TRUE	vco2_corr_BW	0.0897558
HDP-018883	F	RT	CD	5	1	1	TRUE	vo2_corr_BW	0.123141			HDP-018883	F	RT	CD	5	1	1	TRUE	vco2_corr_BW	0.0921035
HDP-018883	F	RT	CD	5	1	1	TRUE	vo2_corr_BW	0.120949			HDP-018883	F	RT	CD	5	1	1	TRUE	vco2_corr_BW	0.0883199
HDP-018883	F	RT	CD	5	1	1	TRUE	vo2_corr_BW	0.0975208			HDP-018883	F	RT	CD	5	1	1	TRUE	vco2_corr_BW	0.0732992
HDP-018883	F	RT	CD	5	1	1	TRUE	vo2_corr_BW	0.111571			HDP-018883	F	RT	CD	5	1	1	TRUE	vco2_corr_BW	0.0823091
HDP-018883	F	RT	CD	5	1	1	TRUE	vo2_corr_BW	0.126487			HDP-018883	F	RT	CD	5	1	1	TRUE	vco2_corr_BW	0.0936515
HDP-018883	F	RT	CD	5	1	1	TRUE	vo2_corr_BW	0.117921			HDP-018883	F	RT	CD	5	1	1	TRUE	vco2_corr_BW	0.0865163
HDP-018883	F	RT	CD	5	1	1	TRUE	vo2_corr_BW	0.0998124			HDP-018883	F	RT	CD	5	1	1	TRUE	vco2_corr_BW	0.0751047
HDP-018883	F	RT	CD	5	1	1	TRUE	vo2_corr_BW	0.0979085			HDP-018883	F	RT	CD	5	1	1	TRUE	vco2_corr_BW	0.0717582
HDP-018883	F	RT	CD	5	1	1	TRUE	vo2_corr_BW	0.111822			HDP-018883	F	RT	CD	5	1	1	TRUE	vco2_corr_BW	0.0821895
HDP-018883	F	RT	CD	5	1	1	TRUE	vo2_corr_BW	0.105194			HDP-018883	F	RT	CD	5	1	1	TRUE	vco2_corr_BW	0.0807322
HDP-018883	F	RT	CD	5	1	1	TRUE	vo2_corr_BW	0.110678			HDP-018883	F	RT	CD	5	1	1	TRUE	vco2_corr_BW	0.0849822
HDP-018883	F	RT	CD	5	1	1	TRUE	vo2_corr_BW	0.114268			HDP-018883	F	RT	CD	5	1	1	TRUE	vco2_corr_BW	0.0855675
HDP-018883	F	RT	CD	6	1	1	TRUE	vo2_corr_BW	0.115612			HDP-018883	F	RT	CD	6	1	1	TRUE	vco2_corr_BW	0.0847244
HDP-018883	F	RT	CD	6	1	1	TRUE	vo2_corr_BW	0.114566			HDP-018883	F	RT	CD	6	1	1	TRUE	vco2_corr_BW	0.0852244
HDP-018883	F	RT	CD	6	1	1	TRUE	vo2_corr_BW	0.111408			HDP-018883	F	RT	CD	6	1	1	TRUE	vco2_corr_BW	0.0816346
HDP-018883	F	RT	CD	6	1	1	TRUE	vo2_corr_BW	0.118773			HDP-018883	F	RT	CD	6	1	1	TRUE	vco2_corr_BW	0.0891194
HDP-018883	F	RT	CD	6	1	1	TRUE	vo2_corr_BW	0.116253			HDP-018883	F	RT	CD	6	1	1	TRUE	vco2_corr_BW	0.0878892
HDP-018883	F	RT	CD	6	1	1	TRUE	vo2_corr_BW	0.119951			HDP-018883	F	RT	CD	6	1	1	TRUE	vco2_corr_BW	0.0874057
HDP-018883	F	RT	CD	6	1	1	TRUE	vo2_corr_BW	0.121304			HDP-018883	F	RT	CD	6	1	1	TRUE	vco2_corr_BW	0.0906041
HDP-018883	F	RT	CD	6	1	1	TRUE	vo2_corr_BW	0.111778			HDP-018883	F	RT	CD	6	1	1	TRUE	vco2_corr_BW	0.0860353
HDP-018883	F	RT	CD	6	1	1	TRUE	vo2_corr_BW	0.141661			HDP-018883	F	RT	CD	6	1	1	TRUE	vco2_corr_BW	0.109011
HDP-018883	F	RT	CD	6	1	1	TRUE	vo2_corr_BW	0.172956			HDP-018883	F	RT	CD	6	1	1	TRUE	vco2_corr_BW	0.132705
HDP-018883	F	RT	CD	6	1	1	TRUE	vo2_corr_BW	0.187582			HDP-018883	F	RT	CD	6	1	1	TRUE	vco2_corr_BW	0.14751
HDP-018883	F	RT	CD	6	1	1	TRUE	vo2_corr_BW	0.196546			HDP-018883	F	RT	CD	6	1	1	TRUE	vco2_corr_BW	0.158777
HDP-018883	F	RT	CD	6	1	1	TRUE	vo2_corr_BW	0.175996			HDP-018883	F	RT	CD	6	1	1	TRUE	vco2_corr_BW	0.13627
HDP-018883	F	RT	CD	6	1	1	TRUE	vo2_corr_BW	0.186286			HDP-018883	F	RT	CD	6	1	1	TRUE	vco2_corr_BW	0.14236
HDP-018883	F	RT	CD	6	1	1	TRUE	vo2_corr_BW	0.194006			HDP-018883	F	RT	CD	6	1	1	TRUE	vco2_corr_BW	0.150802
HDP-018883	F	RT	CD	6	1	1	TRUE	vo2_corr_BW	0.196158			HDP-018883	F	RT	CD	6	1	1	TRUE	vco2_corr_BW	0.153523
HDP-018883	F	RT	CD	6	1	1	TRUE	vo2_corr_BW	0.185217			HDP-018883	F	RT	CD	6	1	1	TRUE	vco2_corr_BW	0.145655
HDP-018883	F	RT	CD	6	1	1	TRUE	vo2_corr_BW	0.196344			HDP-018883	F	RT	CD	6	1	1	TRUE	vco2_corr_BW	0.150566
HDP-018883	F	RT	CD	6	1	1	TRUE	vo2_corr_BW	0.207407			HDP-018883	F	RT	CD	6	1	1	TRUE	vco2_corr_BW	0.156725
HDP-018883	F	RT	CD	6	1	1	TRUE	vo2_corr_BW	0.168624			HDP-018883	F	RT	CD	6	1	1	TRUE	vco2_corr_BW	0.13019
HDP-018883	F	RT	CD	7	1	1	TRUE	vo2_corr_BW	0.170803			HDP-018883	F	RT	CD	7	1	1	TRUE	vco2_corr_BW	0.132101
HDP-018883	F	RT	CD	7	1	1	TRUE	vo2_corr_BW	0.173207			HDP-018883	F	RT	CD	7	1	1	TRUE	vco2_corr_BW	0.137149
HDP-018883	F	RT	CD	7	1	1	TRUE	vo2_corr_BW	0.191308			HDP-018883	F	RT	CD	7	1	1	TRUE	vco2_corr_BW	0.148256
HDP-018883	F	RT	CD	7	1	1	TRUE	vo2_corr_BW	0.178681			HDP-018883	F	RT	CD	7	1	1	TRUE	vco2_corr_BW	0.136821
HDP-018883	F	RT	CD	7	1	1	TRUE	vo2_corr_BW	0.168868			HDP-018883	F	RT	CD	7	1	1	TRUE	vco2_corr_BW	0.129023
HDP-018883	F	RT	CD	7	1	1	TRUE	vo2_corr_BW	0.16066			HDP-018883	F	RT	CD	7	1	1	TRUE	vco2_corr_BW	0.120248
HDP-018883	F	RT	CD	7	1	1	TRUE	vo2_corr_BW	0.133581			HDP-018883	F	RT	CD	7	1	1	TRUE	vco2_corr_BW	0.0992986
HDP-018883	F	RT	CD	7	1	1	TRUE	vo2_corr_BW	0.140109			HDP-018883	F	RT	CD	7	1	1	TRUE	vco2_corr_BW	0.0992277
HDP-018883	F	RT	CD	7	1	1	TRUE	vo2_corr_BW	0.12631			HDP-018883	F	RT	CD	7	1	1	TRUE	vco2_corr_BW	0.0897119
HDP-018883	F	RT	CD	7	1	1	TRUE	vo2_corr_BW	0.103902			HDP-018883	F	RT	CD	7	1	1	TRUE	vco2_corr_BW	0.0754421
HDP-018883	F	RT	CD	7	1	1	TRUE	vo2_corr_BW	0.102004			HDP-018883	F	RT	CD	7	1	1	TRUE	vco2_corr_BW	0.0727207
HDP-018883	F	RT	CD	7	1	1	TRUE	vo2_corr_BW	0.103939			HDP-018883	F	RT	CD	7	1	1	TRUE	vco2_corr_BW	0.0753512
HDP-018883	F	RT	CD	7	1	1	TRUE	vo2_corr_BW	0.0989488			HDP-018883	F	RT	CD	7	1	1	TRUE	vco2_corr_BW	0.074711
HDP-018883	F	RT	CD	7	1	1	TRUE	vo2_corr_BW	0.0899421			HDP-018883	F	RT	CD	7	1	1	TRUE	vco2_corr_BW	0.0674846
HDP-018883	F	RT	CD	7	1	1	TRUE	vo2_corr_BW	0.0821237			HDP-018883	F	RT	CD	7	1	1	TRUE	vco2_corr_BW	0.0626363
HDP-018883	F	RT	CD	7	1	1	TRUE	vo2_corr_BW	0.101202			HDP-018883	F	RT	CD	7	1	1	TRUE	vco2_corr_BW	0.0788706
HDP-018883	F	RT	CD	7	1	1	TRUE	vo2_corr_BW	0.115867			HDP-018883	F	RT	CD	7	1	1	TRUE	vco2_corr_BW	0.0881675
HDP-018883	F	RT	CD	7	1	1	TRUE	vo2_corr_BW	0.102171			HDP-018883	F	RT	CD	7	1	1	TRUE	vco2_corr_BW	0.076361
HDP-018883	F	RT	CD	7	1	1	TRUE	vo2_corr_BW	0.107798			HDP-018883	F	RT	CD	7	1	1	TRUE	vco2_corr_BW	0.0779914
HDP-018883	F	RT	CD	7	1	1	TRUE	vo2_corr_BW	0.113665			HDP-018883	F	RT	CD	7	1	1	TRUE	vco2_corr_BW	0.0824369
HDP-018883	F	RT	CD	8	1	1	TRUE	vo2_corr_BW	0.115434			HDP-018883	F	RT	CD	8	1	1	TRUE	vco2_corr_BW	0.084886
HDP-018883	F	RT	CD	8	1	1	TRUE	vo2_corr_BW	0.114319			HDP-018883	F	RT	CD	8	1	1	TRUE	vco2_corr_BW	0.0841639
HDP-018883	F	RT	CD	8	1	1	TRUE	vo2_corr_BW	0.102081			HDP-018883	F	RT	CD	8	1	1	TRUE	vco2_corr_BW	0.0754062
HDP-018883	F	RT	CD	8	1	1	TRUE	vo2_corr_BW	0.10234			HDP-018883	F	RT	CD	8	1	1	TRUE	vco2_corr_BW	0.0761733
HDP-018883	F	RT	CD	8	1	1	TRUE	vo2_corr_BW	0.113748			HDP-018883	F	RT	CD	8	1	1	TRUE	vco2_corr_BW	0.08561
HDP-018883	F	RT	CD	8	1	1	TRUE	vo2_corr_BW	0.120853			HDP-018883	F	RT	CD	8	1	1	TRUE	vco2_corr_BW	0.0896912
HDP-018883	F	RT	CD	8	1	1	TRUE	vo2_corr_BW	0.116222			HDP-018883	F	RT	CD	8	1	1	TRUE	vco2_corr_BW	0.0856441
HDP-018883	F	RT	CD	8	1	1	TRUE	vo2_corr_BW	0.117483			HDP-018883	F	RT	CD	8	1	1	TRUE	vco2_corr_BW	0.0850634
HDP-018883	F	RT	CD	8	1	1	TRUE	vo2_corr_BW	0.112846			HDP-018883	F	RT	CD	8	1	1	TRUE	vco2_corr_BW	0.0831825
HDP-018883	F	RT	CD	8	1	1	TRUE	vo2_corr_BW	0.112616			HDP-018883	F	RT	CD	8	1	1	TRUE	vco2_corr_BW	0.0856038
HDP-018883	F	RT	CD	8	1	1	TRUE	vo2_corr_BW	0.11638			HDP-018883	F	RT	CD	8	1	1	TRUE	vco2_corr_BW	0.0868604
HDP-018883	F	RT	CD	8	1	1	TRUE	vo2_corr_BW	0.113611			HDP-018883	F	RT	CD	8	1	1	TRUE	vco2_corr_BW	0.0845261
HDP-018883	F	RT	CD	8	1	1	TRUE	vo2_corr_BW	0.106684			HDP-018883	F	RT	CD	8	1	1	TRUE	vco2_corr_BW	0.076952
HDP-018883	F	RT	CD	8	1	1	TRUE	vo2_corr_BW	0.114077			HDP-018883	F	RT	CD	8	1	1	TRUE	vco2_corr_BW	0.0825423
HDP-018883	F	RT	CD	8	1	1	TRUE	vo2_corr_BW	0.12003			HDP-018883	F	RT	CD	8	1	1	TRUE	vco2_corr_BW	0.0894599
HDP-018883	F	RT	CD	8	1	1	TRUE	vo2_corr_BW	0.138673			HDP-018883	F	RT	CD	8	1	1	TRUE	vco2_corr_BW	0.103146
HDP-018883	F	RT	CD	8	1	1	TRUE	vo2_corr_BW	0.154642			HDP-018883	F	RT	CD	8	1	1	TRUE	vco2_corr_BW	0.114609
HDP-018883	F	RT	CD	8	1	1	TRUE	vo2_corr_BW	0.15102			HDP-018883	F	RT	CD	8	1	1	TRUE	vco2_corr_BW	0.113667
HDP-018883	F	RT	CD	8	1	1	TRUE	vo2_corr_BW	0.13451			HDP-018883	F	RT	CD	8	1	1	TRUE	vco2_corr_BW	0.102746
HDP-018883	F	RT	CD	8	1	1	TRUE	vo2_corr_BW	0.114001			HDP-018883	F	RT	CD	8	1	1	TRUE	vco2_corr_BW	0.0879434
HDP-018883	F	RT	CD	9	1	1	TRUE	vo2_corr_BW	0.110418			HDP-018883	F	RT	CD	9	1	1	TRUE	vco2_corr_BW	0.0842446
HDP-018883	F	RT	CD	9	1	1	TRUE	vo2_corr_BW	0.107148			HDP-018883	F	RT	CD	9	1	1	TRUE	vco2_corr_BW	0.0788097
HDP-018883	F	RT	CD	9	1	1	TRUE	vo2_corr_BW	0.119546			HDP-018883	F	RT	CD	9	1	1	TRUE	vco2_corr_BW	0.087415
HDP-018883	F	RT	CD	9	1	1	TRUE	vo2_corr_BW	0.150895			HDP-018883	F	RT	CD	9	1	1	TRUE	vco2_corr_BW	0.111235
HDP-018883	F	RT	CD	9	1	1	TRUE	vo2_corr_BW	0.126294			HDP-018883	F	RT	CD	9	1	1	TRUE	vco2_corr_BW	0.0950154
HDP-018883	F	RT	CD	9	1	1	TRUE	vo2_corr_BW	0.107053			HDP-018883	F	RT	CD	9	1	1	TRUE	vco2_corr_BW	0.0804338
HDP-018883	F	RT	CD	9	1	1	TRUE	vo2_corr_BW	0.113927			HDP-018883	F	RT	CD	9	1	1	TRUE	vco2_corr_BW	0.0852696
HDP-018883	F	RT	CD	9	1	1	TRUE	vo2_corr_BW	0.118659			HDP-018883	F	RT	CD	9	1	1	TRUE	vco2_corr_BW	0.0895393
HDP-018883	F	RT	CD	9	1	1	TRUE	vo2_corr_BW	0.12022			HDP-018883	F	RT	CD	9	1	1	TRUE	vco2_corr_BW	0.0879085
HDP-018883	F	RT	CD	9	1	1	TRUE	vo2_corr_BW	0.123609			HDP-018883	F	RT	CD	9	1	1	TRUE	vco2_corr_BW	0.0912642
HDP-018883	F	RT	CD	9	1	1	TRUE	vo2_corr_BW	0.11227			HDP-018883	F	RT	CD	9	1	1	TRUE	vco2_corr_BW	0.0858326
HDP-018883	F	RT	CD	9	1	1	TRUE	vo2_corr_BW	0.111838			HDP-018883	F	RT	CD	9	1	1	TRUE	vco2_corr_BW	0.0847771
HDP-018883	F	RT	CD	9	1	1	TRUE	vo2_corr_BW	0.111683			HDP-018883	F	RT	CD	9	1	1	TRUE	vco2_corr_BW	0.0804756
HDP-018883	F	RT	CD	9	1	1	TRUE	vo2_corr_BW	0.107298			HDP-018883	F	RT	CD	9	1	1	TRUE	vco2_corr_BW	0.0815344
HDP-018883	F	RT	CD	9	1	1	TRUE	vo2_corr_BW	0.101687			HDP-018883	F	RT	CD	9	1	1	TRUE	vco2_corr_BW	0.0779674
HDP-018883	F	RT	CD	9	1	1	TRUE	vo2_corr_BW	0.117652			HDP-018883	F	RT	CD	9	1	1	TRUE	vco2_corr_BW	0.0894697
HDP-018883	F	RT	CD	9	1	1	TRUE	vo2_corr_BW	0.164347			HDP-018883	F	RT	CD	9	1	1	TRUE	vco2_corr_BW	0.123936
HDP-018883	F	RT	CD	9	1	1	TRUE	vo2_corr_BW	0.166789			HDP-018883	F	RT	CD	9	1	1	TRUE	vco2_corr_BW	0.129562
HDP-018883	F	RT	CD	9	1	1	TRUE	vo2_corr_BW	0.170077			HDP-018883	F	RT	CD	9	1	1	TRUE	vco2_corr_BW	0.134407
HDP-018883	F	RT	CD	9	1	1	TRUE	vo2_corr_BW	0.177682			HDP-018883	F	RT	CD	9	1	1	TRUE	vco2_corr_BW	0.137731
HDP-018883	F	RT	CD	10	1	1	TRUE	vo2_corr_BW	0.191669			HDP-018883	F	RT	CD	10	1	1	TRUE	vco2_corr_BW	0.147295
HDP-018883	F	RT	CD	10	1	1	TRUE	vo2_corr_BW	0.190857			HDP-018883	F	RT	CD	10	1	1	TRUE	vco2_corr_BW	0.147291
HDP-018883	F	RT	CD	10	1	1	TRUE	vo2_corr_BW	0.19217			HDP-018883	F	RT	CD	10	1	1	TRUE	vco2_corr_BW	0.149101
HDP-018883	F	RT	CD	10	1	1	TRUE	vo2_corr_BW	0.19887			HDP-018883	F	RT	CD	10	1	1	TRUE	vco2_corr_BW	0.158413
HDP-018883	F	RT	CD	10	1	1	TRUE	vo2_corr_BW	0.178085			HDP-018883	F	RT	CD	10	1	1	TRUE	vco2_corr_BW	0.140947
HDP-018883	F	RT	CD	10	1	1	TRUE	vo2_corr_BW	0.195249			HDP-018883	F	RT	CD	10	1	1	TRUE	vco2_corr_BW	0.155044
HDP-018883	F	RT	CD	10	1	1	TRUE	vo2_corr_BW	0.202384			HDP-018883	F	RT	CD	10	1	1	TRUE	vco2_corr_BW	0.161981
HDP-018883	F	RT	CD	10	1	1	TRUE	vo2_corr_BW	0.174111			HDP-018883	F	RT	CD	10	1	1	TRUE	vco2_corr_BW	0.138009
HDP-018883	F	RT	CD	10	1	1	TRUE	vo2_corr_BW	0.166889			HDP-018883	F	RT	CD	10	1	1	TRUE	vco2_corr_BW	0.128675
HDP-018883	F	RT	CD	10	1	1	TRUE	vo2_corr_BW	0.188438			HDP-018883	F	RT	CD	10	1	1	TRUE	vco2_corr_BW	0.150618
HDP-018883	F	RT	CD	10	1	1	TRUE	vo2_corr_BW	0.18158			HDP-018883	F	RT	CD	10	1	1	TRUE	vco2_corr_BW	0.148063
HDP-018883	F	RT	CD	10	1	1	TRUE	vo2_corr_BW	0.164702			HDP-018883	F	RT	CD	10	1	1	TRUE	vco2_corr_BW	0.138517
HDP-018883	F	RT	CD	10	1	1	TRUE	vo2_corr_BW	0.174251			HDP-018883	F	RT	CD	10	1	1	TRUE	vco2_corr_BW	0.147406
HDP-018883	F	RT	CD	10	1	1	TRUE	vo2_corr_BW	0.176599			HDP-018883	F	RT	CD	10	1	1	TRUE	vco2_corr_BW	0.150306
HDP-018883	F	RT	CD	10	1	1	TRUE	vo2_corr_BW	0.181938			HDP-018883	F	RT	CD	10	1	1	TRUE	vco2_corr_BW	0.155357
HDP-018883	F	RT	CD	10	1	1	TRUE	vo2_corr_BW	0.195352			HDP-018883	F	RT	CD	10	1	1	TRUE	vco2_corr_BW	0.170842
HDP-018883	F	RT	CD	10	1	1	TRUE	vo2_corr_BW	0.167761			HDP-018883	F	RT	CD	10	1	1	TRUE	vco2_corr_BW	0.148469
HDP-018883	F	RT	CD	10	1	1	TRUE	vo2_corr_BW	0.168174			HDP-018883	F	RT	CD	10	1	1	TRUE	vco2_corr_BW	0.15577
HDP-018883	F	RT	CD	10	1	1	TRUE	vo2_corr_BW	0.163699			HDP-018883	F	RT	CD	10	1	1	TRUE	vco2_corr_BW	0.154868
HDP-018883	F	RT	CD	10	1	1	TRUE	vo2_corr_BW	0.166597			HDP-018883	F	RT	CD	10	1	1	TRUE	vco2_corr_BW	0.16182
HDP-018883	F	RT	CD	11	1	1	TRUE	vo2_corr_BW	0.173308			HDP-018883	F	RT	CD	11	1	1	TRUE	vco2_corr_BW	0.16866
HDP-018883	F	RT	CD	11	1	1	TRUE	vo2_corr_BW	0.187825			HDP-018883	F	RT	CD	11	1	1	TRUE	vco2_corr_BW	0.183126
HDP-018883	F	RT	CD	11	1	1	TRUE	vo2_corr_BW	0.178983			HDP-018883	F	RT	CD	11	1	1	TRUE	vco2_corr_BW	0.174272
HDP-018883	F	RT	CD	11	1	1	TRUE	vo2_corr_BW	0.136077			HDP-018883	F	RT	CD	11	1	1	TRUE	vco2_corr_BW	0.129927
HDP-018883	F	RT	CD	11	1	1	TRUE	vo2_corr_BW	0.118306			HDP-018883	F	RT	CD	11	1	1	TRUE	vco2_corr_BW	0.11495
HDP-018883	F	RT	CD	11	1	1	TRUE	vo2_corr_BW	0.104457			HDP-018883	F	RT	CD	11	1	1	TRUE	vco2_corr_BW	0.100039
HDP-018883	F	RT	CD	11	1	1	TRUE	vo2_corr_BW	0.117721			HDP-018883	F	RT	CD	11	1	1	TRUE	vco2_corr_BW	0.111122
HDP-018883	F	RT	CD	11	1	1	TRUE	vo2_corr_BW	0.135411			HDP-018883	F	RT	CD	11	1	1	TRUE	vco2_corr_BW	0.128418
HDP-018883	F	RT	CD	11	1	1	TRUE	vo2_corr_BW	0.122515			HDP-018883	F	RT	CD	11	1	1	TRUE	vco2_corr_BW	0.118175
HDP-018883	F	RT	CD	11	1	1	TRUE	vo2_corr_BW	0.149582			HDP-018883	F	RT	CD	11	1	1	TRUE	vco2_corr_BW	0.149491
HDP-018883	F	RT	CD	11	1	1	TRUE	vo2_corr_BW	0.125264			HDP-018883	F	RT	CD	11	1	1	TRUE	vco2_corr_BW	0.120207
HDP-018883	F	RT	CD	11	1	1	TRUE	vo2_corr_BW	0.107764			HDP-018883	F	RT	CD	11	1	1	TRUE	vco2_corr_BW	0.102965
HDP-018883	F	RT	CD	11	1	1	TRUE	vo2_corr_BW	0.109079			HDP-018883	F	RT	CD	11	1	1	TRUE	vco2_corr_BW	0.104277
HDP-018883	F	RT	CD	11	1	1	TRUE	vo2_corr_BW	0.166217			HDP-018883	F	RT	CD	11	1	1	TRUE	vco2_corr_BW	0.162789
HDP-018883	F	RT	CD	11	1	1	TRUE	vo2_corr_BW	0.10625			HDP-018883	F	RT	CD	11	1	1	TRUE	vco2_corr_BW	0.108134
HDP-018883	F	RT	CD	11	1	1	TRUE	vo2_corr_BW	0.0985782			HDP-018883	F	RT	CD	11	1	1	TRUE	vco2_corr_BW	0.0954811
HDP-018883	F	RT	CD	11	1	1	TRUE	vo2_corr_BW	0.102582			HDP-018883	F	RT	CD	11	1	1	TRUE	vco2_corr_BW	0.0936025
HDP-018883	F	RT	CD	11	1	1	TRUE	vo2_corr_BW	0.10717			HDP-018883	F	RT	CD	11	1	1	TRUE	vco2_corr_BW	0.100586
HDP-018883	F	RT	CD	11	1	1	TRUE	vo2_corr_BW	0.103092			HDP-018883	F	RT	CD	11	1	1	TRUE	vco2_corr_BW	0.101629
HDP-018883	F	RT	CD	11	1	1	TRUE	vo2_corr_BW	0.104594			HDP-018883	F	RT	CD	11	1	1	TRUE	vco2_corr_BW	0.101659
HDP-018883	F	RT	CD	12	1	1	FALSE	vo2_corr_BW	0.108124			HDP-018883	F	RT	CD	12	1	1	FALSE	vco2_corr_BW	0.104162
HDP-018883	F	RT	CD	12	1	1	FALSE	vo2_corr_BW	0.122664			HDP-018883	F	RT	CD	12	1	1	FALSE	vco2_corr_BW	0.120362
HDP-018883	F	RT	CD	12	1	1	FALSE	vo2_corr_BW	0.112517			HDP-018883	F	RT	CD	12	1	1	FALSE	vco2_corr_BW	0.106416
HDP-018883	F	RT	CD	12	1	1	FALSE	vo2_corr_BW	0.112911			HDP-018883	F	RT	CD	12	1	1	FALSE	vco2_corr_BW	0.106858
HDP-018883	F	RT	CD	12	1	1	FALSE	vo2_corr_BW	0.135878			HDP-018883	F	RT	CD	12	1	1	FALSE	vco2_corr_BW	0.130515
HDP-018883	F	RT	CD	12	1	1	FALSE	vo2_corr_BW	0.12713			HDP-018883	F	RT	CD	12	1	1	FALSE	vco2_corr_BW	0.125479
HDP-018883	F	RT	CD	12	1	1	FALSE	vo2_corr_BW	0.143396			HDP-018883	F	RT	CD	12	1	1	FALSE	vco2_corr_BW	0.141618
HDP-018883	F	RT	CD	12	1	1	FALSE	vo2_corr_BW	0.163739			HDP-018883	F	RT	CD	12	1	1	FALSE	vco2_corr_BW	0.16743
HDP-018883	F	RT	CD	12	1	1	FALSE	vo2_corr_BW	0.177858			HDP-018883	F	RT	CD	12	1	1	FALSE	vco2_corr_BW	0.182778
HDP-018883	F	RT	CD	12	1	1	FALSE	vo2_corr_BW	0.174766			HDP-018883	F	RT	CD	12	1	1	FALSE	vco2_corr_BW	0.172656
HDP-018883	F	RT	CD	12	1	1	FALSE	vo2_corr_BW	0.186672			HDP-018883	F	RT	CD	12	1	1	FALSE	vco2_corr_BW	0.181887
HDP-018883	F	RT	CD	12	1	1	FALSE	vo2_corr_BW	0.175936			HDP-018883	F	RT	CD	12	1	1	FALSE	vco2_corr_BW	0.166905
HDP-018883	F	RT	CD	12	1	1	FALSE	vo2_corr_BW	0.180936			HDP-018883	F	RT	CD	12	1	1	FALSE	vco2_corr_BW	0.171669
HDP-018883	F	RT	CD	12	1	1	FALSE	vo2_corr_BW	0.200824			HDP-018883	F	RT	CD	12	1	1	FALSE	vco2_corr_BW	0.186496
HDP-018883	F	RT	CD	12	1	1	FALSE	vo2_corr_BW	0.174591			HDP-018883	F	RT	CD	12	1	1	FALSE	vco2_corr_BW	0.158408
HDP-018883	F	RT	CD	12	1	1	FALSE	vo2_corr_BW	0.146804			HDP-018883	F	RT	CD	12	1	1	FALSE	vco2_corr_BW	0.135305
HDP-018883	F	RT	CD	12	1	1	FALSE	vo2_corr_BW	0.153292			HDP-018883	F	RT	CD	12	1	1	FALSE	vco2_corr_BW	0.143896
HDP-018883	F	RT	CD	12	1	1	FALSE	vo2_corr_BW	0.168598			HDP-018883	F	RT	CD	12	1	1	FALSE	vco2_corr_BW	0.161218
HDP-018883	F	RT	CD	12	1	1	FALSE	vo2_corr_BW	0.176136			HDP-018883	F	RT	CD	12	1	1	FALSE	vco2_corr_BW	0.167872
HDP-018883	F	RT	CD	12	1	1	FALSE	vo2_corr_BW	0.198277			HDP-018883	F	RT	CD	12	1	1	FALSE	vco2_corr_BW	0.19486
HDP-018883	F	RT	CD	13	1	1	FALSE	vo2_corr_BW	0.179452			HDP-018883	F	RT	CD	13	1	1	FALSE	vco2_corr_BW	0.178927
HDP-018883	F	RT	CD	13	1	1	FALSE	vo2_corr_BW	0.169028			HDP-018883	F	RT	CD	13	1	1	FALSE	vco2_corr_BW	0.16515
HDP-018883	F	RT	CD	13	1	1	FALSE	vo2_corr_BW	0.200276			HDP-018883	F	RT	CD	13	1	1	FALSE	vco2_corr_BW	0.198946
HDP-018883	F	RT	CD	13	1	1	FALSE	vo2_corr_BW	0.206393			HDP-018883	F	RT	CD	13	1	1	FALSE	vco2_corr_BW	0.201357
HDP-018883	F	RT	CD	13	1	1	FALSE	vo2_corr_BW	0.178739			HDP-018883	F	RT	CD	13	1	1	FALSE	vco2_corr_BW	0.171116
HDP-018883	F	RT	CD	13	1	1	FALSE	vo2_corr_BW	0.169626			HDP-018883	F	RT	CD	13	1	1	FALSE	vco2_corr_BW	0.164158
HDP-018883	F	RT	CD	13	1	1	FALSE	vo2_corr_BW	0.203738			HDP-018883	F	RT	CD	13	1	1	FALSE	vco2_corr_BW	0.193644
HDP-018883	F	RT	CD	13	1	1	FALSE	vo2_corr_BW	0.190469			HDP-018883	F	RT	CD	13	1	1	FALSE	vco2_corr_BW	0.181672
HDP-018883	F	RT	CD	13	1	1	FALSE	vo2_corr_BW	0.148885			HDP-018883	F	RT	CD	13	1	1	FALSE	vco2_corr_BW	0.137387
HDP-018883	F	RT	CD	13	1	1	FALSE	vo2_corr_BW	0.165619			HDP-018883	F	RT	CD	13	1	1	FALSE	vco2_corr_BW	0.153094
HDP-018883	F	RT	CD	13	1	1	FALSE	vo2_corr_BW	0.196807			HDP-018883	F	RT	CD	13	1	1	FALSE	vco2_corr_BW	0.183361
HDP-018883	F	RT	CD	13	1	1	FALSE	vo2_corr_BW	0.191699			HDP-018883	F	RT	CD	13	1	1	FALSE	vco2_corr_BW	0.177001
HDP-018883	F	RT	CD	13	1	1	FALSE	vo2_corr_BW	0.189463			HDP-018883	F	RT	CD	13	1	1	FALSE	vco2_corr_BW	0.174509
HDP-018883	F	RT	CD	13	1	1	FALSE	vo2_corr_BW	0.200004			HDP-018883	F	RT	CD	13	1	1	FALSE	vco2_corr_BW	0.182215
HDP-018883	F	RT	CD	13	1	1	FALSE	vo2_corr_BW	0.178752			HDP-018883	F	RT	CD	13	1	1	FALSE	vco2_corr_BW	0.163131
HDP-018883	F	RT	CD	13	1	1	FALSE	vo2_corr_BW	0.185714			HDP-018883	F	RT	CD	13	1	1	FALSE	vco2_corr_BW	0.164424
HDP-018883	F	RT	CD	13	1	1	FALSE	vo2_corr_BW	0.199446			HDP-018883	F	RT	CD	13	1	1	FALSE	vco2_corr_BW	0.167222
HDP-018883	F	RT	CD	13	1	1	FALSE	vo2_corr_BW	0.157923			HDP-018883	F	RT	CD	13	1	1	FALSE	vco2_corr_BW	0.139188
HDP-018883	F	RT	CD	13	1	1	FALSE	vo2_corr_BW	0.160233			HDP-018883	F	RT	CD	13	1	1	FALSE	vco2_corr_BW	0.144102
HDP-018883	F	RT	CD	13	1	1	FALSE	vo2_corr_BW	0.161028			HDP-018883	F	RT	CD	13	1	1	FALSE	vco2_corr_BW	0.139226
HDP-018883	F	RT	CD	14	1	1	FALSE	vo2_corr_BW	0.18712			HDP-018883	F	RT	CD	14	1	1	FALSE	vco2_corr_BW	0.163565
HDP-018883	F	RT	CD	14	1	1	FALSE	vo2_corr_BW	0.176851			HDP-018883	F	RT	CD	14	1	1	FALSE	vco2_corr_BW	0.152197
HDP-018883	F	RT	CD	14	1	1	FALSE	vo2_corr_BW	0.179636			HDP-018883	F	RT	CD	14	1	1	FALSE	vco2_corr_BW	0.150298
HDP-018883	F	RT	CD	14	1	1	FALSE	vo2_corr_BW	0.170681			HDP-018883	F	RT	CD	14	1	1	FALSE	vco2_corr_BW	0.143984
HDP-018883	F	RT	CD	14	1	1	FALSE	vo2_corr_BW	0.176346			HDP-018883	F	RT	CD	14	1	1	FALSE	vco2_corr_BW	0.155093
HDP-018883	F	RT	CD	14	1	1	FALSE	vo2_corr_BW	0.175454			HDP-018883	F	RT	CD	14	1	1	FALSE	vco2_corr_BW	0.16075
HDP-018883	F	RT	CD	14	1	1	FALSE	vo2_corr_BW	0.171787			HDP-018883	F	RT	CD	14	1	1	FALSE	vco2_corr_BW	0.150552
HDP-018883	F	RT	CD	14	1	1	FALSE	vo2_corr_BW	0.191723			HDP-018883	F	RT	CD	14	1	1	FALSE	vco2_corr_BW	0.158685
HDP-018883	F	RT	CD	14	1	1	FALSE	vo2_corr_BW	0.168797			HDP-018883	F	RT	CD	14	1	1	FALSE	vco2_corr_BW	0.140442
HDP-018883	F	RT	CD	14	1	1	FALSE	vo2_corr_BW	0.18082			HDP-018883	F	RT	CD	14	1	1	FALSE	vco2_corr_BW	0.151392
HDP-018883	F	RT	CD	14	1	1	FALSE	vo2_corr_BW	0.176897			HDP-018883	F	RT	CD	14	1	1	FALSE	vco2_corr_BW	0.146994
HDP-018883	F	RT	CD	14	1	1	FALSE	vo2_corr_BW	0.162478			HDP-018883	F	RT	CD	14	1	1	FALSE	vco2_corr_BW	0.132399
HDP-018883	F	RT	CD	14	1	1	FALSE	vo2_corr_BW	0.157799			HDP-018883	F	RT	CD	14	1	1	FALSE	vco2_corr_BW	0.13266
HDP-018883	F	RT	CD	14	1	1	FALSE	vo2_corr_BW	0.170367			HDP-018883	F	RT	CD	14	1	1	FALSE	vco2_corr_BW	0.144299
HDP-018883	F	RT	CD	14	1	1	FALSE	vo2_corr_BW	0.170421			HDP-018883	F	RT	CD	14	1	1	FALSE	vco2_corr_BW	0.145362
HDP-018883	F	RT	CD	14	1	1	FALSE	vo2_corr_BW	0.17332			HDP-018883	F	RT	CD	14	1	1	FALSE	vco2_corr_BW	0.151452
HDP-018883	F	RT	CD	14	1	1	FALSE	vo2_corr_BW	0.17973			HDP-018883	F	RT	CD	14	1	1	FALSE	vco2_corr_BW	0.159818
HDP-018883	F	RT	CD	14	1	1	FALSE	vo2_corr_BW	0.176324			HDP-018883	F	RT	CD	14	1	1	FALSE	vco2_corr_BW	0.159036
HDP-018883	F	RT	CD	14	1	1	FALSE	vo2_corr_BW	0.190659			HDP-018883	F	RT	CD	14	1	1	FALSE	vco2_corr_BW	0.174723
HDP-018883	F	RT	CD	14	1	1	FALSE	vo2_corr_BW	0.163557			HDP-018883	F	RT	CD	14	1	1	FALSE	vco2_corr_BW	0.145795
HDP-018883	F	RT	CD	15	1	1	FALSE	vo2_corr_BW	0.164604			HDP-018883	F	RT	CD	15	1	1	FALSE	vco2_corr_BW	0.150115
HDP-018883	F	RT	CD	15	1	1	FALSE	vo2_corr_BW	0.168916			HDP-018883	F	RT	CD	15	1	1	FALSE	vco2_corr_BW	0.159737
HDP-018883	F	RT	CD	15	1	1	FALSE	vo2_corr_BW	0.18551			HDP-018883	F	RT	CD	15	1	1	FALSE	vco2_corr_BW	0.177501
HDP-018883	F	RT	CD	15	1	1	FALSE	vo2_corr_BW	0.188413			HDP-018883	F	RT	CD	15	1	1	FALSE	vco2_corr_BW	0.184233
HDP-018883	F	RT	CD	15	1	1	FALSE	vo2_corr_BW	0.185544			HDP-018883	F	RT	CD	15	1	1	FALSE	vco2_corr_BW	0.186926
HDP-018883	F	RT	CD	15	1	1	FALSE	vo2_corr_BW	0.141458			HDP-018883	F	RT	CD	15	1	1	FALSE	vco2_corr_BW	0.141498
HDP-018883	F	RT	CD	15	1	1	FALSE	vo2_corr_BW	0.170083			HDP-018883	F	RT	CD	15	1	1	FALSE	vco2_corr_BW	0.168497
HDP-018883	F	RT	CD	15	1	1	FALSE	vo2_corr_BW	0.183507			HDP-018883	F	RT	CD	15	1	1	FALSE	vco2_corr_BW	0.182285
HDP-018883	F	RT	CD	15	1	1	FALSE	vo2_corr_BW	0.164215			HDP-018883	F	RT	CD	15	1	1	FALSE	vco2_corr_BW	0.166484
HDP-018883	F	RT	CD	15	1	1	FALSE	vo2_corr_BW	0.16049			HDP-018883	F	RT	CD	15	1	1	FALSE	vco2_corr_BW	0.161409
HDP-018883	F	RT	CD	15	1	1	FALSE	vo2_corr_BW	0.178249			HDP-018883	F	RT	CD	15	1	1	FALSE	vco2_corr_BW	0.175602
HDP-018883	F	RT	CD	15	1	1	FALSE	vo2_corr_BW	0.155291			HDP-018883	F	RT	CD	15	1	1	FALSE	vco2_corr_BW	0.147317
HDP-018883	F	RT	CD	15	1	1	FALSE	vo2_corr_BW	0.125608			HDP-018883	F	RT	CD	15	1	1	FALSE	vco2_corr_BW	0.119543
HDP-018883	F	RT	CD	15	1	1	FALSE	vo2_corr_BW	0.114303			HDP-018883	F	RT	CD	15	1	1	FALSE	vco2_corr_BW	0.108492
HDP-018883	F	RT	CD	15	1	1	FALSE	vo2_corr_BW	0.108453			HDP-018883	F	RT	CD	15	1	1	FALSE	vco2_corr_BW	0.111466
HDP-018883	F	RT	CD	15	1	1	FALSE	vo2_corr_BW	0.114368			HDP-018883	F	RT	CD	15	1	1	FALSE	vco2_corr_BW	0.119383
HDP-018883	F	RT	CD	15	1	1	FALSE	vo2_corr_BW	0.105033			HDP-018883	F	RT	CD	15	1	1	FALSE	vco2_corr_BW	0.107536
HDP-018883	F	RT	CD	15	1	1	FALSE	vo2_corr_BW	0.0934324			HDP-018883	F	RT	CD	15	1	1	FALSE	vco2_corr_BW	0.0958869
HDP-018883	F	RT	CD	15	1	1	FALSE	vo2_corr_BW	0.0980827			HDP-018883	F	RT	CD	15	1	1	FALSE	vco2_corr_BW	0.0969427
HDP-018883	F	RT	CD	15	1	1	FALSE	vo2_corr_BW	0.10884			HDP-018883	F	RT	CD	15	1	1	FALSE	vco2_corr_BW	0.109767
HDP-018883	F	RT	CD	16	1	1	FALSE	vo2_corr_BW	0.107756			HDP-018883	F	RT	CD	16	1	1	FALSE	vco2_corr_BW	0.110744
HDP-018883	F	RT	CD	16	1	1	FALSE	vo2_corr_BW	0.113081			HDP-018883	F	RT	CD	16	1	1	FALSE	vco2_corr_BW	0.115033
HDP-018883	F	RT	CD	16	1	1	FALSE	vo2_corr_BW	0.112814			HDP-018883	F	RT	CD	16	1	1	FALSE	vco2_corr_BW	0.113103
HDP-018883	F	RT	CD	16	1	1	FALSE	vo2_corr_BW	0.111009			HDP-018883	F	RT	CD	16	1	1	FALSE	vco2_corr_BW	0.112364
HDP-018883	F	RT	CD	16	1	1	FALSE	vo2_corr_BW	0.105762			HDP-018883	F	RT	CD	16	1	1	FALSE	vco2_corr_BW	0.105285
HDP-018883	F	RT	CD	16	1	1	FALSE	vo2_corr_BW	0.109393			HDP-018883	F	RT	CD	16	1	1	FALSE	vco2_corr_BW	0.107766
HDP-018883	F	RT	CD	16	1	1	FALSE	vo2_corr_BW	0.115466			HDP-018883	F	RT	CD	16	1	1	FALSE	vco2_corr_BW	0.114782
HDP-018883	F	RT	CD	16	1	1	FALSE	vo2_corr_BW	0.129165			HDP-018883	F	RT	CD	16	1	1	FALSE	vco2_corr_BW	0.13357
HDP-018883	F	RT	CD	16	1	1	FALSE	vo2_corr_BW	0.139754			HDP-018883	F	RT	CD	16	1	1	FALSE	vco2_corr_BW	0.140944
HDP-018883	F	RT	CD	16	1	1	FALSE	vo2_corr_BW	0.136387			HDP-018883	F	RT	CD	16	1	1	FALSE	vco2_corr_BW	0.13996
HDP-018883	F	RT	CD	16	1	1	FALSE	vo2_corr_BW	0.169228			HDP-018883	F	RT	CD	16	1	1	FALSE	vco2_corr_BW	0.172771
HDP-018883	F	RT	CD	16	1	1	FALSE	vo2_corr_BW	0.172058			HDP-018883	F	RT	CD	16	1	1	FALSE	vco2_corr_BW	0.17161
HDP-018883	F	RT	CD	16	1	1	FALSE	vo2_corr_BW	0.144164			HDP-018883	F	RT	CD	16	1	1	FALSE	vco2_corr_BW	0.145088
HDP-018883	F	RT	CD	16	1	1	FALSE	vo2_corr_BW	0.165522			HDP-018883	F	RT	CD	16	1	1	FALSE	vco2_corr_BW	0.165649
HDP-018883	F	RT	CD	16	1	1	FALSE	vo2_corr_BW	0.180637			HDP-018883	F	RT	CD	16	1	1	FALSE	vco2_corr_BW	0.177691
HDP-018883	F	RT	CD	16	1	1	FALSE	vo2_corr_BW	0.182674			HDP-018883	F	RT	CD	16	1	1	FALSE	vco2_corr_BW	0.181846
HDP-018883	F	RT	CD	16	1	1	FALSE	vo2_corr_BW	0.185656			HDP-018883	F	RT	CD	16	1	1	FALSE	vco2_corr_BW	0.186557
HDP-018883	F	RT	CD	16	1	1	FALSE	vo2_corr_BW	0.165973			HDP-018883	F	RT	CD	16	1	1	FALSE	vco2_corr_BW	0.16438
HDP-018883	F	RT	CD	16	1	1	FALSE	vo2_corr_BW	0.169348			HDP-018883	F	RT	CD	16	1	1	FALSE	vco2_corr_BW	0.169953
HDP-018883	F	RT	CD	16	1	1	FALSE	vo2_corr_BW	0.180774			HDP-018883	F	RT	CD	16	1	1	FALSE	vco2_corr_BW	0.179833
HDP-018883	F	RT	CD	17	2	1	FALSE	vo2_corr_BW	0.178489			HDP-018883	F	RT	CD	17	2	1	FALSE	vco2_corr_BW	0.174849
HDP-018883	F	RT	CD	17	2	1	FALSE	vo2_corr_BW	0.182632			HDP-018883	F	RT	CD	17	2	1	FALSE	vco2_corr_BW	0.180068
HDP-018883	F	RT	CD	17	2	1	FALSE	vo2_corr_BW	0.20253			HDP-018883	F	RT	CD	17	2	1	FALSE	vco2_corr_BW	0.197386
HDP-018883	F	RT	CD	17	2	1	FALSE	vo2_corr_BW	0.180979			HDP-018883	F	RT	CD	17	2	1	FALSE	vco2_corr_BW	0.167977
HDP-018883	F	RT	CD	17	2	1	FALSE	vo2_corr_BW	0.164549			HDP-018883	F	RT	CD	17	2	1	FALSE	vco2_corr_BW	0.153489
HDP-018883	F	RT	CD	17	2	1	FALSE	vo2_corr_BW	0.168216			HDP-018883	F	RT	CD	17	2	1	FALSE	vco2_corr_BW	0.159755
HDP-018883	F	RT	CD	17	2	1	FALSE	vo2_corr_BW	0.175713			HDP-018883	F	RT	CD	17	2	1	FALSE	vco2_corr_BW	0.165627
HDP-018883	F	RT	CD	17	2	1	FALSE	vo2_corr_BW	0.175535			HDP-018883	F	RT	CD	17	2	1	FALSE	vco2_corr_BW	0.167323
HDP-018883	F	RT	CD	17	2	1	FALSE	vo2_corr_BW	0.177124			HDP-018883	F	RT	CD	17	2	1	FALSE	vco2_corr_BW	0.166968
HDP-018883	F	RT	CD	17	2	1	FALSE	vo2_corr_BW	0.179015			HDP-018883	F	RT	CD	17	2	1	FALSE	vco2_corr_BW	0.164836
HDP-018883	F	RT	CD	17	2	1	FALSE	vo2_corr_BW	0.19412			HDP-018883	F	RT	CD	17	2	1	FALSE	vco2_corr_BW	0.178864
HDP-018883	F	RT	CD	17	2	1	FALSE	vo2_corr_BW	0.197799			HDP-018883	F	RT	CD	17	2	1	FALSE	vco2_corr_BW	0.180727
HDP-018883	F	RT	CD	17	2	1	FALSE	vo2_corr_BW	0.166206			HDP-018883	F	RT	CD	17	2	1	FALSE	vco2_corr_BW	0.147951
HDP-018883	F	RT	CD	17	2	1	FALSE	vo2_corr_BW	0.166846			HDP-018883	F	RT	CD	17	2	1	FALSE	vco2_corr_BW	0.151262
HDP-018883	F	RT	CD	17	2	1	FALSE	vo2_corr_BW	0.179409			HDP-018883	F	RT	CD	17	2	1	FALSE	vco2_corr_BW	0.164495
HDP-018883	F	RT	CD	17	2	1	FALSE	vo2_corr_BW	0.196076			HDP-018883	F	RT	CD	17	2	1	FALSE	vco2_corr_BW	0.180266
HDP-018883	F	RT	CD	17	2	1	FALSE	vo2_corr_BW	0.191226			HDP-018883	F	RT	CD	17	2	1	FALSE	vco2_corr_BW	0.173007
HDP-018883	F	RT	CD	17	2	1	FALSE	vo2_corr_BW	0.161607			HDP-018883	F	RT	CD	17	2	1	FALSE	vco2_corr_BW	0.141648
HDP-018883	F	RT	CD	17	2	1	FALSE	vo2_corr_BW	0.161629			HDP-018883	F	RT	CD	17	2	1	FALSE	vco2_corr_BW	0.141197
HDP-018883	F	RT	CD	17	2	1	FALSE	vo2_corr_BW	0.169264			HDP-018883	F	RT	CD	17	2	1	FALSE	vco2_corr_BW	0.14745
HDP-018883	F	RT	CD	18	2	1	FALSE	vo2_corr_BW	0.178501			HDP-018883	F	RT	CD	18	2	1	FALSE	vco2_corr_BW	0.157873
HDP-018883	F	RT	CD	18	2	1	FALSE	vo2_corr_BW	0.194738			HDP-018883	F	RT	CD	18	2	1	FALSE	vco2_corr_BW	0.173013
HDP-018883	F	RT	CD	18	2	1	FALSE	vo2_corr_BW	0.184246			HDP-018883	F	RT	CD	18	2	1	FALSE	vco2_corr_BW	0.160472
HDP-018883	F	RT	CD	18	2	1	FALSE	vo2_corr_BW	0.172375			HDP-018883	F	RT	CD	18	2	1	FALSE	vco2_corr_BW	0.150311
HDP-018883	F	RT	CD	18	2	1	FALSE	vo2_corr_BW	0.177158			HDP-018883	F	RT	CD	18	2	1	FALSE	vco2_corr_BW	0.153689
HDP-018883	F	RT	CD	18	2	1	FALSE	vo2_corr_BW	0.184913			HDP-018883	F	RT	CD	18	2	1	FALSE	vco2_corr_BW	0.155821
HDP-018883	F	RT	CD	18	2	1	FALSE	vo2_corr_BW	0.204143			HDP-018883	F	RT	CD	18	2	1	FALSE	vco2_corr_BW	0.17073
HDP-018883	F	RT	CD	18	2	1	FALSE	vo2_corr_BW	0.16337			HDP-018883	F	RT	CD	18	2	1	FALSE	vco2_corr_BW	0.133701
HDP-018883	F	RT	CD	18	2	1	FALSE	vo2_corr_BW	0.155125			HDP-018883	F	RT	CD	18	2	1	FALSE	vco2_corr_BW	0.128737
HDP-018883	F	RT	CD	18	2	1	FALSE	vo2_corr_BW	0.168609			HDP-018883	F	RT	CD	18	2	1	FALSE	vco2_corr_BW	0.142053
HDP-018883	F	RT	CD	18	2	1	FALSE	vo2_corr_BW	0.178716			HDP-018883	F	RT	CD	18	2	1	FALSE	vco2_corr_BW	0.152887
HDP-018883	F	RT	CD	18	2	1	FALSE	vo2_corr_BW	0.17824			HDP-018883	F	RT	CD	18	2	1	FALSE	vco2_corr_BW	0.152236
HDP-018883	F	RT	CD	18	2	1	FALSE	vo2_corr_BW	0.184237			HDP-018883	F	RT	CD	18	2	1	FALSE	vco2_corr_BW	0.156869
HDP-018883	F	RT	CD	18	2	1	FALSE	vo2_corr_BW	0.186778			HDP-018883	F	RT	CD	18	2	1	FALSE	vco2_corr_BW	0.157588
HDP-018883	F	RT	CD	18	2	1	FALSE	vo2_corr_BW	0.171701			HDP-018883	F	RT	CD	18	2	1	FALSE	vco2_corr_BW	0.14114
HDP-018883	F	RT	CD	18	2	1	FALSE	vo2_corr_BW	0.152127			HDP-018883	F	RT	CD	18	2	1	FALSE	vco2_corr_BW	0.126727
HDP-018883	F	RT	CD	18	2	1	FALSE	vo2_corr_BW	0.166937			HDP-018883	F	RT	CD	18	2	1	FALSE	vco2_corr_BW	0.140839
HDP-018883	F	RT	CD	18	2	1	FALSE	vo2_corr_BW	0.166214			HDP-018883	F	RT	CD	18	2	1	FALSE	vco2_corr_BW	0.136171
HDP-018883	F	RT	CD	18	2	1	FALSE	vo2_corr_BW	0.184106			HDP-018883	F	RT	CD	18	2	1	FALSE	vco2_corr_BW	0.152068
HDP-018883	F	RT	CD	18	2	1	FALSE	vo2_corr_BW	0.168031			HDP-018883	F	RT	CD	18	2	1	FALSE	vco2_corr_BW	0.138422
HDP-018883	F	RT	CD	19	2	1	FALSE	vo2_corr_BW	0.192063			HDP-018883	F	RT	CD	19	2	1	FALSE	vco2_corr_BW	0.163922
HDP-018883	F	RT	CD	19	2	1	FALSE	vo2_corr_BW	0.213501			HDP-018883	F	RT	CD	19	2	1	FALSE	vco2_corr_BW	0.182358
HDP-018883	F	RT	CD	19	2	1	FALSE	vo2_corr_BW	0.193238			HDP-018883	F	RT	CD	19	2	1	FALSE	vco2_corr_BW	0.161246
HDP-018883	F	RT	CD	19	2	1	FALSE	vo2_corr_BW	0.193994			HDP-018883	F	RT	CD	19	2	1	FALSE	vco2_corr_BW	0.1603
HDP-018883	F	RT	CD	19	2	1	FALSE	vo2_corr_BW	0.174761			HDP-018883	F	RT	CD	19	2	1	FALSE	vco2_corr_BW	0.144484
HDP-018883	F	RT	CD	19	2	1	FALSE	vo2_corr_BW	0.161823			HDP-018883	F	RT	CD	19	2	1	FALSE	vco2_corr_BW	0.132146
HDP-018883	F	RT	CD	19	2	1	FALSE	vo2_corr_BW	0.162694			HDP-018883	F	RT	CD	19	2	1	FALSE	vco2_corr_BW	0.131918
HDP-018883	F	RT	CD	19	2	1	FALSE	vo2_corr_BW	0.174239			HDP-018883	F	RT	CD	19	2	1	FALSE	vco2_corr_BW	0.148087
HDP-018883	F	RT	CD	19	2	1	FALSE	vo2_corr_BW	0.174386			HDP-018883	F	RT	CD	19	2	1	FALSE	vco2_corr_BW	0.149503
HDP-018883	F	RT	CD	19	2	1	FALSE	vo2_corr_BW	0.194667			HDP-018883	F	RT	CD	19	2	1	FALSE	vco2_corr_BW	0.166402
HDP-018883	F	RT	CD	19	2	1	FALSE	vo2_corr_BW	0.223348			HDP-018883	F	RT	CD	19	2	1	FALSE	vco2_corr_BW	0.191224
HDP-018883	F	RT	CD	19	2	1	FALSE	vo2_corr_BW	0.203767			HDP-018883	F	RT	CD	19	2	1	FALSE	vco2_corr_BW	0.165778
HDP-018883	F	RT	CD	19	2	1	FALSE	vo2_corr_BW	0.190177			HDP-018883	F	RT	CD	19	2	1	FALSE	vco2_corr_BW	0.153075
HDP-018883	F	RT	CD	19	2	1	FALSE	vo2_corr_BW	0.219125			HDP-018883	F	RT	CD	19	2	1	FALSE	vco2_corr_BW	0.176195
HDP-018883	F	RT	CD	19	2	1	FALSE	vo2_corr_BW	0.19072			HDP-018883	F	RT	CD	19	2	1	FALSE	vco2_corr_BW	0.15289
HDP-018883	F	RT	CD	19	2	1	FALSE	vo2_corr_BW	0.157052			HDP-018883	F	RT	CD	19	2	1	FALSE	vco2_corr_BW	0.125721
HDP-018883	F	RT	CD	19	2	1	FALSE	vo2_corr_BW	0.166331			HDP-018883	F	RT	CD	19	2	1	FALSE	vco2_corr_BW	0.13585
HDP-018883	F	RT	CD	19	2	1	FALSE	vo2_corr_BW	0.187808			HDP-018883	F	RT	CD	19	2	1	FALSE	vco2_corr_BW	0.158304
HDP-018883	F	RT	CD	19	2	1	FALSE	vo2_corr_BW	0.204497			HDP-018883	F	RT	CD	19	2	1	FALSE	vco2_corr_BW	0.17254
HDP-018883	F	RT	CD	19	2	1	FALSE	vo2_corr_BW	0.165115			HDP-018883	F	RT	CD	19	2	1	FALSE	vco2_corr_BW	0.136242
HDP-018883	F	RT	CD	20	2	1	FALSE	vo2_corr_BW	0.166709			HDP-018883	F	RT	CD	20	2	1	FALSE	vco2_corr_BW	0.140636
HDP-018883	F	RT	CD	20	2	1	FALSE	vo2_corr_BW	0.174065			HDP-018883	F	RT	CD	20	2	1	FALSE	vco2_corr_BW	0.154019
HDP-018883	F	RT	CD	20	2	1	FALSE	vo2_corr_BW	0.176195			HDP-018883	F	RT	CD	20	2	1	FALSE	vco2_corr_BW	0.161641
HDP-018883	F	RT	CD	20	2	1	FALSE	vo2_corr_BW	0.181623			HDP-018883	F	RT	CD	20	2	1	FALSE	vco2_corr_BW	0.171823
HDP-018883	F	RT	CD	20	2	1	FALSE	vo2_corr_BW	0.187637			HDP-018883	F	RT	CD	20	2	1	FALSE	vco2_corr_BW	0.18039
HDP-018883	F	RT	CD	20	2	1	FALSE	vo2_corr_BW	0.189243			HDP-018883	F	RT	CD	20	2	1	FALSE	vco2_corr_BW	0.183084
HDP-018883	F	RT	CD	20	2	1	FALSE	vo2_corr_BW	0.201673			HDP-018883	F	RT	CD	20	2	1	FALSE	vco2_corr_BW	0.198707
HDP-018883	F	RT	CD	20	2	1	FALSE	vo2_corr_BW	0.203132			HDP-018883	F	RT	CD	20	2	1	FALSE	vco2_corr_BW	0.196682
HDP-018883	F	RT	CD	20	2	1	FALSE	vo2_corr_BW	0.177912			HDP-018883	F	RT	CD	20	2	1	FALSE	vco2_corr_BW	0.166089
HDP-018883	F	RT	CD	20	2	1	FALSE	vo2_corr_BW	0.161113			HDP-018883	F	RT	CD	20	2	1	FALSE	vco2_corr_BW	0.150021
HDP-018883	F	RT	CD	20	2	1	FALSE	vo2_corr_BW	0.169806			HDP-018883	F	RT	CD	20	2	1	FALSE	vco2_corr_BW	0.159365
HDP-018883	F	RT	CD	20	2	1	FALSE	vo2_corr_BW	0.17692			HDP-018883	F	RT	CD	20	2	1	FALSE	vco2_corr_BW	0.165302
HDP-018883	F	RT	CD	20	2	1	FALSE	vo2_corr_BW	0.179747			HDP-018883	F	RT	CD	20	2	1	FALSE	vco2_corr_BW	0.166662
HDP-018883	F	RT	CD	20	2	1	FALSE	vo2_corr_BW	0.189697			HDP-018883	F	RT	CD	20	2	1	FALSE	vco2_corr_BW	0.175518
HDP-018883	F	RT	CD	20	2	1	FALSE	vo2_corr_BW	0.197365			HDP-018883	F	RT	CD	20	2	1	FALSE	vco2_corr_BW	0.180841
HDP-018883	F	RT	CD	20	2	1	FALSE	vo2_corr_BW	0.156926			HDP-018883	F	RT	CD	20	2	1	FALSE	vco2_corr_BW	0.138429
HDP-018883	F	RT	CD	20	2	1	FALSE	vo2_corr_BW	0.16532			HDP-018883	F	RT	CD	20	2	1	FALSE	vco2_corr_BW	0.144021
HDP-018883	F	RT	CD	20	2	1	FALSE	vo2_corr_BW	0.180263			HDP-018883	F	RT	CD	20	2	1	FALSE	vco2_corr_BW	0.164031
HDP-018883	F	RT	CD	20	2	1	FALSE	vo2_corr_BW	0.188092			HDP-018883	F	RT	CD	20	2	1	FALSE	vco2_corr_BW	0.173077
HDP-018883	F	RT	CD	20	2	1	FALSE	vo2_corr_BW	0.16048			HDP-018883	F	RT	CD	20	2	1	FALSE	vco2_corr_BW	0.144782
HDP-018883	F	RT	CD	21	2	1	FALSE	vo2_corr_BW	0.177909			HDP-018883	F	RT	CD	21	2	1	FALSE	vco2_corr_BW	0.167044
HDP-018883	F	RT	CD	21	2	1	FALSE	vo2_corr_BW	0.191259			HDP-018883	F	RT	CD	21	2	1	FALSE	vco2_corr_BW	0.184626
HDP-018883	F	RT	CD	21	2	1	FALSE	vo2_corr_BW	0.185369			HDP-018883	F	RT	CD	21	2	1	FALSE	vco2_corr_BW	0.176252
HDP-018883	F	RT	CD	21	2	1	FALSE	vo2_corr_BW	0.219036			HDP-018883	F	RT	CD	21	2	1	FALSE	vco2_corr_BW	0.206282
HDP-018883	F	RT	CD	21	2	1	FALSE	vo2_corr_BW	0.193877			HDP-018883	F	RT	CD	21	2	1	FALSE	vco2_corr_BW	0.178308
HDP-018883	F	RT	CD	21	2	1	FALSE	vo2_corr_BW	0.159856			HDP-018883	F	RT	CD	21	2	1	FALSE	vco2_corr_BW	0.142139
HDP-018883	F	RT	CD	21	2	1	FALSE	vo2_corr_BW	0.166933			HDP-018883	F	RT	CD	21	2	1	FALSE	vco2_corr_BW	0.152088
HDP-018883	F	RT	CD	21	2	1	FALSE	vo2_corr_BW	0.179036			HDP-018883	F	RT	CD	21	2	1	FALSE	vco2_corr_BW	0.161785
HDP-018883	F	RT	CD	21	2	1	FALSE	vo2_corr_BW	0.184842			HDP-018883	F	RT	CD	21	2	1	FALSE	vco2_corr_BW	0.163385
HDP-018883	F	RT	CD	21	2	1	FALSE	vo2_corr_BW	0.208254			HDP-018883	F	RT	CD	21	2	1	FALSE	vco2_corr_BW	0.185674
HDP-018883	F	RT	CD	21	2	1	FALSE	vo2_corr_BW	0.187663			HDP-018883	F	RT	CD	21	2	1	FALSE	vco2_corr_BW	0.165828
HDP-018883	F	RT	CD	21	2	1	FALSE	vo2_corr_BW	0.154699			HDP-018883	F	RT	CD	21	2	1	FALSE	vco2_corr_BW	0.132569
HDP-018883	F	RT	CD	21	2	1	FALSE	vo2_corr_BW	0.155329			HDP-018883	F	RT	CD	21	2	1	FALSE	vco2_corr_BW	0.135866
HDP-018883	F	RT	CD	21	2	1	FALSE	vo2_corr_BW	0.181918			HDP-018883	F	RT	CD	21	2	1	FALSE	vco2_corr_BW	0.158765
HDP-018883	F	RT	CD	21	2	1	FALSE	vo2_corr_BW	0.156299			HDP-018883	F	RT	CD	21	2	1	FALSE	vco2_corr_BW	0.131748
HDP-018883	F	RT	CD	21	2	1	FALSE	vo2_corr_BW	0.147824			HDP-018883	F	RT	CD	21	2	1	FALSE	vco2_corr_BW	0.123047
HDP-018883	F	RT	CD	21	2	1	FALSE	vo2_corr_BW	0.131741			HDP-018883	F	RT	CD	21	2	1	FALSE	vco2_corr_BW	0.105853
HDP-018883	F	RT	CD	21	2	1	FALSE	vo2_corr_BW	0.102311			HDP-018883	F	RT	CD	21	2	1	FALSE	vco2_corr_BW	0.0816303
HDP-018883	F	RT	CD	21	2	1	FALSE	vo2_corr_BW	0.0841605			HDP-018883	F	RT	CD	21	2	1	FALSE	vco2_corr_BW	0.0667247
HDP-018883	F	RT	CD	21	2	1	FALSE	vo2_corr_BW	0.0699669			HDP-018883	F	RT	CD	21	2	1	FALSE	vco2_corr_BW	0.0544291
HDP-018883	F	RT	CD	22	2	1	FALSE	vo2_corr_BW	0.0865229			HDP-018883	F	RT	CD	22	2	1	FALSE	vco2_corr_BW	0.0665044
HDP-018883	F	RT	CD	22	2	1	FALSE	vo2_corr_BW	0.0938273			HDP-018883	F	RT	CD	22	2	1	FALSE	vco2_corr_BW	0.0742888
HDP-018883	F	RT	CD	22	2	1	FALSE	vo2_corr_BW	0.090579			HDP-018883	F	RT	CD	22	2	1	FALSE	vco2_corr_BW	0.073423
HDP-018883	F	RT	CD	22	2	1	FALSE	vo2_corr_BW	0.0923575			HDP-018883	F	RT	CD	22	2	1	FALSE	vco2_corr_BW	0.0749208
HDP-018883	F	RT	CD	22	2	1	FALSE	vo2_corr_BW	0.0981502			HDP-018883	F	RT	CD	22	2	1	FALSE	vco2_corr_BW	0.0805742
HDP-018883	F	RT	CD	22	2	1	FALSE	vo2_corr_BW	0.106728			HDP-018883	F	RT	CD	22	2	1	FALSE	vco2_corr_BW	0.0875278
HDP-018883	F	RT	CD	22	2	1	FALSE	vo2_corr_BW	0.105184			HDP-018883	F	RT	CD	22	2	1	FALSE	vco2_corr_BW	0.084891
HDP-018883	F	RT	CD	22	2	1	FALSE	vo2_corr_BW	0.109578			HDP-018883	F	RT	CD	22	2	1	FALSE	vco2_corr_BW	0.0861628
HDP-018883	F	RT	CD	22	2	1	FALSE	vo2_corr_BW	0.123595			HDP-018883	F	RT	CD	22	2	1	FALSE	vco2_corr_BW	0.0965672
HDP-018883	F	RT	CD	22	2	1	FALSE	vo2_corr_BW	0.109579			HDP-018883	F	RT	CD	22	2	1	FALSE	vco2_corr_BW	0.0904806
HDP-018883	F	RT	CD	22	2	1	FALSE	vo2_corr_BW	0.109768			HDP-018883	F	RT	CD	22	2	1	FALSE	vco2_corr_BW	0.0910411
HDP-018883	F	RT	CD	22	2	1	FALSE	vo2_corr_BW	0.113614			HDP-018883	F	RT	CD	22	2	1	FALSE	vco2_corr_BW	0.0911213
HDP-018883	F	RT	CD	22	2	1	FALSE	vo2_corr_BW	0.116415			HDP-018883	F	RT	CD	22	2	1	FALSE	vco2_corr_BW	0.0916019
HDP-018883	F	RT	CD	22	2	1	FALSE	vo2_corr_BW	0.111749			HDP-018883	F	RT	CD	22	2	1	FALSE	vco2_corr_BW	0.0911675
HDP-018883	F	RT	CD	22	2	1	FALSE	vo2_corr_BW	0.116015			HDP-018883	F	RT	CD	22	2	1	FALSE	vco2_corr_BW	0.0977713
HDP-018883	F	RT	CD	22	2	1	FALSE	vo2_corr_BW	0.107325			HDP-018883	F	RT	CD	22	2	1	FALSE	vco2_corr_BW	0.0861339
HDP-018883	F	RT	CD	22	2	1	FALSE	vo2_corr_BW	0.106364			HDP-018883	F	RT	CD	22	2	1	FALSE	vco2_corr_BW	0.0840055
HDP-018883	F	RT	CD	22	2	1	FALSE	vo2_corr_BW	0.099959			HDP-018883	F	RT	CD	22	2	1	FALSE	vco2_corr_BW	0.0791003
HDP-018883	F	RT	CD	22	2	1	FALSE	vo2_corr_BW	0.103271			HDP-018883	F	RT	CD	22	2	1	FALSE	vco2_corr_BW	0.0828801
HDP-018883	F	RT	CD	22	2	1	FALSE	vo2_corr_BW	0.100208			HDP-018883	F	RT	CD	22	2	1	FALSE	vco2_corr_BW	0.0822657
HDP-018883	F	RT	CD	23	2	1	FALSE	vo2_corr_BW	0.0913456			HDP-018883	F	RT	CD	23	2	1	FALSE	vco2_corr_BW	0.0742343
HDP-018883	F	RT	CD	23	2	1	FALSE	vo2_corr_BW	0.113513			HDP-018883	F	RT	CD	23	2	1	FALSE	vco2_corr_BW	0.0942622
HDP-018883	F	RT	CD	23	2	1	FALSE	vo2_corr_BW	0.17425			HDP-018883	F	RT	CD	23	2	1	FALSE	vco2_corr_BW	0.150841
HDP-018883	F	RT	CD	23	2	1	FALSE	vo2_corr_BW	0.125608			HDP-018883	F	RT	CD	23	2	1	FALSE	vco2_corr_BW	0.100334
HDP-018883	F	RT	CD	23	2	1	FALSE	vo2_corr_BW	0.111055			HDP-018883	F	RT	CD	23	2	1	FALSE	vco2_corr_BW	0.0930462
HDP-018883	F	RT	CD	23	2	1	FALSE	vo2_corr_BW	0.101634			HDP-018883	F	RT	CD	23	2	1	FALSE	vco2_corr_BW	0.0826893
HDP-018883	F	RT	CD	23	2	1	FALSE	vo2_corr_BW	0.0664197			HDP-018883	F	RT	CD	23	2	1	FALSE	vco2_corr_BW	0.0531074
HDP-018883	F	RT	CD	23	2	1	FALSE	vo2_corr_BW	0.0739036			HDP-018883	F	RT	CD	23	2	1	FALSE	vco2_corr_BW	0.0580598
HDP-018883	F	RT	CD	23	2	1	FALSE	vo2_corr_BW	0.0825503			HDP-018883	F	RT	CD	23	2	1	FALSE	vco2_corr_BW	0.065305
HDP-018883	F	RT	CD	23	2	1	FALSE	vo2_corr_BW	0.0835836			HDP-018883	F	RT	CD	23	2	1	FALSE	vco2_corr_BW	0.0645627
HDP-018883	F	RT	CD	23	2	1	FALSE	vo2_corr_BW	0.0933221			HDP-018883	F	RT	CD	23	2	1	FALSE	vco2_corr_BW	0.0736423
HDP-018883	F	RT	CD	23	2	1	FALSE	vo2_corr_BW	0.118134			HDP-018883	F	RT	CD	23	2	1	FALSE	vco2_corr_BW	0.0911885
HDP-018883	F	RT	CD	23	2	1	FALSE	vo2_corr_BW	0.114694			HDP-018883	F	RT	CD	23	2	1	FALSE	vco2_corr_BW	0.0902656
HDP-018883	F	RT	CD	23	2	1	FALSE	vo2_corr_BW	0.101374			HDP-018883	F	RT	CD	23	2	1	FALSE	vco2_corr_BW	0.0804708
HDP-018883	F	RT	CD	23	2	1	FALSE	vo2_corr_BW	0.109557			HDP-018883	F	RT	CD	23	2	1	FALSE	vco2_corr_BW	0.0857511
HDP-018883	F	RT	CD	23	2	1	FALSE	vo2_corr_BW	0.107189			HDP-018883	F	RT	CD	23	2	1	FALSE	vco2_corr_BW	0.0828691
HDP-018883	F	RT	CD	23	2	1	FALSE	vo2_corr_BW	0.104296			HDP-018883	F	RT	CD	23	2	1	FALSE	vco2_corr_BW	0.0806343
HDP-018883	F	RT	CD	23	2	1	FALSE	vo2_corr_BW	0.102264			HDP-018883	F	RT	CD	23	2	1	FALSE	vco2_corr_BW	0.077228
HDP-018883	F	RT	CD	23	2	1	FALSE	vo2_corr_BW	0.106524			HDP-018883	F	RT	CD	23	2	1	FALSE	vco2_corr_BW	0.0816305
HDP-018883	F	RT	CD	23	2	1	FALSE	vo2_corr_BW	0.108364			HDP-018883	F	RT	CD	23	2	1	FALSE	vco2_corr_BW	0.0848845
HDP-018884	F	RT	CD	0	1	1	TRUE	vo2_corr_BW	0.120343			HDP-018884	F	RT	CD	0	1	1	TRUE	vco2_corr_BW	0.0900789
HDP-018884	F	RT	CD	0	1	1	TRUE	vo2_corr_BW	0.136599			HDP-018884	F	RT	CD	0	1	1	TRUE	vco2_corr_BW	0.103951
HDP-018884	F	RT	CD	0	1	1	TRUE	vo2_corr_BW	0.10865			HDP-018884	F	RT	CD	0	1	1	TRUE	vco2_corr_BW	0.0834621
HDP-018884	F	RT	CD	0	1	1	TRUE	vo2_corr_BW	0.123069			HDP-018884	F	RT	CD	0	1	1	TRUE	vco2_corr_BW	0.0909513
HDP-018884	F	RT	CD	0	1	1	TRUE	vo2_corr_BW	0.11496			HDP-018884	F	RT	CD	0	1	1	TRUE	vco2_corr_BW	0.0859714
HDP-018884	F	RT	CD	0	1	1	TRUE	vo2_corr_BW	0.0877085			HDP-018884	F	RT	CD	0	1	1	TRUE	vco2_corr_BW	0.0676237
HDP-018884	F	RT	CD	0	1	1	TRUE	vo2_corr_BW	0.0964438			HDP-018884	F	RT	CD	0	1	1	TRUE	vco2_corr_BW	0.0732947
HDP-018884	F	RT	CD	0	1	1	TRUE	vo2_corr_BW	0.112634			HDP-018884	F	RT	CD	0	1	1	TRUE	vco2_corr_BW	0.0840932
HDP-018884	F	RT	CD	0	1	1	TRUE	vo2_corr_BW	0.115162			HDP-018884	F	RT	CD	0	1	1	TRUE	vco2_corr_BW	0.0864318
HDP-018884	F	RT	CD	0	1	1	TRUE	vo2_corr_BW	0.112367			HDP-018884	F	RT	CD	0	1	1	TRUE	vco2_corr_BW	0.0833716
HDP-018884	F	RT	CD	0	1	1	TRUE	vo2_corr_BW	0.115887			HDP-018884	F	RT	CD	0	1	1	TRUE	vco2_corr_BW	0.0852303
HDP-018884	F	RT	CD	0	1	1	TRUE	vo2_corr_BW	0.106646			HDP-018884	F	RT	CD	0	1	1	TRUE	vco2_corr_BW	0.079444
HDP-018884	F	RT	CD	0	1	1	TRUE	vo2_corr_BW	0.115933			HDP-018884	F	RT	CD	0	1	1	TRUE	vco2_corr_BW	0.0850462
HDP-018884	F	RT	CD	0	1	1	TRUE	vo2_corr_BW	0.119559			HDP-018884	F	RT	CD	0	1	1	TRUE	vco2_corr_BW	0.0866914
HDP-018884	F	RT	CD	0	1	1	TRUE	vo2_corr_BW	0.114876			HDP-018884	F	RT	CD	0	1	1	TRUE	vco2_corr_BW	0.0850341
HDP-018884	F	RT	CD	0	1	1	TRUE	vo2_corr_BW	0.112863			HDP-018884	F	RT	CD	0	1	1	TRUE	vco2_corr_BW	0.0877239
HDP-018884	F	RT	CD	0	1	1	TRUE	vo2_corr_BW	0.136822			HDP-018884	F	RT	CD	0	1	1	TRUE	vco2_corr_BW	0.105953
HDP-018884	F	RT	CD	0	1	1	TRUE	vo2_corr_BW	0.118825			HDP-018884	F	RT	CD	0	1	1	TRUE	vco2_corr_BW	0.0920964
HDP-018884	F	RT	CD	0	1	1	TRUE	vo2_corr_BW	0.11338			HDP-018884	F	RT	CD	0	1	1	TRUE	vco2_corr_BW	0.0834413
HDP-018884	F	RT	CD	0	1	1	TRUE	vo2_corr_BW	0.101409			HDP-018884	F	RT	CD	0	1	1	TRUE	vco2_corr_BW	0.0775897
HDP-018884	F	RT	CD	1	1	1	TRUE	vo2_corr_BW	0.118563			HDP-018884	F	RT	CD	1	1	1	TRUE	vco2_corr_BW	0.0908114
HDP-018884	F	RT	CD	1	1	1	TRUE	vo2_corr_BW	0.125994			HDP-018884	F	RT	CD	1	1	1	TRUE	vco2_corr_BW	0.0940987
HDP-018884	F	RT	CD	1	1	1	TRUE	vo2_corr_BW	0.135064			HDP-018884	F	RT	CD	1	1	1	TRUE	vco2_corr_BW	0.100457
HDP-018884	F	RT	CD	1	1	1	TRUE	vo2_corr_BW	0.173144			HDP-018884	F	RT	CD	1	1	1	TRUE	vco2_corr_BW	0.136142
HDP-018884	F	RT	CD	1	1	1	TRUE	vo2_corr_BW	0.195042			HDP-018884	F	RT	CD	1	1	1	TRUE	vco2_corr_BW	0.158234
HDP-018884	F	RT	CD	1	1	1	TRUE	vo2_corr_BW	0.239366			HDP-018884	F	RT	CD	1	1	1	TRUE	vco2_corr_BW	0.186192
HDP-018884	F	RT	CD	1	1	1	TRUE	vo2_corr_BW	0.199077			HDP-018884	F	RT	CD	1	1	1	TRUE	vco2_corr_BW	0.154642
HDP-018884	F	RT	CD	1	1	1	TRUE	vo2_corr_BW	0.149946			HDP-018884	F	RT	CD	1	1	1	TRUE	vco2_corr_BW	0.118903
HDP-018884	F	RT	CD	1	1	1	TRUE	vo2_corr_BW	0.15574			HDP-018884	F	RT	CD	1	1	1	TRUE	vco2_corr_BW	0.121263
HDP-018884	F	RT	CD	1	1	1	TRUE	vo2_corr_BW	0.226037			HDP-018884	F	RT	CD	1	1	1	TRUE	vco2_corr_BW	0.164444
HDP-018884	F	RT	CD	1	1	1	TRUE	vo2_corr_BW	0.15255			HDP-018884	F	RT	CD	1	1	1	TRUE	vco2_corr_BW	0.12
HDP-018884	F	RT	CD	1	1	1	TRUE	vo2_corr_BW	0.139803			HDP-018884	F	RT	CD	1	1	1	TRUE	vco2_corr_BW	0.108372
HDP-018884	F	RT	CD	1	1	1	TRUE	vo2_corr_BW	0.119172			HDP-018884	F	RT	CD	1	1	1	TRUE	vco2_corr_BW	0.0888395
HDP-018884	F	RT	CD	1	1	1	TRUE	vo2_corr_BW	0.09743			HDP-018884	F	RT	CD	1	1	1	TRUE	vco2_corr_BW	0.0728697
HDP-018884	F	RT	CD	1	1	1	TRUE	vo2_corr_BW	0.0981738			HDP-018884	F	RT	CD	1	1	1	TRUE	vco2_corr_BW	0.073398
HDP-018884	F	RT	CD	1	1	1	TRUE	vo2_corr_BW	0.0971966			HDP-018884	F	RT	CD	1	1	1	TRUE	vco2_corr_BW	0.0736684
HDP-018884	F	RT	CD	1	1	1	TRUE	vo2_corr_BW	0.104751			HDP-018884	F	RT	CD	1	1	1	TRUE	vco2_corr_BW	0.0807088
HDP-018884	F	RT	CD	1	1	1	TRUE	vo2_corr_BW	0.115906			HDP-018884	F	RT	CD	1	1	1	TRUE	vco2_corr_BW	0.089307
HDP-018884	F	RT	CD	1	1	1	TRUE	vo2_corr_BW	0.118602			HDP-018884	F	RT	CD	1	1	1	TRUE	vco2_corr_BW	0.0894293
HDP-018884	F	RT	CD	1	1	1	TRUE	vo2_corr_BW	0.111633			HDP-018884	F	RT	CD	1	1	1	TRUE	vco2_corr_BW	0.0838627
HDP-018884	F	RT	CD	2	1	1	TRUE	vo2_corr_BW	0.118372			HDP-018884	F	RT	CD	2	1	1	TRUE	vco2_corr_BW	0.0892713
HDP-018884	F	RT	CD	2	1	1	TRUE	vo2_corr_BW	0.120693			HDP-018884	F	RT	CD	2	1	1	TRUE	vco2_corr_BW	0.0935194
HDP-018884	F	RT	CD	2	1	1	TRUE	vo2_corr_BW	0.119046			HDP-018884	F	RT	CD	2	1	1	TRUE	vco2_corr_BW	0.0891203
HDP-018884	F	RT	CD	2	1	1	TRUE	vo2_corr_BW	0.128869			HDP-018884	F	RT	CD	2	1	1	TRUE	vco2_corr_BW	0.0944964
HDP-018884	F	RT	CD	2	1	1	TRUE	vo2_corr_BW	0.123579			HDP-018884	F	RT	CD	2	1	1	TRUE	vco2_corr_BW	0.0908955
HDP-018884	F	RT	CD	2	1	1	TRUE	vo2_corr_BW	0.121874			HDP-018884	F	RT	CD	2	1	1	TRUE	vco2_corr_BW	0.0917129
HDP-018884	F	RT	CD	2	1	1	TRUE	vo2_corr_BW	0.129703			HDP-018884	F	RT	CD	2	1	1	TRUE	vco2_corr_BW	0.0957265
HDP-018884	F	RT	CD	2	1	1	TRUE	vo2_corr_BW	0.113032			HDP-018884	F	RT	CD	2	1	1	TRUE	vco2_corr_BW	0.0828586
HDP-018884	F	RT	CD	2	1	1	TRUE	vo2_corr_BW	0.108191			HDP-018884	F	RT	CD	2	1	1	TRUE	vco2_corr_BW	0.0811117
HDP-018884	F	RT	CD	2	1	1	TRUE	vo2_corr_BW	0.11562			HDP-018884	F	RT	CD	2	1	1	TRUE	vco2_corr_BW	0.0883159
HDP-018884	F	RT	CD	2	1	1	TRUE	vo2_corr_BW	0.12352			HDP-018884	F	RT	CD	2	1	1	TRUE	vco2_corr_BW	0.0936931
HDP-018884	F	RT	CD	2	1	1	TRUE	vo2_corr_BW	0.118855			HDP-018884	F	RT	CD	2	1	1	TRUE	vco2_corr_BW	0.0873648
HDP-018884	F	RT	CD	2	1	1	TRUE	vo2_corr_BW	0.123709			HDP-018884	F	RT	CD	2	1	1	TRUE	vco2_corr_BW	0.0918342
HDP-018884	F	RT	CD	2	1	1	TRUE	vo2_corr_BW	0.127542			HDP-018884	F	RT	CD	2	1	1	TRUE	vco2_corr_BW	0.0971503
HDP-018884	F	RT	CD	2	1	1	TRUE	vo2_corr_BW	0.118078			HDP-018884	F	RT	CD	2	1	1	TRUE	vco2_corr_BW	0.0913149
HDP-018884	F	RT	CD	2	1	1	TRUE	vo2_corr_BW	0.114192			HDP-018884	F	RT	CD	2	1	1	TRUE	vco2_corr_BW	0.0861202
HDP-018884	F	RT	CD	2	1	1	TRUE	vo2_corr_BW	0.105872			HDP-018884	F	RT	CD	2	1	1	TRUE	vco2_corr_BW	0.0801847
HDP-018884	F	RT	CD	2	1	1	TRUE	vo2_corr_BW	0.116322			HDP-018884	F	RT	CD	2	1	1	TRUE	vco2_corr_BW	0.0876566
HDP-018884	F	RT	CD	2	1	1	TRUE	vo2_corr_BW	0.121818			HDP-018884	F	RT	CD	2	1	1	TRUE	vco2_corr_BW	0.0922734
HDP-018884	F	RT	CD	2	1	1	TRUE	vo2_corr_BW	0.145551			HDP-018884	F	RT	CD	2	1	1	TRUE	vco2_corr_BW	0.116245
HDP-018884	F	RT	CD	3	1	1	TRUE	vo2_corr_BW	0.206157			HDP-018884	F	RT	CD	3	1	1	TRUE	vco2_corr_BW	0.168335
HDP-018884	F	RT	CD	3	1	1	TRUE	vo2_corr_BW	0.198112			HDP-018884	F	RT	CD	3	1	1	TRUE	vco2_corr_BW	0.15933
HDP-018884	F	RT	CD	3	1	1	TRUE	vo2_corr_BW	0.20793			HDP-018884	F	RT	CD	3	1	1	TRUE	vco2_corr_BW	0.162621
HDP-018884	F	RT	CD	3	1	1	TRUE	vo2_corr_BW	0.228123			HDP-018884	F	RT	CD	3	1	1	TRUE	vco2_corr_BW	0.178011
HDP-018884	F	RT	CD	3	1	1	TRUE	vo2_corr_BW	0.182142			HDP-018884	F	RT	CD	3	1	1	TRUE	vco2_corr_BW	0.144169
HDP-018884	F	RT	CD	3	1	1	TRUE	vo2_corr_BW	0.200278			HDP-018884	F	RT	CD	3	1	1	TRUE	vco2_corr_BW	0.160686
HDP-018884	F	RT	CD	3	1	1	TRUE	vo2_corr_BW	0.216423			HDP-018884	F	RT	CD	3	1	1	TRUE	vco2_corr_BW	0.170889
HDP-018884	F	RT	CD	3	1	1	TRUE	vo2_corr_BW	0.232124			HDP-018884	F	RT	CD	3	1	1	TRUE	vco2_corr_BW	0.18549
HDP-018884	F	RT	CD	3	1	1	TRUE	vo2_corr_BW	0.166357			HDP-018884	F	RT	CD	3	1	1	TRUE	vco2_corr_BW	0.128421
HDP-018884	F	RT	CD	3	1	1	TRUE	vo2_corr_BW	0.188689			HDP-018884	F	RT	CD	3	1	1	TRUE	vco2_corr_BW	0.148945
HDP-018884	F	RT	CD	3	1	1	TRUE	vo2_corr_BW	0.187276			HDP-018884	F	RT	CD	3	1	1	TRUE	vco2_corr_BW	0.152429
HDP-018884	F	RT	CD	3	1	1	TRUE	vo2_corr_BW	0.178606			HDP-018884	F	RT	CD	3	1	1	TRUE	vco2_corr_BW	0.138584
HDP-018884	F	RT	CD	3	1	1	TRUE	vo2_corr_BW	0.137665			HDP-018884	F	RT	CD	3	1	1	TRUE	vco2_corr_BW	0.108993
HDP-018884	F	RT	CD	3	1	1	TRUE	vo2_corr_BW	0.126942			HDP-018884	F	RT	CD	3	1	1	TRUE	vco2_corr_BW	0.098276
HDP-018884	F	RT	CD	3	1	1	TRUE	vo2_corr_BW	0.127706			HDP-018884	F	RT	CD	3	1	1	TRUE	vco2_corr_BW	0.0954873
HDP-018884	F	RT	CD	3	1	1	TRUE	vo2_corr_BW	0.111736			HDP-018884	F	RT	CD	3	1	1	TRUE	vco2_corr_BW	0.0851773
HDP-018884	F	RT	CD	3	1	1	TRUE	vo2_corr_BW	0.108724			HDP-018884	F	RT	CD	3	1	1	TRUE	vco2_corr_BW	0.0838223
HDP-018884	F	RT	CD	3	1	1	TRUE	vo2_corr_BW	0.118637			HDP-018884	F	RT	CD	3	1	1	TRUE	vco2_corr_BW	0.0906335
HDP-018884	F	RT	CD	3	1	1	TRUE	vo2_corr_BW	0.145719			HDP-018884	F	RT	CD	3	1	1	TRUE	vco2_corr_BW	0.108095
HDP-018884	F	RT	CD	3	1	1	TRUE	vo2_corr_BW	0.12639			HDP-018884	F	RT	CD	3	1	1	TRUE	vco2_corr_BW	0.094908
HDP-018884	F	RT	CD	4	1	1	TRUE	vo2_corr_BW	0.128874			HDP-018884	F	RT	CD	4	1	1	TRUE	vco2_corr_BW	0.0962805
HDP-018884	F	RT	CD	4	1	1	TRUE	vo2_corr_BW	0.127706			HDP-018884	F	RT	CD	4	1	1	TRUE	vco2_corr_BW	0.0963921
HDP-018884	F	RT	CD	4	1	1	TRUE	vo2_corr_BW	0.128181			HDP-018884	F	RT	CD	4	1	1	TRUE	vco2_corr_BW	0.0936564
HDP-018884	F	RT	CD	4	1	1	TRUE	vo2_corr_BW	0.116971			HDP-018884	F	RT	CD	4	1	1	TRUE	vco2_corr_BW	0.086958
HDP-018884	F	RT	CD	4	1	1	TRUE	vo2_corr_BW	0.114796			HDP-018884	F	RT	CD	4	1	1	TRUE	vco2_corr_BW	0.0867559
HDP-018884	F	RT	CD	4	1	1	TRUE	vo2_corr_BW	0.108598			HDP-018884	F	RT	CD	4	1	1	TRUE	vco2_corr_BW	0.0795591
HDP-018884	F	RT	CD	4	1	1	TRUE	vo2_corr_BW	0.117977			HDP-018884	F	RT	CD	4	1	1	TRUE	vco2_corr_BW	0.0880932
HDP-018884	F	RT	CD	4	1	1	TRUE	vo2_corr_BW	0.117564			HDP-018884	F	RT	CD	4	1	1	TRUE	vco2_corr_BW	0.0904884
HDP-018884	F	RT	CD	4	1	1	TRUE	vo2_corr_BW	0.100723			HDP-018884	F	RT	CD	4	1	1	TRUE	vco2_corr_BW	0.0754167
HDP-018884	F	RT	CD	4	1	1	TRUE	vo2_corr_BW	0.101279			HDP-018884	F	RT	CD	4	1	1	TRUE	vco2_corr_BW	0.0762712
HDP-018884	F	RT	CD	4	1	1	TRUE	vo2_corr_BW	0.121884			HDP-018884	F	RT	CD	4	1	1	TRUE	vco2_corr_BW	0.0927049
HDP-018884	F	RT	CD	4	1	1	TRUE	vo2_corr_BW	0.125646			HDP-018884	F	RT	CD	4	1	1	TRUE	vco2_corr_BW	0.0937119
HDP-018884	F	RT	CD	4	1	1	TRUE	vo2_corr_BW	0.118575			HDP-018884	F	RT	CD	4	1	1	TRUE	vco2_corr_BW	0.089837
HDP-018884	F	RT	CD	4	1	1	TRUE	vo2_corr_BW	0.116975			HDP-018884	F	RT	CD	4	1	1	TRUE	vco2_corr_BW	0.0857677
HDP-018884	F	RT	CD	4	1	1	TRUE	vo2_corr_BW	0.103603			HDP-018884	F	RT	CD	4	1	1	TRUE	vco2_corr_BW	0.0761883
HDP-018884	F	RT	CD	4	1	1	TRUE	vo2_corr_BW	0.117034			HDP-018884	F	RT	CD	4	1	1	TRUE	vco2_corr_BW	0.0894945
HDP-018884	F	RT	CD	4	1	1	TRUE	vo2_corr_BW	0.144332			HDP-018884	F	RT	CD	4	1	1	TRUE	vco2_corr_BW	0.112668
HDP-018884	F	RT	CD	4	1	1	TRUE	vo2_corr_BW	0.136294			HDP-018884	F	RT	CD	4	1	1	TRUE	vco2_corr_BW	0.104102
HDP-018884	F	RT	CD	4	1	1	TRUE	vo2_corr_BW	0.123998			HDP-018884	F	RT	CD	4	1	1	TRUE	vco2_corr_BW	0.0933984
HDP-018884	F	RT	CD	4	1	1	TRUE	vo2_corr_BW	0.140347			HDP-018884	F	RT	CD	4	1	1	TRUE	vco2_corr_BW	0.1079
HDP-018884	F	RT	CD	5	1	1	TRUE	vo2_corr_BW	0.106615			HDP-018884	F	RT	CD	5	1	1	TRUE	vco2_corr_BW	0.0798776
HDP-018884	F	RT	CD	5	1	1	TRUE	vo2_corr_BW	0.106963			HDP-018884	F	RT	CD	5	1	1	TRUE	vco2_corr_BW	0.0819506
HDP-018884	F	RT	CD	5	1	1	TRUE	vo2_corr_BW	0.117747			HDP-018884	F	RT	CD	5	1	1	TRUE	vco2_corr_BW	0.0878837
HDP-018884	F	RT	CD	5	1	1	TRUE	vo2_corr_BW	0.121995			HDP-018884	F	RT	CD	5	1	1	TRUE	vco2_corr_BW	0.0911751
HDP-018884	F	RT	CD	5	1	1	TRUE	vo2_corr_BW	0.147199			HDP-018884	F	RT	CD	5	1	1	TRUE	vco2_corr_BW	0.11194
HDP-018884	F	RT	CD	5	1	1	TRUE	vo2_corr_BW	0.151759			HDP-018884	F	RT	CD	5	1	1	TRUE	vco2_corr_BW	0.114679
HDP-018884	F	RT	CD	5	1	1	TRUE	vo2_corr_BW	0.130182			HDP-018884	F	RT	CD	5	1	1	TRUE	vco2_corr_BW	0.099952
HDP-018884	F	RT	CD	5	1	1	TRUE	vo2_corr_BW	0.126631			HDP-018884	F	RT	CD	5	1	1	TRUE	vco2_corr_BW	0.100644
HDP-018884	F	RT	CD	5	1	1	TRUE	vo2_corr_BW	0.116346			HDP-018884	F	RT	CD	5	1	1	TRUE	vco2_corr_BW	0.0867284
HDP-018884	F	RT	CD	5	1	1	TRUE	vo2_corr_BW	0.119353			HDP-018884	F	RT	CD	5	1	1	TRUE	vco2_corr_BW	0.0869641
HDP-018884	F	RT	CD	5	1	1	TRUE	vo2_corr_BW	0.0976147			HDP-018884	F	RT	CD	5	1	1	TRUE	vco2_corr_BW	0.0765392
HDP-018884	F	RT	CD	5	1	1	TRUE	vo2_corr_BW	0.124792			HDP-018884	F	RT	CD	5	1	1	TRUE	vco2_corr_BW	0.100205
HDP-018884	F	RT	CD	5	1	1	TRUE	vo2_corr_BW	0.126692			HDP-018884	F	RT	CD	5	1	1	TRUE	vco2_corr_BW	0.0950008
HDP-018884	F	RT	CD	5	1	1	TRUE	vo2_corr_BW	0.126748			HDP-018884	F	RT	CD	5	1	1	TRUE	vco2_corr_BW	0.0980892
HDP-018884	F	RT	CD	5	1	1	TRUE	vo2_corr_BW	0.111889			HDP-018884	F	RT	CD	5	1	1	TRUE	vco2_corr_BW	0.0833219
HDP-018884	F	RT	CD	5	1	1	TRUE	vo2_corr_BW	0.123633			HDP-018884	F	RT	CD	5	1	1	TRUE	vco2_corr_BW	0.0884433
HDP-018884	F	RT	CD	5	1	1	TRUE	vo2_corr_BW	0.145022			HDP-018884	F	RT	CD	5	1	1	TRUE	vco2_corr_BW	0.109834
HDP-018884	F	RT	CD	5	1	1	TRUE	vo2_corr_BW	0.0992855			HDP-018884	F	RT	CD	5	1	1	TRUE	vco2_corr_BW	0.0773709
HDP-018884	F	RT	CD	5	1	1	TRUE	vo2_corr_BW	0.118941			HDP-018884	F	RT	CD	5	1	1	TRUE	vco2_corr_BW	0.0886027
HDP-018884	F	RT	CD	5	1	1	TRUE	vo2_corr_BW	0.0943169			HDP-018884	F	RT	CD	5	1	1	TRUE	vco2_corr_BW	0.0702547
HDP-018884	F	RT	CD	6	1	1	TRUE	vo2_corr_BW	0.097336			HDP-018884	F	RT	CD	6	1	1	TRUE	vco2_corr_BW	0.0756577
HDP-018884	F	RT	CD	6	1	1	TRUE	vo2_corr_BW	0.170054			HDP-018884	F	RT	CD	6	1	1	TRUE	vco2_corr_BW	0.13957
HDP-018884	F	RT	CD	6	1	1	TRUE	vo2_corr_BW	0.229721			HDP-018884	F	RT	CD	6	1	1	TRUE	vco2_corr_BW	0.187049
HDP-018884	F	RT	CD	6	1	1	TRUE	vo2_corr_BW	0.230698			HDP-018884	F	RT	CD	6	1	1	TRUE	vco2_corr_BW	0.179531
HDP-018884	F	RT	CD	6	1	1	TRUE	vo2_corr_BW	0.189863			HDP-018884	F	RT	CD	6	1	1	TRUE	vco2_corr_BW	0.152643
HDP-018884	F	RT	CD	6	1	1	TRUE	vo2_corr_BW	0.19371			HDP-018884	F	RT	CD	6	1	1	TRUE	vco2_corr_BW	0.150335
HDP-018884	F	RT	CD	6	1	1	TRUE	vo2_corr_BW	0.191972			HDP-018884	F	RT	CD	6	1	1	TRUE	vco2_corr_BW	0.15151
HDP-018884	F	RT	CD	6	1	1	TRUE	vo2_corr_BW	0.17596			HDP-018884	F	RT	CD	6	1	1	TRUE	vco2_corr_BW	0.140791
HDP-018884	F	RT	CD	6	1	1	TRUE	vo2_corr_BW	0.17433			HDP-018884	F	RT	CD	6	1	1	TRUE	vco2_corr_BW	0.138041
HDP-018884	F	RT	CD	6	1	1	TRUE	vo2_corr_BW	0.161266			HDP-018884	F	RT	CD	6	1	1	TRUE	vco2_corr_BW	0.124512
HDP-018884	F	RT	CD	6	1	1	TRUE	vo2_corr_BW	0.136054			HDP-018884	F	RT	CD	6	1	1	TRUE	vco2_corr_BW	0.108304
HDP-018884	F	RT	CD	6	1	1	TRUE	vo2_corr_BW	0.114954			HDP-018884	F	RT	CD	6	1	1	TRUE	vco2_corr_BW	0.0893219
HDP-018884	F	RT	CD	6	1	1	TRUE	vo2_corr_BW	0.0996626			HDP-018884	F	RT	CD	6	1	1	TRUE	vco2_corr_BW	0.0752579
HDP-018884	F	RT	CD	6	1	1	TRUE	vo2_corr_BW	0.0949765			HDP-018884	F	RT	CD	6	1	1	TRUE	vco2_corr_BW	0.0711605
HDP-018884	F	RT	CD	6	1	1	TRUE	vo2_corr_BW	0.0989358			HDP-018884	F	RT	CD	6	1	1	TRUE	vco2_corr_BW	0.0745279
HDP-018884	F	RT	CD	6	1	1	TRUE	vo2_corr_BW	0.106615			HDP-018884	F	RT	CD	6	1	1	TRUE	vco2_corr_BW	0.0792673
HDP-018884	F	RT	CD	6	1	1	TRUE	vo2_corr_BW	0.115797			HDP-018884	F	RT	CD	6	1	1	TRUE	vco2_corr_BW	0.0883369
HDP-018884	F	RT	CD	6	1	1	TRUE	vo2_corr_BW	0.11089			HDP-018884	F	RT	CD	6	1	1	TRUE	vco2_corr_BW	0.0850958
HDP-018884	F	RT	CD	6	1	1	TRUE	vo2_corr_BW	0.103583			HDP-018884	F	RT	CD	6	1	1	TRUE	vco2_corr_BW	0.0809033
HDP-018884	F	RT	CD	6	1	1	TRUE	vo2_corr_BW	0.106382			HDP-018884	F	RT	CD	6	1	1	TRUE	vco2_corr_BW	0.0800192
HDP-018884	F	RT	CD	7	1	1	TRUE	vo2_corr_BW	0.119601			HDP-018884	F	RT	CD	7	1	1	TRUE	vco2_corr_BW	0.0893319
HDP-018884	F	RT	CD	7	1	1	TRUE	vo2_corr_BW	0.100264			HDP-018884	F	RT	CD	7	1	1	TRUE	vco2_corr_BW	0.0754901
HDP-018884	F	RT	CD	7	1	1	TRUE	vo2_corr_BW	0.117092			HDP-018884	F	RT	CD	7	1	1	TRUE	vco2_corr_BW	0.0867216
HDP-018884	F	RT	CD	7	1	1	TRUE	vo2_corr_BW	0.110153			HDP-018884	F	RT	CD	7	1	1	TRUE	vco2_corr_BW	0.082128
HDP-018884	F	RT	CD	7	1	1	TRUE	vo2_corr_BW	0.107609			HDP-018884	F	RT	CD	7	1	1	TRUE	vco2_corr_BW	0.0793051
HDP-018884	F	RT	CD	7	1	1	TRUE	vo2_corr_BW	0.0986203			HDP-018884	F	RT	CD	7	1	1	TRUE	vco2_corr_BW	0.0700635
HDP-018884	F	RT	CD	7	1	1	TRUE	vo2_corr_BW	0.120896			HDP-018884	F	RT	CD	7	1	1	TRUE	vco2_corr_BW	0.0882347
HDP-018884	F	RT	CD	7	1	1	TRUE	vo2_corr_BW	0.0834462			HDP-018884	F	RT	CD	7	1	1	TRUE	vco2_corr_BW	0.0627994
HDP-018884	F	RT	CD	7	1	1	TRUE	vo2_corr_BW	0.0861494			HDP-018884	F	RT	CD	7	1	1	TRUE	vco2_corr_BW	0.0647186
HDP-018884	F	RT	CD	7	1	1	TRUE	vo2_corr_BW	0.124033			HDP-018884	F	RT	CD	7	1	1	TRUE	vco2_corr_BW	0.0920704
HDP-018884	F	RT	CD	7	1	1	TRUE	vo2_corr_BW	0.156794			HDP-018884	F	RT	CD	7	1	1	TRUE	vco2_corr_BW	0.118495
HDP-018884	F	RT	CD	7	1	1	TRUE	vo2_corr_BW	0.125917			HDP-018884	F	RT	CD	7	1	1	TRUE	vco2_corr_BW	0.0949276
HDP-018884	F	RT	CD	7	1	1	TRUE	vo2_corr_BW	0.0969367			HDP-018884	F	RT	CD	7	1	1	TRUE	vco2_corr_BW	0.0708126
HDP-018884	F	RT	CD	7	1	1	TRUE	vo2_corr_BW	0.110509			HDP-018884	F	RT	CD	7	1	1	TRUE	vco2_corr_BW	0.0811745
HDP-018884	F	RT	CD	7	1	1	TRUE	vo2_corr_BW	0.11775			HDP-018884	F	RT	CD	7	1	1	TRUE	vco2_corr_BW	0.0892238
HDP-018884	F	RT	CD	7	1	1	TRUE	vo2_corr_BW	0.100623			HDP-018884	F	RT	CD	7	1	1	TRUE	vco2_corr_BW	0.0793395
HDP-018884	F	RT	CD	7	1	1	TRUE	vo2_corr_BW	0.0914665			HDP-018884	F	RT	CD	7	1	1	TRUE	vco2_corr_BW	0.0692425
HDP-018884	F	RT	CD	7	1	1	TRUE	vo2_corr_BW	0.100295			HDP-018884	F	RT	CD	7	1	1	TRUE	vco2_corr_BW	0.0760118
HDP-018884	F	RT	CD	7	1	1	TRUE	vo2_corr_BW	0.122352			HDP-018884	F	RT	CD	7	1	1	TRUE	vco2_corr_BW	0.0900467
HDP-018884	F	RT	CD	7	1	1	TRUE	vo2_corr_BW	0.142922			HDP-018884	F	RT	CD	7	1	1	TRUE	vco2_corr_BW	0.113244
HDP-018884	F	RT	CD	8	1	1	TRUE	vo2_corr_BW	0.178962			HDP-018884	F	RT	CD	8	1	1	TRUE	vco2_corr_BW	0.141877
HDP-018884	F	RT	CD	8	1	1	TRUE	vo2_corr_BW	0.163181			HDP-018884	F	RT	CD	8	1	1	TRUE	vco2_corr_BW	0.126487
HDP-018884	F	RT	CD	8	1	1	TRUE	vo2_corr_BW	0.182215			HDP-018884	F	RT	CD	8	1	1	TRUE	vco2_corr_BW	0.143764
HDP-018884	F	RT	CD	8	1	1	TRUE	vo2_corr_BW	0.203052			HDP-018884	F	RT	CD	8	1	1	TRUE	vco2_corr_BW	0.169454
HDP-018884	F	RT	CD	8	1	1	TRUE	vo2_corr_BW	0.189065			HDP-018884	F	RT	CD	8	1	1	TRUE	vco2_corr_BW	0.159637
HDP-018884	F	RT	CD	8	1	1	TRUE	vo2_corr_BW	0.17155			HDP-018884	F	RT	CD	8	1	1	TRUE	vco2_corr_BW	0.145118
HDP-018884	F	RT	CD	8	1	1	TRUE	vo2_corr_BW	0.157572			HDP-018884	F	RT	CD	8	1	1	TRUE	vco2_corr_BW	0.136872
HDP-018884	F	RT	CD	8	1	1	TRUE	vo2_corr_BW	0.180124			HDP-018884	F	RT	CD	8	1	1	TRUE	vco2_corr_BW	0.15844
HDP-018884	F	RT	CD	8	1	1	TRUE	vo2_corr_BW	0.198872			HDP-018884	F	RT	CD	8	1	1	TRUE	vco2_corr_BW	0.179718
HDP-018884	F	RT	CD	8	1	1	TRUE	vo2_corr_BW	0.172357			HDP-018884	F	RT	CD	8	1	1	TRUE	vco2_corr_BW	0.163119
HDP-018884	F	RT	CD	8	1	1	TRUE	vo2_corr_BW	0.157684			HDP-018884	F	RT	CD	8	1	1	TRUE	vco2_corr_BW	0.145693
HDP-018884	F	RT	CD	8	1	1	TRUE	vo2_corr_BW	0.150486			HDP-018884	F	RT	CD	8	1	1	TRUE	vco2_corr_BW	0.134928
HDP-018884	F	RT	CD	8	1	1	TRUE	vo2_corr_BW	0.127173			HDP-018884	F	RT	CD	8	1	1	TRUE	vco2_corr_BW	0.109418
HDP-018884	F	RT	CD	8	1	1	TRUE	vo2_corr_BW	0.117664			HDP-018884	F	RT	CD	8	1	1	TRUE	vco2_corr_BW	0.103841
HDP-018884	F	RT	CD	8	1	1	TRUE	vo2_corr_BW	0.112146			HDP-018884	F	RT	CD	8	1	1	TRUE	vco2_corr_BW	0.0997511
HDP-018884	F	RT	CD	8	1	1	TRUE	vo2_corr_BW	0.112506			HDP-018884	F	RT	CD	8	1	1	TRUE	vco2_corr_BW	0.0993835
HDP-018884	F	RT	CD	8	1	1	TRUE	vo2_corr_BW	0.0998578			HDP-018884	F	RT	CD	8	1	1	TRUE	vco2_corr_BW	0.0884835
HDP-018884	F	RT	CD	8	1	1	TRUE	vo2_corr_BW	0.100531			HDP-018884	F	RT	CD	8	1	1	TRUE	vco2_corr_BW	0.0864794
HDP-018884	F	RT	CD	8	1	1	TRUE	vo2_corr_BW	0.108028			HDP-018884	F	RT	CD	8	1	1	TRUE	vco2_corr_BW	0.0937481
HDP-018884	F	RT	CD	8	1	1	TRUE	vo2_corr_BW	0.10939			HDP-018884	F	RT	CD	8	1	1	TRUE	vco2_corr_BW	0.0971068
HDP-018884	F	RT	CD	9	1	1	TRUE	vo2_corr_BW	0.107519			HDP-018884	F	RT	CD	9	1	1	TRUE	vco2_corr_BW	0.0933276
HDP-018884	F	RT	CD	9	1	1	TRUE	vo2_corr_BW	0.119438			HDP-018884	F	RT	CD	9	1	1	TRUE	vco2_corr_BW	0.101029
HDP-018884	F	RT	CD	9	1	1	TRUE	vo2_corr_BW	0.117183			HDP-018884	F	RT	CD	9	1	1	TRUE	vco2_corr_BW	0.0997107
HDP-018884	F	RT	CD	9	1	1	TRUE	vo2_corr_BW	0.132363			HDP-018884	F	RT	CD	9	1	1	TRUE	vco2_corr_BW	0.110887
HDP-018884	F	RT	CD	9	1	1	TRUE	vo2_corr_BW	0.136528			HDP-018884	F	RT	CD	9	1	1	TRUE	vco2_corr_BW	0.109577
HDP-018884	F	RT	CD	9	1	1	TRUE	vo2_corr_BW	0.117909			HDP-018884	F	RT	CD	9	1	1	TRUE	vco2_corr_BW	0.0951586
HDP-018884	F	RT	CD	9	1	1	TRUE	vo2_corr_BW	0.105414			HDP-018884	F	RT	CD	9	1	1	TRUE	vco2_corr_BW	0.0843473
HDP-018884	F	RT	CD	9	1	1	TRUE	vo2_corr_BW	0.0964324			HDP-018884	F	RT	CD	9	1	1	TRUE	vco2_corr_BW	0.0804362
HDP-018884	F	RT	CD	9	1	1	TRUE	vo2_corr_BW	0.0905558			HDP-018884	F	RT	CD	9	1	1	TRUE	vco2_corr_BW	0.0742683
HDP-018884	F	RT	CD	9	1	1	TRUE	vo2_corr_BW	0.125571			HDP-018884	F	RT	CD	9	1	1	TRUE	vco2_corr_BW	0.100768
HDP-018884	F	RT	CD	9	1	1	TRUE	vo2_corr_BW	0.115688			HDP-018884	F	RT	CD	9	1	1	TRUE	vco2_corr_BW	0.0966153
HDP-018884	F	RT	CD	9	1	1	TRUE	vo2_corr_BW	0.113216			HDP-018884	F	RT	CD	9	1	1	TRUE	vco2_corr_BW	0.0915237
HDP-018884	F	RT	CD	9	1	1	TRUE	vo2_corr_BW	0.115809			HDP-018884	F	RT	CD	9	1	1	TRUE	vco2_corr_BW	0.0909709
HDP-018884	F	RT	CD	9	1	1	TRUE	vo2_corr_BW	0.104862			HDP-018884	F	RT	CD	9	1	1	TRUE	vco2_corr_BW	0.087338
HDP-018884	F	RT	CD	9	1	1	TRUE	vo2_corr_BW	0.125412			HDP-018884	F	RT	CD	9	1	1	TRUE	vco2_corr_BW	0.107906
HDP-018884	F	RT	CD	9	1	1	TRUE	vo2_corr_BW	0.128081			HDP-018884	F	RT	CD	9	1	1	TRUE	vco2_corr_BW	0.106254
HDP-018884	F	RT	CD	9	1	1	TRUE	vo2_corr_BW	0.122519			HDP-018884	F	RT	CD	9	1	1	TRUE	vco2_corr_BW	0.099957
HDP-018884	F	RT	CD	9	1	1	TRUE	vo2_corr_BW	0.117779			HDP-018884	F	RT	CD	9	1	1	TRUE	vco2_corr_BW	0.0943638
HDP-018884	F	RT	CD	9	1	1	TRUE	vo2_corr_BW	0.102088			HDP-018884	F	RT	CD	9	1	1	TRUE	vco2_corr_BW	0.0800633
HDP-018884	F	RT	CD	9	1	1	TRUE	vo2_corr_BW	0.0919441			HDP-018884	F	RT	CD	9	1	1	TRUE	vco2_corr_BW	0.0738883
HDP-018884	F	RT	CD	10	1	1	TRUE	vo2_corr_BW	0.122047			HDP-018884	F	RT	CD	10	1	1	TRUE	vco2_corr_BW	0.103107
HDP-018884	F	RT	CD	10	1	1	TRUE	vo2_corr_BW	0.169472			HDP-018884	F	RT	CD	10	1	1	TRUE	vco2_corr_BW	0.14242
HDP-018884	F	RT	CD	10	1	1	TRUE	vo2_corr_BW	0.195958			HDP-018884	F	RT	CD	10	1	1	TRUE	vco2_corr_BW	0.166349
HDP-018884	F	RT	CD	10	1	1	TRUE	vo2_corr_BW	0.226856			HDP-018884	F	RT	CD	10	1	1	TRUE	vco2_corr_BW	0.193008
HDP-018884	F	RT	CD	10	1	1	TRUE	vo2_corr_BW	0.207015			HDP-018884	F	RT	CD	10	1	1	TRUE	vco2_corr_BW	0.172088
HDP-018884	F	RT	CD	10	1	1	TRUE	vo2_corr_BW	0.164424			HDP-018884	F	RT	CD	10	1	1	TRUE	vco2_corr_BW	0.144736
HDP-018884	F	RT	CD	10	1	1	TRUE	vo2_corr_BW	0.183532			HDP-018884	F	RT	CD	10	1	1	TRUE	vco2_corr_BW	0.169331
HDP-018884	F	RT	CD	10	1	1	TRUE	vo2_corr_BW	0.191738			HDP-018884	F	RT	CD	10	1	1	TRUE	vco2_corr_BW	0.178489
HDP-018884	F	RT	CD	10	1	1	TRUE	vo2_corr_BW	0.210921			HDP-018884	F	RT	CD	10	1	1	TRUE	vco2_corr_BW	0.186822
HDP-018884	F	RT	CD	10	1	1	TRUE	vo2_corr_BW	0.153251			HDP-018884	F	RT	CD	10	1	1	TRUE	vco2_corr_BW	0.141603
HDP-018884	F	RT	CD	10	1	1	TRUE	vo2_corr_BW	0.148883			HDP-018884	F	RT	CD	10	1	1	TRUE	vco2_corr_BW	0.138531
HDP-018884	F	RT	CD	10	1	1	TRUE	vo2_corr_BW	0.145224			HDP-018884	F	RT	CD	10	1	1	TRUE	vco2_corr_BW	0.136904
HDP-018884	F	RT	CD	10	1	1	TRUE	vo2_corr_BW	0.130066			HDP-018884	F	RT	CD	10	1	1	TRUE	vco2_corr_BW	0.121172
HDP-018884	F	RT	CD	10	1	1	TRUE	vo2_corr_BW	0.109742			HDP-018884	F	RT	CD	10	1	1	TRUE	vco2_corr_BW	0.103226
HDP-018884	F	RT	CD	10	1	1	TRUE	vo2_corr_BW	0.0983247			HDP-018884	F	RT	CD	10	1	1	TRUE	vco2_corr_BW	0.0924683
HDP-018884	F	RT	CD	10	1	1	TRUE	vo2_corr_BW	0.0954303			HDP-018884	F	RT	CD	10	1	1	TRUE	vco2_corr_BW	0.0901026
HDP-018884	F	RT	CD	10	1	1	TRUE	vo2_corr_BW	0.112084			HDP-018884	F	RT	CD	10	1	1	TRUE	vco2_corr_BW	0.10157
HDP-018884	F	RT	CD	10	1	1	TRUE	vo2_corr_BW	0.11407			HDP-018884	F	RT	CD	10	1	1	TRUE	vco2_corr_BW	0.102555
HDP-018884	F	RT	CD	10	1	1	TRUE	vo2_corr_BW	0.102137			HDP-018884	F	RT	CD	10	1	1	TRUE	vco2_corr_BW	0.0935477
HDP-018884	F	RT	CD	10	1	1	TRUE	vo2_corr_BW	0.107516			HDP-018884	F	RT	CD	10	1	1	TRUE	vco2_corr_BW	0.103025
HDP-018884	F	RT	CD	11	1	1	TRUE	vo2_corr_BW	0.115227			HDP-018884	F	RT	CD	11	1	1	TRUE	vco2_corr_BW	0.107019
HDP-018884	F	RT	CD	11	1	1	TRUE	vo2_corr_BW	0.112537			HDP-018884	F	RT	CD	11	1	1	TRUE	vco2_corr_BW	0.103845
HDP-018884	F	RT	CD	11	1	1	TRUE	vo2_corr_BW	0.118156			HDP-018884	F	RT	CD	11	1	1	TRUE	vco2_corr_BW	0.109702
HDP-018884	F	RT	CD	11	1	1	TRUE	vo2_corr_BW	0.134825			HDP-018884	F	RT	CD	11	1	1	TRUE	vco2_corr_BW	0.125829
HDP-018884	F	RT	CD	11	1	1	TRUE	vo2_corr_BW	0.11681			HDP-018884	F	RT	CD	11	1	1	TRUE	vco2_corr_BW	0.110732
HDP-018884	F	RT	CD	11	1	1	TRUE	vo2_corr_BW	0.104188			HDP-018884	F	RT	CD	11	1	1	TRUE	vco2_corr_BW	0.096965
HDP-018884	F	RT	CD	11	1	1	TRUE	vo2_corr_BW	0.111869			HDP-018884	F	RT	CD	11	1	1	TRUE	vco2_corr_BW	0.101837
HDP-018884	F	RT	CD	11	1	1	TRUE	vo2_corr_BW	0.115361			HDP-018884	F	RT	CD	11	1	1	TRUE	vco2_corr_BW	0.102887
HDP-018884	F	RT	CD	11	1	1	TRUE	vo2_corr_BW	0.119506			HDP-018884	F	RT	CD	11	1	1	TRUE	vco2_corr_BW	0.10923
HDP-018884	F	RT	CD	11	1	1	TRUE	vo2_corr_BW	0.0933942			HDP-018884	F	RT	CD	11	1	1	TRUE	vco2_corr_BW	0.0817134
HDP-018884	F	RT	CD	11	1	1	TRUE	vo2_corr_BW	0.0912264			HDP-018884	F	RT	CD	11	1	1	TRUE	vco2_corr_BW	0.0827778
HDP-018884	F	RT	CD	11	1	1	TRUE	vo2_corr_BW	0.13648			HDP-018884	F	RT	CD	11	1	1	TRUE	vco2_corr_BW	0.126559
HDP-018884	F	RT	CD	11	1	1	TRUE	vo2_corr_BW	0.169998			HDP-018884	F	RT	CD	11	1	1	TRUE	vco2_corr_BW	0.15903
HDP-018884	F	RT	CD	11	1	1	TRUE	vo2_corr_BW	0.202781			HDP-018884	F	RT	CD	11	1	1	TRUE	vco2_corr_BW	0.190262
HDP-018884	F	RT	CD	11	1	1	TRUE	vo2_corr_BW	0.168798			HDP-018884	F	RT	CD	11	1	1	TRUE	vco2_corr_BW	0.158654
HDP-018884	F	RT	CD	11	1	1	TRUE	vo2_corr_BW	0.173349			HDP-018884	F	RT	CD	11	1	1	TRUE	vco2_corr_BW	0.158279
HDP-018884	F	RT	CD	11	1	1	TRUE	vo2_corr_BW	0.18006			HDP-018884	F	RT	CD	11	1	1	TRUE	vco2_corr_BW	0.16206
HDP-018884	F	RT	CD	11	1	1	TRUE	vo2_corr_BW	0.190934			HDP-018884	F	RT	CD	11	1	1	TRUE	vco2_corr_BW	0.180047
HDP-018884	F	RT	CD	11	1	1	TRUE	vo2_corr_BW	0.191165			HDP-018884	F	RT	CD	11	1	1	TRUE	vco2_corr_BW	0.193836
HDP-018884	F	RT	CD	11	1	1	TRUE	vo2_corr_BW	0.170328			HDP-018884	F	RT	CD	11	1	1	TRUE	vco2_corr_BW	0.167069
HDP-018884	F	RT	CD	12	1	1	FALSE	vo2_corr_BW	0.189712			HDP-018884	F	RT	CD	12	1	1	FALSE	vco2_corr_BW	0.185469
HDP-018884	F	RT	CD	12	1	1	FALSE	vo2_corr_BW	0.179363			HDP-018884	F	RT	CD	12	1	1	FALSE	vco2_corr_BW	0.183968
HDP-018884	F	RT	CD	12	1	1	FALSE	vo2_corr_BW	0.176654			HDP-018884	F	RT	CD	12	1	1	FALSE	vco2_corr_BW	0.180151
HDP-018884	F	RT	CD	12	1	1	FALSE	vo2_corr_BW	0.191406			HDP-018884	F	RT	CD	12	1	1	FALSE	vco2_corr_BW	0.189315
HDP-018884	F	RT	CD	12	1	1	FALSE	vo2_corr_BW	0.205869			HDP-018884	F	RT	CD	12	1	1	FALSE	vco2_corr_BW	0.200601
HDP-018884	F	RT	CD	12	1	1	FALSE	vo2_corr_BW	0.16113			HDP-018884	F	RT	CD	12	1	1	FALSE	vco2_corr_BW	0.150786
HDP-018884	F	RT	CD	12	1	1	FALSE	vo2_corr_BW	0.172209			HDP-018884	F	RT	CD	12	1	1	FALSE	vco2_corr_BW	0.160141
HDP-018884	F	RT	CD	12	1	1	FALSE	vo2_corr_BW	0.169553			HDP-018884	F	RT	CD	12	1	1	FALSE	vco2_corr_BW	0.159424
HDP-018884	F	RT	CD	12	1	1	FALSE	vo2_corr_BW	0.174465			HDP-018884	F	RT	CD	12	1	1	FALSE	vco2_corr_BW	0.167289
HDP-018884	F	RT	CD	12	1	1	FALSE	vo2_corr_BW	0.174884			HDP-018884	F	RT	CD	12	1	1	FALSE	vco2_corr_BW	0.169465
HDP-018884	F	RT	CD	12	1	1	FALSE	vo2_corr_BW	0.169104			HDP-018884	F	RT	CD	12	1	1	FALSE	vco2_corr_BW	0.161517
HDP-018884	F	RT	CD	12	1	1	FALSE	vo2_corr_BW	0.172655			HDP-018884	F	RT	CD	12	1	1	FALSE	vco2_corr_BW	0.163647
HDP-018884	F	RT	CD	12	1	1	FALSE	vo2_corr_BW	0.184913			HDP-018884	F	RT	CD	12	1	1	FALSE	vco2_corr_BW	0.180083
HDP-018884	F	RT	CD	12	1	1	FALSE	vo2_corr_BW	0.202382			HDP-018884	F	RT	CD	12	1	1	FALSE	vco2_corr_BW	0.199609
HDP-018884	F	RT	CD	12	1	1	FALSE	vo2_corr_BW	0.183977			HDP-018884	F	RT	CD	12	1	1	FALSE	vco2_corr_BW	0.187594
HDP-018884	F	RT	CD	12	1	1	FALSE	vo2_corr_BW	0.214057			HDP-018884	F	RT	CD	12	1	1	FALSE	vco2_corr_BW	0.213586
HDP-018884	F	RT	CD	12	1	1	FALSE	vo2_corr_BW	0.210437			HDP-018884	F	RT	CD	12	1	1	FALSE	vco2_corr_BW	0.207839
HDP-018884	F	RT	CD	12	1	1	FALSE	vo2_corr_BW	0.188431			HDP-018884	F	RT	CD	12	1	1	FALSE	vco2_corr_BW	0.182458
HDP-018884	F	RT	CD	12	1	1	FALSE	vo2_corr_BW	0.18842			HDP-018884	F	RT	CD	12	1	1	FALSE	vco2_corr_BW	0.178483
HDP-018884	F	RT	CD	12	1	1	FALSE	vo2_corr_BW	0.210329			HDP-018884	F	RT	CD	12	1	1	FALSE	vco2_corr_BW	0.197623
HDP-018884	F	RT	CD	13	1	1	FALSE	vo2_corr_BW	0.209987			HDP-018884	F	RT	CD	13	1	1	FALSE	vco2_corr_BW	0.196967
HDP-018884	F	RT	CD	13	1	1	FALSE	vo2_corr_BW	0.189985			HDP-018884	F	RT	CD	13	1	1	FALSE	vco2_corr_BW	0.176822
HDP-018884	F	RT	CD	13	1	1	FALSE	vo2_corr_BW	0.182174			HDP-018884	F	RT	CD	13	1	1	FALSE	vco2_corr_BW	0.169348
HDP-018884	F	RT	CD	13	1	1	FALSE	vo2_corr_BW	0.201777			HDP-018884	F	RT	CD	13	1	1	FALSE	vco2_corr_BW	0.187257
HDP-018884	F	RT	CD	13	1	1	FALSE	vo2_corr_BW	0.189815			HDP-018884	F	RT	CD	13	1	1	FALSE	vco2_corr_BW	0.174582
HDP-018884	F	RT	CD	13	1	1	FALSE	vo2_corr_BW	0.185114			HDP-018884	F	RT	CD	13	1	1	FALSE	vco2_corr_BW	0.173502
HDP-018884	F	RT	CD	13	1	1	FALSE	vo2_corr_BW	0.177257			HDP-018884	F	RT	CD	13	1	1	FALSE	vco2_corr_BW	0.173807
HDP-018884	F	RT	CD	13	1	1	FALSE	vo2_corr_BW	0.151154			HDP-018884	F	RT	CD	13	1	1	FALSE	vco2_corr_BW	0.14943
HDP-018884	F	RT	CD	13	1	1	FALSE	vo2_corr_BW	0.158571			HDP-018884	F	RT	CD	13	1	1	FALSE	vco2_corr_BW	0.15322
HDP-018884	F	RT	CD	13	1	1	FALSE	vo2_corr_BW	0.19475			HDP-018884	F	RT	CD	13	1	1	FALSE	vco2_corr_BW	0.190921
HDP-018884	F	RT	CD	13	1	1	FALSE	vo2_corr_BW	0.205055			HDP-018884	F	RT	CD	13	1	1	FALSE	vco2_corr_BW	0.202048
HDP-018884	F	RT	CD	13	1	1	FALSE	vo2_corr_BW	0.187691			HDP-018884	F	RT	CD	13	1	1	FALSE	vco2_corr_BW	0.183089
HDP-018884	F	RT	CD	13	1	1	FALSE	vo2_corr_BW	0.174665			HDP-018884	F	RT	CD	13	1	1	FALSE	vco2_corr_BW	0.169341
HDP-018884	F	RT	CD	13	1	1	FALSE	vo2_corr_BW	0.183089			HDP-018884	F	RT	CD	13	1	1	FALSE	vco2_corr_BW	0.176068
HDP-018884	F	RT	CD	13	1	1	FALSE	vo2_corr_BW	0.209631			HDP-018884	F	RT	CD	13	1	1	FALSE	vco2_corr_BW	0.207986
HDP-018884	F	RT	CD	13	1	1	FALSE	vo2_corr_BW	0.168101			HDP-018884	F	RT	CD	13	1	1	FALSE	vco2_corr_BW	0.166081
HDP-018884	F	RT	CD	13	1	1	FALSE	vo2_corr_BW	0.141078			HDP-018884	F	RT	CD	13	1	1	FALSE	vco2_corr_BW	0.136417
HDP-018884	F	RT	CD	13	1	1	FALSE	vo2_corr_BW	0.16706			HDP-018884	F	RT	CD	13	1	1	FALSE	vco2_corr_BW	0.161468
HDP-018884	F	RT	CD	13	1	1	FALSE	vo2_corr_BW	0.176638			HDP-018884	F	RT	CD	13	1	1	FALSE	vco2_corr_BW	0.175455
HDP-018884	F	RT	CD	13	1	1	FALSE	vo2_corr_BW	0.167815			HDP-018884	F	RT	CD	13	1	1	FALSE	vco2_corr_BW	0.164236
HDP-018884	F	RT	CD	14	1	1	FALSE	vo2_corr_BW	0.194559			HDP-018884	F	RT	CD	14	1	1	FALSE	vco2_corr_BW	0.195335
HDP-018884	F	RT	CD	14	1	1	FALSE	vo2_corr_BW	0.195646			HDP-018884	F	RT	CD	14	1	1	FALSE	vco2_corr_BW	0.194935
HDP-018884	F	RT	CD	14	1	1	FALSE	vo2_corr_BW	0.181875			HDP-018884	F	RT	CD	14	1	1	FALSE	vco2_corr_BW	0.175333
HDP-018884	F	RT	CD	14	1	1	FALSE	vo2_corr_BW	0.173288			HDP-018884	F	RT	CD	14	1	1	FALSE	vco2_corr_BW	0.171669
HDP-018884	F	RT	CD	14	1	1	FALSE	vo2_corr_BW	0.176056			HDP-018884	F	RT	CD	14	1	1	FALSE	vco2_corr_BW	0.175059
HDP-018884	F	RT	CD	14	1	1	FALSE	vo2_corr_BW	0.181286			HDP-018884	F	RT	CD	14	1	1	FALSE	vco2_corr_BW	0.183894
HDP-018884	F	RT	CD	14	1	1	FALSE	vo2_corr_BW	0.170137			HDP-018884	F	RT	CD	14	1	1	FALSE	vco2_corr_BW	0.175271
HDP-018884	F	RT	CD	14	1	1	FALSE	vo2_corr_BW	0.151137			HDP-018884	F	RT	CD	14	1	1	FALSE	vco2_corr_BW	0.156253
HDP-018884	F	RT	CD	14	1	1	FALSE	vo2_corr_BW	0.172132			HDP-018884	F	RT	CD	14	1	1	FALSE	vco2_corr_BW	0.174021
HDP-018884	F	RT	CD	14	1	1	FALSE	vo2_corr_BW	0.201636			HDP-018884	F	RT	CD	14	1	1	FALSE	vco2_corr_BW	0.209268
HDP-018884	F	RT	CD	14	1	1	FALSE	vo2_corr_BW	0.206348			HDP-018884	F	RT	CD	14	1	1	FALSE	vco2_corr_BW	0.215109
HDP-018884	F	RT	CD	14	1	1	FALSE	vo2_corr_BW	0.204662			HDP-018884	F	RT	CD	14	1	1	FALSE	vco2_corr_BW	0.20917
HDP-018884	F	RT	CD	14	1	1	FALSE	vo2_corr_BW	0.175961			HDP-018884	F	RT	CD	14	1	1	FALSE	vco2_corr_BW	0.177878
HDP-018884	F	RT	CD	14	1	1	FALSE	vo2_corr_BW	0.17374			HDP-018884	F	RT	CD	14	1	1	FALSE	vco2_corr_BW	0.17243
HDP-018884	F	RT	CD	14	1	1	FALSE	vo2_corr_BW	0.17978			HDP-018884	F	RT	CD	14	1	1	FALSE	vco2_corr_BW	0.178063
HDP-018884	F	RT	CD	14	1	1	FALSE	vo2_corr_BW	0.177437			HDP-018884	F	RT	CD	14	1	1	FALSE	vco2_corr_BW	0.181886
HDP-018884	F	RT	CD	14	1	1	FALSE	vo2_corr_BW	0.18477			HDP-018884	F	RT	CD	14	1	1	FALSE	vco2_corr_BW	0.185418
HDP-018884	F	RT	CD	14	1	1	FALSE	vo2_corr_BW	0.183049			HDP-018884	F	RT	CD	14	1	1	FALSE	vco2_corr_BW	0.180069
HDP-018884	F	RT	CD	14	1	1	FALSE	vo2_corr_BW	0.185965			HDP-018884	F	RT	CD	14	1	1	FALSE	vco2_corr_BW	0.19088
HDP-018884	F	RT	CD	14	1	1	FALSE	vo2_corr_BW	0.177777			HDP-018884	F	RT	CD	14	1	1	FALSE	vco2_corr_BW	0.183476
HDP-018884	F	RT	CD	15	1	1	FALSE	vo2_corr_BW	0.183784			HDP-018884	F	RT	CD	15	1	1	FALSE	vco2_corr_BW	0.191213
HDP-018884	F	RT	CD	15	1	1	FALSE	vo2_corr_BW	0.212036			HDP-018884	F	RT	CD	15	1	1	FALSE	vco2_corr_BW	0.221272
HDP-018884	F	RT	CD	15	1	1	FALSE	vo2_corr_BW	0.174969			HDP-018884	F	RT	CD	15	1	1	FALSE	vco2_corr_BW	0.178717
HDP-018884	F	RT	CD	15	1	1	FALSE	vo2_corr_BW	0.193269			HDP-018884	F	RT	CD	15	1	1	FALSE	vco2_corr_BW	0.197104
HDP-018884	F	RT	CD	15	1	1	FALSE	vo2_corr_BW	0.254554			HDP-018884	F	RT	CD	15	1	1	FALSE	vco2_corr_BW	0.262258
HDP-018884	F	RT	CD	15	1	1	FALSE	vo2_corr_BW	0.213388			HDP-018884	F	RT	CD	15	1	1	FALSE	vco2_corr_BW	0.219291
HDP-018884	F	RT	CD	15	1	1	FALSE	vo2_corr_BW	0.233626			HDP-018884	F	RT	CD	15	1	1	FALSE	vco2_corr_BW	0.23132
HDP-018884	F	RT	CD	15	1	1	FALSE	vo2_corr_BW	0.157521			HDP-018884	F	RT	CD	15	1	1	FALSE	vco2_corr_BW	0.158679
HDP-018884	F	RT	CD	15	1	1	FALSE	vo2_corr_BW	0.170995			HDP-018884	F	RT	CD	15	1	1	FALSE	vco2_corr_BW	0.172808
HDP-018884	F	RT	CD	15	1	1	FALSE	vo2_corr_BW	0.184421			HDP-018884	F	RT	CD	15	1	1	FALSE	vco2_corr_BW	0.191911
HDP-018884	F	RT	CD	15	1	1	FALSE	vo2_corr_BW	0.168703			HDP-018884	F	RT	CD	15	1	1	FALSE	vco2_corr_BW	0.176817
HDP-018884	F	RT	CD	15	1	1	FALSE	vo2_corr_BW	0.157402			HDP-018884	F	RT	CD	15	1	1	FALSE	vco2_corr_BW	0.16306
HDP-018884	F	RT	CD	15	1	1	FALSE	vo2_corr_BW	0.1554			HDP-018884	F	RT	CD	15	1	1	FALSE	vco2_corr_BW	0.153563
HDP-018884	F	RT	CD	15	1	1	FALSE	vo2_corr_BW	0.175364			HDP-018884	F	RT	CD	15	1	1	FALSE	vco2_corr_BW	0.177348
HDP-018884	F	RT	CD	15	1	1	FALSE	vo2_corr_BW	0.191097			HDP-018884	F	RT	CD	15	1	1	FALSE	vco2_corr_BW	0.19939
HDP-018884	F	RT	CD	15	1	1	FALSE	vo2_corr_BW	0.177369			HDP-018884	F	RT	CD	15	1	1	FALSE	vco2_corr_BW	0.184463
HDP-018884	F	RT	CD	15	1	1	FALSE	vo2_corr_BW	0.179025			HDP-018884	F	RT	CD	15	1	1	FALSE	vco2_corr_BW	0.181941
HDP-018884	F	RT	CD	15	1	1	FALSE	vo2_corr_BW	0.207254			HDP-018884	F	RT	CD	15	1	1	FALSE	vco2_corr_BW	0.21359
HDP-018884	F	RT	CD	15	1	1	FALSE	vo2_corr_BW	0.217115			HDP-018884	F	RT	CD	15	1	1	FALSE	vco2_corr_BW	0.222206
HDP-018884	F	RT	CD	15	1	1	FALSE	vo2_corr_BW	0.177119			HDP-018884	F	RT	CD	15	1	1	FALSE	vco2_corr_BW	0.186191
HDP-018884	F	RT	CD	16	1	1	FALSE	vo2_corr_BW	0.147261			HDP-018884	F	RT	CD	16	1	1	FALSE	vco2_corr_BW	0.157454
HDP-018884	F	RT	CD	16	1	1	FALSE	vo2_corr_BW	0.150503			HDP-018884	F	RT	CD	16	1	1	FALSE	vco2_corr_BW	0.152501
HDP-018884	F	RT	CD	16	1	1	FALSE	vo2_corr_BW	0.16977			HDP-018884	F	RT	CD	16	1	1	FALSE	vco2_corr_BW	0.172376
HDP-018884	F	RT	CD	16	1	1	FALSE	vo2_corr_BW	0.183896			HDP-018884	F	RT	CD	16	1	1	FALSE	vco2_corr_BW	0.189781
HDP-018884	F	RT	CD	16	1	1	FALSE	vo2_corr_BW	0.205141			HDP-018884	F	RT	CD	16	1	1	FALSE	vco2_corr_BW	0.213991
HDP-018884	F	RT	CD	16	1	1	FALSE	vo2_corr_BW	0.200655			HDP-018884	F	RT	CD	16	1	1	FALSE	vco2_corr_BW	0.209803
HDP-018884	F	RT	CD	16	1	1	FALSE	vo2_corr_BW	0.183252			HDP-018884	F	RT	CD	16	1	1	FALSE	vco2_corr_BW	0.185198
HDP-018884	F	RT	CD	16	1	1	FALSE	vo2_corr_BW	0.193255			HDP-018884	F	RT	CD	16	1	1	FALSE	vco2_corr_BW	0.193508
HDP-018884	F	RT	CD	16	1	1	FALSE	vo2_corr_BW	0.165636			HDP-018884	F	RT	CD	16	1	1	FALSE	vco2_corr_BW	0.167995
HDP-018884	F	RT	CD	16	1	1	FALSE	vo2_corr_BW	0.171535			HDP-018884	F	RT	CD	16	1	1	FALSE	vco2_corr_BW	0.174582
HDP-018884	F	RT	CD	16	1	1	FALSE	vo2_corr_BW	0.1734			HDP-018884	F	RT	CD	16	1	1	FALSE	vco2_corr_BW	0.181137
HDP-018884	F	RT	CD	16	1	1	FALSE	vo2_corr_BW	0.175308			HDP-018884	F	RT	CD	16	1	1	FALSE	vco2_corr_BW	0.18126
HDP-018884	F	RT	CD	16	1	1	FALSE	vo2_corr_BW	0.188652			HDP-018884	F	RT	CD	16	1	1	FALSE	vco2_corr_BW	0.194387
HDP-018884	F	RT	CD	16	1	1	FALSE	vo2_corr_BW	0.227576			HDP-018884	F	RT	CD	16	1	1	FALSE	vco2_corr_BW	0.241488
HDP-018884	F	RT	CD	16	1	1	FALSE	vo2_corr_BW	0.211653			HDP-018884	F	RT	CD	16	1	1	FALSE	vco2_corr_BW	0.22164
HDP-018884	F	RT	CD	16	1	1	FALSE	vo2_corr_BW	0.240673			HDP-018884	F	RT	CD	16	1	1	FALSE	vco2_corr_BW	0.248538
HDP-018884	F	RT	CD	16	1	1	FALSE	vo2_corr_BW	0.185385			HDP-018884	F	RT	CD	16	1	1	FALSE	vco2_corr_BW	0.187948
HDP-018884	F	RT	CD	16	1	1	FALSE	vo2_corr_BW	0.174674			HDP-018884	F	RT	CD	16	1	1	FALSE	vco2_corr_BW	0.17971
HDP-018884	F	RT	CD	16	1	1	FALSE	vo2_corr_BW	0.189537			HDP-018884	F	RT	CD	16	1	1	FALSE	vco2_corr_BW	0.199218
HDP-018884	F	RT	CD	16	1	1	FALSE	vo2_corr_BW	0.225954			HDP-018884	F	RT	CD	16	1	1	FALSE	vco2_corr_BW	0.237073
HDP-018884	F	RT	CD	17	2	1	FALSE	vo2_corr_BW	0.20441			HDP-018884	F	RT	CD	17	2	1	FALSE	vco2_corr_BW	0.211586
HDP-018884	F	RT	CD	17	2	1	FALSE	vo2_corr_BW	0.209326			HDP-018884	F	RT	CD	17	2	1	FALSE	vco2_corr_BW	0.214436
HDP-018884	F	RT	CD	17	2	1	FALSE	vo2_corr_BW	0.190704			HDP-018884	F	RT	CD	17	2	1	FALSE	vco2_corr_BW	0.190558
HDP-018884	F	RT	CD	17	2	1	FALSE	vo2_corr_BW	0.186668			HDP-018884	F	RT	CD	17	2	1	FALSE	vco2_corr_BW	0.18546
HDP-018884	F	RT	CD	17	2	1	FALSE	vo2_corr_BW	0.225883			HDP-018884	F	RT	CD	17	2	1	FALSE	vco2_corr_BW	0.226546
HDP-018884	F	RT	CD	17	2	1	FALSE	vo2_corr_BW	0.197112			HDP-018884	F	RT	CD	17	2	1	FALSE	vco2_corr_BW	0.196715
HDP-018884	F	RT	CD	17	2	1	FALSE	vo2_corr_BW	0.177715			HDP-018884	F	RT	CD	17	2	1	FALSE	vco2_corr_BW	0.171017
HDP-018884	F	RT	CD	17	2	1	FALSE	vo2_corr_BW	0.21464			HDP-018884	F	RT	CD	17	2	1	FALSE	vco2_corr_BW	0.21304
HDP-018884	F	RT	CD	17	2	1	FALSE	vo2_corr_BW	0.210448			HDP-018884	F	RT	CD	17	2	1	FALSE	vco2_corr_BW	0.211114
HDP-018884	F	RT	CD	17	2	1	FALSE	vo2_corr_BW	0.216437			HDP-018884	F	RT	CD	17	2	1	FALSE	vco2_corr_BW	0.214505
HDP-018884	F	RT	CD	17	2	1	FALSE	vo2_corr_BW	0.19672			HDP-018884	F	RT	CD	17	2	1	FALSE	vco2_corr_BW	0.191471
HDP-018884	F	RT	CD	17	2	1	FALSE	vo2_corr_BW	0.179685			HDP-018884	F	RT	CD	17	2	1	FALSE	vco2_corr_BW	0.175958
HDP-018884	F	RT	CD	17	2	1	FALSE	vo2_corr_BW	0.187509			HDP-018884	F	RT	CD	17	2	1	FALSE	vco2_corr_BW	0.183546
HDP-018884	F	RT	CD	17	2	1	FALSE	vo2_corr_BW	0.213455			HDP-018884	F	RT	CD	17	2	1	FALSE	vco2_corr_BW	0.214168
HDP-018884	F	RT	CD	17	2	1	FALSE	vo2_corr_BW	0.218348			HDP-018884	F	RT	CD	17	2	1	FALSE	vco2_corr_BW	0.217484
HDP-018884	F	RT	CD	17	2	1	FALSE	vo2_corr_BW	0.20555			HDP-018884	F	RT	CD	17	2	1	FALSE	vco2_corr_BW	0.197033
HDP-018884	F	RT	CD	17	2	1	FALSE	vo2_corr_BW	0.193102			HDP-018884	F	RT	CD	17	2	1	FALSE	vco2_corr_BW	0.189891
HDP-018884	F	RT	CD	17	2	1	FALSE	vo2_corr_BW	0.221611			HDP-018884	F	RT	CD	17	2	1	FALSE	vco2_corr_BW	0.217545
HDP-018884	F	RT	CD	17	2	1	FALSE	vo2_corr_BW	0.202095			HDP-018884	F	RT	CD	17	2	1	FALSE	vco2_corr_BW	0.19185
HDP-018884	F	RT	CD	17	2	1	FALSE	vo2_corr_BW	0.17813			HDP-018884	F	RT	CD	17	2	1	FALSE	vco2_corr_BW	0.167193
HDP-018884	F	RT	CD	18	2	1	FALSE	vo2_corr_BW	0.201675			HDP-018884	F	RT	CD	18	2	1	FALSE	vco2_corr_BW	0.202201
HDP-018884	F	RT	CD	18	2	1	FALSE	vo2_corr_BW	0.205977			HDP-018884	F	RT	CD	18	2	1	FALSE	vco2_corr_BW	0.20677
HDP-018884	F	RT	CD	18	2	1	FALSE	vo2_corr_BW	0.15782			HDP-018884	F	RT	CD	18	2	1	FALSE	vco2_corr_BW	0.155435
HDP-018884	F	RT	CD	18	2	1	FALSE	vo2_corr_BW	0.166647			HDP-018884	F	RT	CD	18	2	1	FALSE	vco2_corr_BW	0.162166
HDP-018884	F	RT	CD	18	2	1	FALSE	vo2_corr_BW	0.19105			HDP-018884	F	RT	CD	18	2	1	FALSE	vco2_corr_BW	0.189279
HDP-018884	F	RT	CD	18	2	1	FALSE	vo2_corr_BW	0.193497			HDP-018884	F	RT	CD	18	2	1	FALSE	vco2_corr_BW	0.193838
HDP-018884	F	RT	CD	18	2	1	FALSE	vo2_corr_BW	0.199803			HDP-018884	F	RT	CD	18	2	1	FALSE	vco2_corr_BW	0.202226
HDP-018884	F	RT	CD	18	2	1	FALSE	vo2_corr_BW	0.186776			HDP-018884	F	RT	CD	18	2	1	FALSE	vco2_corr_BW	0.185948
HDP-018884	F	RT	CD	18	2	1	FALSE	vo2_corr_BW	0.202429			HDP-018884	F	RT	CD	18	2	1	FALSE	vco2_corr_BW	0.198592
HDP-018884	F	RT	CD	18	2	1	FALSE	vo2_corr_BW	0.20088			HDP-018884	F	RT	CD	18	2	1	FALSE	vco2_corr_BW	0.197146
HDP-018884	F	RT	CD	18	2	1	FALSE	vo2_corr_BW	0.178373			HDP-018884	F	RT	CD	18	2	1	FALSE	vco2_corr_BW	0.171478
HDP-018884	F	RT	CD	18	2	1	FALSE	vo2_corr_BW	0.149997			HDP-018884	F	RT	CD	18	2	1	FALSE	vco2_corr_BW	0.143019
HDP-018884	F	RT	CD	18	2	1	FALSE	vo2_corr_BW	0.150662			HDP-018884	F	RT	CD	18	2	1	FALSE	vco2_corr_BW	0.149016
HDP-018884	F	RT	CD	18	2	1	FALSE	vo2_corr_BW	0.153542			HDP-018884	F	RT	CD	18	2	1	FALSE	vco2_corr_BW	0.152354
HDP-018884	F	RT	CD	18	2	1	FALSE	vo2_corr_BW	0.17671			HDP-018884	F	RT	CD	18	2	1	FALSE	vco2_corr_BW	0.172674
HDP-018884	F	RT	CD	18	2	1	FALSE	vo2_corr_BW	0.198261			HDP-018884	F	RT	CD	18	2	1	FALSE	vco2_corr_BW	0.199568
HDP-018884	F	RT	CD	18	2	1	FALSE	vo2_corr_BW	0.166987			HDP-018884	F	RT	CD	18	2	1	FALSE	vco2_corr_BW	0.173372
HDP-018884	F	RT	CD	18	2	1	FALSE	vo2_corr_BW	0.153954			HDP-018884	F	RT	CD	18	2	1	FALSE	vco2_corr_BW	0.158827
HDP-018884	F	RT	CD	18	2	1	FALSE	vo2_corr_BW	0.161702			HDP-018884	F	RT	CD	18	2	1	FALSE	vco2_corr_BW	0.164291
HDP-018884	F	RT	CD	18	2	1	FALSE	vo2_corr_BW	0.133155			HDP-018884	F	RT	CD	18	2	1	FALSE	vco2_corr_BW	0.131889
HDP-018884	F	RT	CD	19	2	1	FALSE	vo2_corr_BW	0.145394			HDP-018884	F	RT	CD	19	2	1	FALSE	vco2_corr_BW	0.14506
HDP-018884	F	RT	CD	19	2	1	FALSE	vo2_corr_BW	0.190648			HDP-018884	F	RT	CD	19	2	1	FALSE	vco2_corr_BW	0.19157
HDP-018884	F	RT	CD	19	2	1	FALSE	vo2_corr_BW	0.130933			HDP-018884	F	RT	CD	19	2	1	FALSE	vco2_corr_BW	0.131177
HDP-018884	F	RT	CD	19	2	1	FALSE	vo2_corr_BW	0.136191			HDP-018884	F	RT	CD	19	2	1	FALSE	vco2_corr_BW	0.143255
HDP-018884	F	RT	CD	19	2	1	FALSE	vo2_corr_BW	0.137209			HDP-018884	F	RT	CD	19	2	1	FALSE	vco2_corr_BW	0.152172
HDP-018884	F	RT	CD	19	2	1	FALSE	vo2_corr_BW	0.119637			HDP-018884	F	RT	CD	19	2	1	FALSE	vco2_corr_BW	0.117365
HDP-018884	F	RT	CD	19	2	1	FALSE	vo2_corr_BW	0.126622			HDP-018884	F	RT	CD	19	2	1	FALSE	vco2_corr_BW	0.124031
HDP-018884	F	RT	CD	19	2	1	FALSE	vo2_corr_BW	0.119386			HDP-018884	F	RT	CD	19	2	1	FALSE	vco2_corr_BW	0.119906
HDP-018884	F	RT	CD	19	2	1	FALSE	vo2_corr_BW	0.107381			HDP-018884	F	RT	CD	19	2	1	FALSE	vco2_corr_BW	0.10815
HDP-018884	F	RT	CD	19	2	1	FALSE	vo2_corr_BW	0.101604			HDP-018884	F	RT	CD	19	2	1	FALSE	vco2_corr_BW	0.0993729
HDP-018884	F	RT	CD	19	2	1	FALSE	vo2_corr_BW	0.100912			HDP-018884	F	RT	CD	19	2	1	FALSE	vco2_corr_BW	0.0982671
HDP-018884	F	RT	CD	19	2	1	FALSE	vo2_corr_BW	0.0985452			HDP-018884	F	RT	CD	19	2	1	FALSE	vco2_corr_BW	0.10309
HDP-018884	F	RT	CD	19	2	1	FALSE	vo2_corr_BW	0.104914			HDP-018884	F	RT	CD	19	2	1	FALSE	vco2_corr_BW	0.108583
HDP-018884	F	RT	CD	19	2	1	FALSE	vo2_corr_BW	0.0996847			HDP-018884	F	RT	CD	19	2	1	FALSE	vco2_corr_BW	0.100348
HDP-018884	F	RT	CD	19	2	1	FALSE	vo2_corr_BW	0.0944669			HDP-018884	F	RT	CD	19	2	1	FALSE	vco2_corr_BW	0.0970662
HDP-018884	F	RT	CD	19	2	1	FALSE	vo2_corr_BW	0.101535			HDP-018884	F	RT	CD	19	2	1	FALSE	vco2_corr_BW	0.105281
HDP-018884	F	RT	CD	19	2	1	FALSE	vo2_corr_BW	0.109196			HDP-018884	F	RT	CD	19	2	1	FALSE	vco2_corr_BW	0.111412
HDP-018884	F	RT	CD	19	2	1	FALSE	vo2_corr_BW	0.116503			HDP-018884	F	RT	CD	19	2	1	FALSE	vco2_corr_BW	0.122083
HDP-018884	F	RT	CD	19	2	1	FALSE	vo2_corr_BW	0.109772			HDP-018884	F	RT	CD	19	2	1	FALSE	vco2_corr_BW	0.110675
HDP-018884	F	RT	CD	19	2	1	FALSE	vo2_corr_BW	0.108675			HDP-018884	F	RT	CD	19	2	1	FALSE	vco2_corr_BW	0.108382
HDP-018884	F	RT	CD	20	2	1	FALSE	vo2_corr_BW	0.109001			HDP-018884	F	RT	CD	20	2	1	FALSE	vco2_corr_BW	0.109756
HDP-018884	F	RT	CD	20	2	1	FALSE	vo2_corr_BW	0.11202			HDP-018884	F	RT	CD	20	2	1	FALSE	vco2_corr_BW	0.114873
HDP-018884	F	RT	CD	20	2	1	FALSE	vo2_corr_BW	0.119929			HDP-018884	F	RT	CD	20	2	1	FALSE	vco2_corr_BW	0.1254
HDP-018884	F	RT	CD	20	2	1	FALSE	vo2_corr_BW	0.107554			HDP-018884	F	RT	CD	20	2	1	FALSE	vco2_corr_BW	0.109999
HDP-018884	F	RT	CD	20	2	1	FALSE	vo2_corr_BW	0.114421			HDP-018884	F	RT	CD	20	2	1	FALSE	vco2_corr_BW	0.116627
HDP-018884	F	RT	CD	20	2	1	FALSE	vo2_corr_BW	0.113402			HDP-018884	F	RT	CD	20	2	1	FALSE	vco2_corr_BW	0.117783
HDP-018884	F	RT	CD	20	2	1	FALSE	vo2_corr_BW	0.116892			HDP-018884	F	RT	CD	20	2	1	FALSE	vco2_corr_BW	0.122425
HDP-018884	F	RT	CD	20	2	1	FALSE	vo2_corr_BW	0.109662			HDP-018884	F	RT	CD	20	2	1	FALSE	vco2_corr_BW	0.111812
HDP-018884	F	RT	CD	20	2	1	FALSE	vo2_corr_BW	0.111407			HDP-018884	F	RT	CD	20	2	1	FALSE	vco2_corr_BW	0.11785
HDP-018884	F	RT	CD	20	2	1	FALSE	vo2_corr_BW	0.0848446			HDP-018884	F	RT	CD	20	2	1	FALSE	vco2_corr_BW	0.0828839
HDP-018884	F	RT	CD	20	2	1	FALSE	vo2_corr_BW	0.110577			HDP-018884	F	RT	CD	20	2	1	FALSE	vco2_corr_BW	0.110376
HDP-018884	F	RT	CD	20	2	1	FALSE	vo2_corr_BW	0.110918			HDP-018884	F	RT	CD	20	2	1	FALSE	vco2_corr_BW	0.115629
HDP-018884	F	RT	CD	20	2	1	FALSE	vo2_corr_BW	0.0820965			HDP-018884	F	RT	CD	20	2	1	FALSE	vco2_corr_BW	0.0850062
HDP-018884	F	RT	CD	20	2	1	FALSE	vo2_corr_BW	0.0868993			HDP-018884	F	RT	CD	20	2	1	FALSE	vco2_corr_BW	0.0879855
HDP-018884	F	RT	CD	20	2	1	FALSE	vo2_corr_BW	0.0978741			HDP-018884	F	RT	CD	20	2	1	FALSE	vco2_corr_BW	0.103087
HDP-018884	F	RT	CD	20	2	1	FALSE	vo2_corr_BW	0.13523			HDP-018884	F	RT	CD	20	2	1	FALSE	vco2_corr_BW	0.145852
HDP-018884	F	RT	CD	20	2	1	FALSE	vo2_corr_BW	0.183546			HDP-018884	F	RT	CD	20	2	1	FALSE	vco2_corr_BW	0.183788
HDP-018884	F	RT	CD	20	2	1	FALSE	vo2_corr_BW	0.219033			HDP-018884	F	RT	CD	20	2	1	FALSE	vco2_corr_BW	0.22172
HDP-018884	F	RT	CD	20	2	1	FALSE	vo2_corr_BW	0.200985			HDP-018884	F	RT	CD	20	2	1	FALSE	vco2_corr_BW	0.203071
HDP-018884	F	RT	CD	20	2	1	FALSE	vo2_corr_BW	0.2375			HDP-018884	F	RT	CD	20	2	1	FALSE	vco2_corr_BW	0.233073
HDP-018884	F	RT	CD	21	2	1	FALSE	vo2_corr_BW	0.181029			HDP-018884	F	RT	CD	21	2	1	FALSE	vco2_corr_BW	0.176254
HDP-018884	F	RT	CD	21	2	1	FALSE	vo2_corr_BW	0.148276			HDP-018884	F	RT	CD	21	2	1	FALSE	vco2_corr_BW	0.141605
HDP-018884	F	RT	CD	21	2	1	FALSE	vo2_corr_BW	0.159055			HDP-018884	F	RT	CD	21	2	1	FALSE	vco2_corr_BW	0.156739
HDP-018884	F	RT	CD	21	2	1	FALSE	vo2_corr_BW	0.171657			HDP-018884	F	RT	CD	21	2	1	FALSE	vco2_corr_BW	0.167965
HDP-018884	F	RT	CD	21	2	1	FALSE	vo2_corr_BW	0.178708			HDP-018884	F	RT	CD	21	2	1	FALSE	vco2_corr_BW	0.17725
HDP-018884	F	RT	CD	21	2	1	FALSE	vo2_corr_BW	0.181587			HDP-018884	F	RT	CD	21	2	1	FALSE	vco2_corr_BW	0.185116
HDP-018884	F	RT	CD	21	2	1	FALSE	vo2_corr_BW	0.159784			HDP-018884	F	RT	CD	21	2	1	FALSE	vco2_corr_BW	0.164511
HDP-018884	F	RT	CD	21	2	1	FALSE	vo2_corr_BW	0.175803			HDP-018884	F	RT	CD	21	2	1	FALSE	vco2_corr_BW	0.180153
HDP-018884	F	RT	CD	21	2	1	FALSE	vo2_corr_BW	0.157653			HDP-018884	F	RT	CD	21	2	1	FALSE	vco2_corr_BW	0.163466
HDP-018884	F	RT	CD	21	2	1	FALSE	vo2_corr_BW	0.137134			HDP-018884	F	RT	CD	21	2	1	FALSE	vco2_corr_BW	0.141403
HDP-018884	F	RT	CD	21	2	1	FALSE	vo2_corr_BW	0.133233			HDP-018884	F	RT	CD	21	2	1	FALSE	vco2_corr_BW	0.136051
HDP-018884	F	RT	CD	21	2	1	FALSE	vo2_corr_BW	0.130715			HDP-018884	F	RT	CD	21	2	1	FALSE	vco2_corr_BW	0.13672
HDP-018884	F	RT	CD	21	2	1	FALSE	vo2_corr_BW	0.117171			HDP-018884	F	RT	CD	21	2	1	FALSE	vco2_corr_BW	0.12528
HDP-018884	F	RT	CD	21	2	1	FALSE	vo2_corr_BW	0.129187			HDP-018884	F	RT	CD	21	2	1	FALSE	vco2_corr_BW	0.131899
HDP-018884	F	RT	CD	21	2	1	FALSE	vo2_corr_BW	0.135731			HDP-018884	F	RT	CD	21	2	1	FALSE	vco2_corr_BW	0.135378
HDP-018884	F	RT	CD	21	2	1	FALSE	vo2_corr_BW	0.145098			HDP-018884	F	RT	CD	21	2	1	FALSE	vco2_corr_BW	0.142257
HDP-018884	F	RT	CD	21	2	1	FALSE	vo2_corr_BW	0.139359			HDP-018884	F	RT	CD	21	2	1	FALSE	vco2_corr_BW	0.140794
HDP-018884	F	RT	CD	21	2	1	FALSE	vo2_corr_BW	0.146106			HDP-018884	F	RT	CD	21	2	1	FALSE	vco2_corr_BW	0.148906
HDP-018884	F	RT	CD	21	2	1	FALSE	vo2_corr_BW	0.127565			HDP-018884	F	RT	CD	21	2	1	FALSE	vco2_corr_BW	0.130098
HDP-018884	F	RT	CD	21	2	1	FALSE	vo2_corr_BW	0.118576			HDP-018884	F	RT	CD	21	2	1	FALSE	vco2_corr_BW	0.116761
HDP-018884	F	RT	CD	22	2	1	FALSE	vo2_corr_BW	0.120589			HDP-018884	F	RT	CD	22	2	1	FALSE	vco2_corr_BW	0.121286
HDP-018884	F	RT	CD	22	2	1	FALSE	vo2_corr_BW	0.110986			HDP-018884	F	RT	CD	22	2	1	FALSE	vco2_corr_BW	0.111835
HDP-018884	F	RT	CD	22	2	1	FALSE	vo2_corr_BW	0.0961259			HDP-018884	F	RT	CD	22	2	1	FALSE	vco2_corr_BW	0.095096
HDP-018884	F	RT	CD	22	2	1	FALSE	vo2_corr_BW	0.0990135			HDP-018884	F	RT	CD	22	2	1	FALSE	vco2_corr_BW	0.0968985
HDP-018884	F	RT	CD	22	2	1	FALSE	vo2_corr_BW	0.114218			HDP-018884	F	RT	CD	22	2	1	FALSE	vco2_corr_BW	0.11849
HDP-018884	F	RT	CD	22	2	1	FALSE	vo2_corr_BW	0.110576			HDP-018884	F	RT	CD	22	2	1	FALSE	vco2_corr_BW	0.114055
HDP-018884	F	RT	CD	22	2	1	FALSE	vo2_corr_BW	0.11678			HDP-018884	F	RT	CD	22	2	1	FALSE	vco2_corr_BW	0.120977
HDP-018884	F	RT	CD	22	2	1	FALSE	vo2_corr_BW	0.102241			HDP-018884	F	RT	CD	22	2	1	FALSE	vco2_corr_BW	0.102284
HDP-018884	F	RT	CD	22	2	1	FALSE	vo2_corr_BW	0.104916			HDP-018884	F	RT	CD	22	2	1	FALSE	vco2_corr_BW	0.107163
HDP-018884	F	RT	CD	22	2	1	FALSE	vo2_corr_BW	0.104964			HDP-018884	F	RT	CD	22	2	1	FALSE	vco2_corr_BW	0.109127
HDP-018884	F	RT	CD	22	2	1	FALSE	vo2_corr_BW	0.102489			HDP-018884	F	RT	CD	22	2	1	FALSE	vco2_corr_BW	0.105333
HDP-018884	F	RT	CD	22	2	1	FALSE	vo2_corr_BW	0.106479			HDP-018884	F	RT	CD	22	2	1	FALSE	vco2_corr_BW	0.105886
HDP-018884	F	RT	CD	22	2	1	FALSE	vo2_corr_BW	0.10462			HDP-018884	F	RT	CD	22	2	1	FALSE	vco2_corr_BW	0.107435
HDP-018884	F	RT	CD	22	2	1	FALSE	vo2_corr_BW	0.10874			HDP-018884	F	RT	CD	22	2	1	FALSE	vco2_corr_BW	0.110121
HDP-018884	F	RT	CD	22	2	1	FALSE	vo2_corr_BW	0.117194			HDP-018884	F	RT	CD	22	2	1	FALSE	vco2_corr_BW	0.118383
HDP-018884	F	RT	CD	22	2	1	FALSE	vo2_corr_BW	0.130789			HDP-018884	F	RT	CD	22	2	1	FALSE	vco2_corr_BW	0.134499
HDP-018884	F	RT	CD	22	2	1	FALSE	vo2_corr_BW	0.118943			HDP-018884	F	RT	CD	22	2	1	FALSE	vco2_corr_BW	0.12294
HDP-018884	F	RT	CD	22	2	1	FALSE	vo2_corr_BW	0.114452			HDP-018884	F	RT	CD	22	2	1	FALSE	vco2_corr_BW	0.113824
HDP-018884	F	RT	CD	22	2	1	FALSE	vo2_corr_BW	0.119313			HDP-018884	F	RT	CD	22	2	1	FALSE	vco2_corr_BW	0.122554
HDP-018884	F	RT	CD	22	2	1	FALSE	vo2_corr_BW	0.105774			HDP-018884	F	RT	CD	22	2	1	FALSE	vco2_corr_BW	0.108962
HDP-018884	F	RT	CD	23	2	1	FALSE	vo2_corr_BW	0.0970759			HDP-018884	F	RT	CD	23	2	1	FALSE	vco2_corr_BW	0.100633
HDP-018884	F	RT	CD	23	2	1	FALSE	vo2_corr_BW	0.112577			HDP-018884	F	RT	CD	23	2	1	FALSE	vco2_corr_BW	0.112418
HDP-018884	F	RT	CD	23	2	1	FALSE	vo2_corr_BW	0.162137			HDP-018884	F	RT	CD	23	2	1	FALSE	vco2_corr_BW	0.166191
HDP-018884	F	RT	CD	23	2	1	FALSE	vo2_corr_BW	0.135017			HDP-018884	F	RT	CD	23	2	1	FALSE	vco2_corr_BW	0.131852
HDP-018884	F	RT	CD	23	2	1	FALSE	vo2_corr_BW	0.101912			HDP-018884	F	RT	CD	23	2	1	FALSE	vco2_corr_BW	0.100908
HDP-018884	F	RT	CD	23	2	1	FALSE	vo2_corr_BW	0.108402			HDP-018884	F	RT	CD	23	2	1	FALSE	vco2_corr_BW	0.107623
HDP-018884	F	RT	CD	23	2	1	FALSE	vo2_corr_BW	0.104676			HDP-018884	F	RT	CD	23	2	1	FALSE	vco2_corr_BW	0.104886
HDP-018884	F	RT	CD	23	2	1	FALSE	vo2_corr_BW	0.0810564			HDP-018884	F	RT	CD	23	2	1	FALSE	vco2_corr_BW	0.0776094
HDP-018884	F	RT	CD	23	2	1	FALSE	vo2_corr_BW	0.0801158			HDP-018884	F	RT	CD	23	2	1	FALSE	vco2_corr_BW	0.0831293
HDP-018884	F	RT	CD	23	2	1	FALSE	vo2_corr_BW	0.115736			HDP-018884	F	RT	CD	23	2	1	FALSE	vco2_corr_BW	0.121846
HDP-018884	F	RT	CD	23	2	1	FALSE	vo2_corr_BW	0.105861			HDP-018884	F	RT	CD	23	2	1	FALSE	vco2_corr_BW	0.108025
HDP-018884	F	RT	CD	23	2	1	FALSE	vo2_corr_BW	0.113801			HDP-018884	F	RT	CD	23	2	1	FALSE	vco2_corr_BW	0.112393
HDP-018884	F	RT	CD	23	2	1	FALSE	vo2_corr_BW	0.104118			HDP-018884	F	RT	CD	23	2	1	FALSE	vco2_corr_BW	0.101749
HDP-018884	F	RT	CD	23	2	1	FALSE	vo2_corr_BW	0.100509			HDP-018884	F	RT	CD	23	2	1	FALSE	vco2_corr_BW	0.0986034
HDP-018884	F	RT	CD	23	2	1	FALSE	vo2_corr_BW	0.0932576			HDP-018884	F	RT	CD	23	2	1	FALSE	vco2_corr_BW	0.0948921
HDP-018884	F	RT	CD	23	2	1	FALSE	vo2_corr_BW	0.107801			HDP-018884	F	RT	CD	23	2	1	FALSE	vco2_corr_BW	0.109194
HDP-018884	F	RT	CD	23	2	1	FALSE	vo2_corr_BW	0.109107			HDP-018884	F	RT	CD	23	2	1	FALSE	vco2_corr_BW	0.11056
HDP-018884	F	RT	CD	23	2	1	FALSE	vo2_corr_BW	0.12208			HDP-018884	F	RT	CD	23	2	1	FALSE	vco2_corr_BW	0.125292
HDP-018884	F	RT	CD	23	2	1	FALSE	vo2_corr_BW	0.117928			HDP-018884	F	RT	CD	23	2	1	FALSE	vco2_corr_BW	0.119785
HDP-018884	F	RT	CD	23	2	1	FALSE	vo2_corr_BW	0.128853			HDP-018884	F	RT	CD	23	2	1	FALSE	vco2_corr_BW	0.128952
HDP-018894	F	RT	CD	0	1	1	TRUE	vo2_corr_BW	0.0919327			HDP-018894	F	RT	CD	0	1	1	TRUE	vco2_corr_BW	0.0660924
HDP-018894	F	RT	CD	0	1	1	TRUE	vo2_corr_BW	0.0922641			HDP-018894	F	RT	CD	0	1	1	TRUE	vco2_corr_BW	0.066171
HDP-018894	F	RT	CD	0	1	1	TRUE	vo2_corr_BW	0.100641			HDP-018894	F	RT	CD	0	1	1	TRUE	vco2_corr_BW	0.0720362
HDP-018894	F	RT	CD	0	1	1	TRUE	vo2_corr_BW	0.110213			HDP-018894	F	RT	CD	0	1	1	TRUE	vco2_corr_BW	0.0804763
HDP-018894	F	RT	CD	0	1	1	TRUE	vo2_corr_BW	0.109357			HDP-018894	F	RT	CD	0	1	1	TRUE	vco2_corr_BW	0.0815207
HDP-018894	F	RT	CD	0	1	1	TRUE	vo2_corr_BW	0.100169			HDP-018894	F	RT	CD	0	1	1	TRUE	vco2_corr_BW	0.0759617
HDP-018894	F	RT	CD	0	1	1	TRUE	vo2_corr_BW	0.0981438			HDP-018894	F	RT	CD	0	1	1	TRUE	vco2_corr_BW	0.0756125
HDP-018894	F	RT	CD	0	1	1	TRUE	vo2_corr_BW	0.101256			HDP-018894	F	RT	CD	0	1	1	TRUE	vco2_corr_BW	0.0769259
HDP-018894	F	RT	CD	0	1	1	TRUE	vo2_corr_BW	0.108135			HDP-018894	F	RT	CD	0	1	1	TRUE	vco2_corr_BW	0.0817419
HDP-018894	F	RT	CD	0	1	1	TRUE	vo2_corr_BW	0.115008			HDP-018894	F	RT	CD	0	1	1	TRUE	vco2_corr_BW	0.0867091
HDP-018894	F	RT	CD	0	1	1	TRUE	vo2_corr_BW	0.112305			HDP-018894	F	RT	CD	0	1	1	TRUE	vco2_corr_BW	0.0852781
HDP-018894	F	RT	CD	0	1	1	TRUE	vo2_corr_BW	0.109587			HDP-018894	F	RT	CD	0	1	1	TRUE	vco2_corr_BW	0.084013
HDP-018894	F	RT	CD	0	1	1	TRUE	vo2_corr_BW	0.104746			HDP-018894	F	RT	CD	0	1	1	TRUE	vco2_corr_BW	0.0796933
HDP-018894	F	RT	CD	0	1	1	TRUE	vo2_corr_BW	0.0943019			HDP-018894	F	RT	CD	0	1	1	TRUE	vco2_corr_BW	0.0721687
HDP-018894	F	RT	CD	0	1	1	TRUE	vo2_corr_BW	0.102397			HDP-018894	F	RT	CD	0	1	1	TRUE	vco2_corr_BW	0.0797166
HDP-018894	F	RT	CD	0	1	1	TRUE	vo2_corr_BW	0.107848			HDP-018894	F	RT	CD	0	1	1	TRUE	vco2_corr_BW	0.082161
HDP-018894	F	RT	CD	0	1	1	TRUE	vo2_corr_BW	0.10622			HDP-018894	F	RT	CD	0	1	1	TRUE	vco2_corr_BW	0.0799909
HDP-018894	F	RT	CD	0	1	1	TRUE	vo2_corr_BW	0.106224			HDP-018894	F	RT	CD	0	1	1	TRUE	vco2_corr_BW	0.0792489
HDP-018894	F	RT	CD	0	1	1	TRUE	vo2_corr_BW	0.103696			HDP-018894	F	RT	CD	0	1	1	TRUE	vco2_corr_BW	0.0765817
HDP-018894	F	RT	CD	0	1	1	TRUE	vo2_corr_BW	0.105018			HDP-018894	F	RT	CD	0	1	1	TRUE	vco2_corr_BW	0.0790218
HDP-018894	F	RT	CD	1	1	1	TRUE	vo2_corr_BW	0.104405			HDP-018894	F	RT	CD	1	1	1	TRUE	vco2_corr_BW	0.0785905
HDP-018894	F	RT	CD	1	1	1	TRUE	vo2_corr_BW	0.109715			HDP-018894	F	RT	CD	1	1	1	TRUE	vco2_corr_BW	0.079882
HDP-018894	F	RT	CD	1	1	1	TRUE	vo2_corr_BW	0.112723			HDP-018894	F	RT	CD	1	1	1	TRUE	vco2_corr_BW	0.0820941
HDP-018894	F	RT	CD	1	1	1	TRUE	vo2_corr_BW	0.113101			HDP-018894	F	RT	CD	1	1	1	TRUE	vco2_corr_BW	0.0820696
HDP-018894	F	RT	CD	1	1	1	TRUE	vo2_corr_BW	0.102275			HDP-018894	F	RT	CD	1	1	1	TRUE	vco2_corr_BW	0.0738662
HDP-018894	F	RT	CD	1	1	1	TRUE	vo2_corr_BW	0.140632			HDP-018894	F	RT	CD	1	1	1	TRUE	vco2_corr_BW	0.105451
HDP-018894	F	RT	CD	1	1	1	TRUE	vo2_corr_BW	0.18619			HDP-018894	F	RT	CD	1	1	1	TRUE	vco2_corr_BW	0.143267
HDP-018894	F	RT	CD	1	1	1	TRUE	vo2_corr_BW	0.20209			HDP-018894	F	RT	CD	1	1	1	TRUE	vco2_corr_BW	0.159897
HDP-018894	F	RT	CD	1	1	1	TRUE	vo2_corr_BW	0.198516			HDP-018894	F	RT	CD	1	1	1	TRUE	vco2_corr_BW	0.154426
HDP-018894	F	RT	CD	1	1	1	TRUE	vo2_corr_BW	0.165386			HDP-018894	F	RT	CD	1	1	1	TRUE	vco2_corr_BW	0.126401
HDP-018894	F	RT	CD	1	1	1	TRUE	vo2_corr_BW	0.14606			HDP-018894	F	RT	CD	1	1	1	TRUE	vco2_corr_BW	0.112205
HDP-018894	F	RT	CD	1	1	1	TRUE	vo2_corr_BW	0.181702			HDP-018894	F	RT	CD	1	1	1	TRUE	vco2_corr_BW	0.140155
HDP-018894	F	RT	CD	1	1	1	TRUE	vo2_corr_BW	0.189355			HDP-018894	F	RT	CD	1	1	1	TRUE	vco2_corr_BW	0.141313
HDP-018894	F	RT	CD	1	1	1	TRUE	vo2_corr_BW	0.166877			HDP-018894	F	RT	CD	1	1	1	TRUE	vco2_corr_BW	0.123513
HDP-018894	F	RT	CD	1	1	1	TRUE	vo2_corr_BW	0.151724			HDP-018894	F	RT	CD	1	1	1	TRUE	vco2_corr_BW	0.114201
HDP-018894	F	RT	CD	1	1	1	TRUE	vo2_corr_BW	0.128392			HDP-018894	F	RT	CD	1	1	1	TRUE	vco2_corr_BW	0.0942723
HDP-018894	F	RT	CD	1	1	1	TRUE	vo2_corr_BW	0.131196			HDP-018894	F	RT	CD	1	1	1	TRUE	vco2_corr_BW	0.0957075
HDP-018894	F	RT	CD	1	1	1	TRUE	vo2_corr_BW	0.11813			HDP-018894	F	RT	CD	1	1	1	TRUE	vco2_corr_BW	0.0876428
HDP-018894	F	RT	CD	1	1	1	TRUE	vo2_corr_BW	0.103692			HDP-018894	F	RT	CD	1	1	1	TRUE	vco2_corr_BW	0.075521
HDP-018894	F	RT	CD	1	1	1	TRUE	vo2_corr_BW	0.0943822			HDP-018894	F	RT	CD	1	1	1	TRUE	vco2_corr_BW	0.0678235
HDP-018894	F	RT	CD	2	1	1	TRUE	vo2_corr_BW	0.0967485			HDP-018894	F	RT	CD	2	1	1	TRUE	vco2_corr_BW	0.0687921
HDP-018894	F	RT	CD	2	1	1	TRUE	vo2_corr_BW	0.103682			HDP-018894	F	RT	CD	2	1	1	TRUE	vco2_corr_BW	0.0755332
HDP-018894	F	RT	CD	2	1	1	TRUE	vo2_corr_BW	0.106877			HDP-018894	F	RT	CD	2	1	1	TRUE	vco2_corr_BW	0.0796019
HDP-018894	F	RT	CD	2	1	1	TRUE	vo2_corr_BW	0.106881			HDP-018894	F	RT	CD	2	1	1	TRUE	vco2_corr_BW	0.08098
HDP-018894	F	RT	CD	2	1	1	TRUE	vo2_corr_BW	0.104536			HDP-018894	F	RT	CD	2	1	1	TRUE	vco2_corr_BW	0.076911
HDP-018894	F	RT	CD	2	1	1	TRUE	vo2_corr_BW	0.105848			HDP-018894	F	RT	CD	2	1	1	TRUE	vco2_corr_BW	0.0771476
HDP-018894	F	RT	CD	2	1	1	TRUE	vo2_corr_BW	0.107354			HDP-018894	F	RT	CD	2	1	1	TRUE	vco2_corr_BW	0.0802508
HDP-018894	F	RT	CD	2	1	1	TRUE	vo2_corr_BW	0.104023			HDP-018894	F	RT	CD	2	1	1	TRUE	vco2_corr_BW	0.0793517
HDP-018894	F	RT	CD	2	1	1	TRUE	vo2_corr_BW	0.100471			HDP-018894	F	RT	CD	2	1	1	TRUE	vco2_corr_BW	0.0765901
HDP-018894	F	RT	CD	2	1	1	TRUE	vo2_corr_BW	0.104982			HDP-018894	F	RT	CD	2	1	1	TRUE	vco2_corr_BW	0.0805364
HDP-018894	F	RT	CD	2	1	1	TRUE	vo2_corr_BW	0.107166			HDP-018894	F	RT	CD	2	1	1	TRUE	vco2_corr_BW	0.080239
HDP-018894	F	RT	CD	2	1	1	TRUE	vo2_corr_BW	0.105552			HDP-018894	F	RT	CD	2	1	1	TRUE	vco2_corr_BW	0.0786237
HDP-018894	F	RT	CD	2	1	1	TRUE	vo2_corr_BW	0.0993534			HDP-018894	F	RT	CD	2	1	1	TRUE	vco2_corr_BW	0.0745693
HDP-018894	F	RT	CD	2	1	1	TRUE	vo2_corr_BW	0.101125			HDP-018894	F	RT	CD	2	1	1	TRUE	vco2_corr_BW	0.0770129
HDP-018894	F	RT	CD	2	1	1	TRUE	vo2_corr_BW	0.105724			HDP-018894	F	RT	CD	2	1	1	TRUE	vco2_corr_BW	0.0791651
HDP-018894	F	RT	CD	2	1	1	TRUE	vo2_corr_BW	0.105446			HDP-018894	F	RT	CD	2	1	1	TRUE	vco2_corr_BW	0.0790856
HDP-018894	F	RT	CD	2	1	1	TRUE	vo2_corr_BW	0.104515			HDP-018894	F	RT	CD	2	1	1	TRUE	vco2_corr_BW	0.0786389
HDP-018894	F	RT	CD	2	1	1	TRUE	vo2_corr_BW	0.110775			HDP-018894	F	RT	CD	2	1	1	TRUE	vco2_corr_BW	0.0850455
HDP-018894	F	RT	CD	2	1	1	TRUE	vo2_corr_BW	0.110147			HDP-018894	F	RT	CD	2	1	1	TRUE	vco2_corr_BW	0.0859723
HDP-018894	F	RT	CD	2	1	1	TRUE	vo2_corr_BW	0.113078			HDP-018894	F	RT	CD	2	1	1	TRUE	vco2_corr_BW	0.0865665
HDP-018894	F	RT	CD	3	1	1	TRUE	vo2_corr_BW	0.108676			HDP-018894	F	RT	CD	3	1	1	TRUE	vco2_corr_BW	0.0833929
HDP-018894	F	RT	CD	3	1	1	TRUE	vo2_corr_BW	0.0975883			HDP-018894	F	RT	CD	3	1	1	TRUE	vco2_corr_BW	0.0752565
HDP-018894	F	RT	CD	3	1	1	TRUE	vo2_corr_BW	0.119156			HDP-018894	F	RT	CD	3	1	1	TRUE	vco2_corr_BW	0.0932923
HDP-018894	F	RT	CD	3	1	1	TRUE	vo2_corr_BW	0.156724			HDP-018894	F	RT	CD	3	1	1	TRUE	vco2_corr_BW	0.119741
HDP-018894	F	RT	CD	3	1	1	TRUE	vo2_corr_BW	0.175254			HDP-018894	F	RT	CD	3	1	1	TRUE	vco2_corr_BW	0.136088
HDP-018894	F	RT	CD	3	1	1	TRUE	vo2_corr_BW	0.184492			HDP-018894	F	RT	CD	3	1	1	TRUE	vco2_corr_BW	0.147703
HDP-018894	F	RT	CD	3	1	1	TRUE	vo2_corr_BW	0.192602			HDP-018894	F	RT	CD	3	1	1	TRUE	vco2_corr_BW	0.14972
HDP-018894	F	RT	CD	3	1	1	TRUE	vo2_corr_BW	0.203462			HDP-018894	F	RT	CD	3	1	1	TRUE	vco2_corr_BW	0.156314
HDP-018894	F	RT	CD	3	1	1	TRUE	vo2_corr_BW	0.185878			HDP-018894	F	RT	CD	3	1	1	TRUE	vco2_corr_BW	0.144028
HDP-018894	F	RT	CD	3	1	1	TRUE	vo2_corr_BW	0.188363			HDP-018894	F	RT	CD	3	1	1	TRUE	vco2_corr_BW	0.143835
HDP-018894	F	RT	CD	3	1	1	TRUE	vo2_corr_BW	0.174358			HDP-018894	F	RT	CD	3	1	1	TRUE	vco2_corr_BW	0.13376
HDP-018894	F	RT	CD	3	1	1	TRUE	vo2_corr_BW	0.136969			HDP-018894	F	RT	CD	3	1	1	TRUE	vco2_corr_BW	0.105347
HDP-018894	F	RT	CD	3	1	1	TRUE	vo2_corr_BW	0.117228			HDP-018894	F	RT	CD	3	1	1	TRUE	vco2_corr_BW	0.0877371
HDP-018894	F	RT	CD	3	1	1	TRUE	vo2_corr_BW	0.109005			HDP-018894	F	RT	CD	3	1	1	TRUE	vco2_corr_BW	0.0802338
HDP-018894	F	RT	CD	3	1	1	TRUE	vo2_corr_BW	0.118256			HDP-018894	F	RT	CD	3	1	1	TRUE	vco2_corr_BW	0.0883739
HDP-018894	F	RT	CD	3	1	1	TRUE	vo2_corr_BW	0.115138			HDP-018894	F	RT	CD	3	1	1	TRUE	vco2_corr_BW	0.0877048
HDP-018894	F	RT	CD	3	1	1	TRUE	vo2_corr_BW	0.103022			HDP-018894	F	RT	CD	3	1	1	TRUE	vco2_corr_BW	0.0787082
HDP-018894	F	RT	CD	3	1	1	TRUE	vo2_corr_BW	0.0980204			HDP-018894	F	RT	CD	3	1	1	TRUE	vco2_corr_BW	0.073117
HDP-018894	F	RT	CD	3	1	1	TRUE	vo2_corr_BW	0.111418			HDP-018894	F	RT	CD	3	1	1	TRUE	vco2_corr_BW	0.0803692
HDP-018894	F	RT	CD	3	1	1	TRUE	vo2_corr_BW	0.110678			HDP-018894	F	RT	CD	3	1	1	TRUE	vco2_corr_BW	0.0813962
HDP-018894	F	RT	CD	4	1	1	TRUE	vo2_corr_BW	0.110276			HDP-018894	F	RT	CD	4	1	1	TRUE	vco2_corr_BW	0.0814347
HDP-018894	F	RT	CD	4	1	1	TRUE	vo2_corr_BW	0.109362			HDP-018894	F	RT	CD	4	1	1	TRUE	vco2_corr_BW	0.0820449
HDP-018894	F	RT	CD	4	1	1	TRUE	vo2_corr_BW	0.109502			HDP-018894	F	RT	CD	4	1	1	TRUE	vco2_corr_BW	0.0817693
HDP-018894	F	RT	CD	4	1	1	TRUE	vo2_corr_BW	0.100213			HDP-018894	F	RT	CD	4	1	1	TRUE	vco2_corr_BW	0.0769751
HDP-018894	F	RT	CD	4	1	1	TRUE	vo2_corr_BW	0.0997229			HDP-018894	F	RT	CD	4	1	1	TRUE	vco2_corr_BW	0.0762813
HDP-018894	F	RT	CD	4	1	1	TRUE	vo2_corr_BW	0.104461			HDP-018894	F	RT	CD	4	1	1	TRUE	vco2_corr_BW	0.0792939
HDP-018894	F	RT	CD	4	1	1	TRUE	vo2_corr_BW	0.108174			HDP-018894	F	RT	CD	4	1	1	TRUE	vco2_corr_BW	0.0816907
HDP-018894	F	RT	CD	4	1	1	TRUE	vo2_corr_BW	0.104285			HDP-018894	F	RT	CD	4	1	1	TRUE	vco2_corr_BW	0.0789507
HDP-018894	F	RT	CD	4	1	1	TRUE	vo2_corr_BW	0.103696			HDP-018894	F	RT	CD	4	1	1	TRUE	vco2_corr_BW	0.0779797
HDP-018894	F	RT	CD	4	1	1	TRUE	vo2_corr_BW	0.099739			HDP-018894	F	RT	CD	4	1	1	TRUE	vco2_corr_BW	0.0751176
HDP-018894	F	RT	CD	4	1	1	TRUE	vo2_corr_BW	0.101974			HDP-018894	F	RT	CD	4	1	1	TRUE	vco2_corr_BW	0.0769263
HDP-018894	F	RT	CD	4	1	1	TRUE	vo2_corr_BW	0.10651			HDP-018894	F	RT	CD	4	1	1	TRUE	vco2_corr_BW	0.080362
HDP-018894	F	RT	CD	4	1	1	TRUE	vo2_corr_BW	0.104031			HDP-018894	F	RT	CD	4	1	1	TRUE	vco2_corr_BW	0.0812517
HDP-018894	F	RT	CD	4	1	1	TRUE	vo2_corr_BW	0.104099			HDP-018894	F	RT	CD	4	1	1	TRUE	vco2_corr_BW	0.0800788
HDP-018894	F	RT	CD	4	1	1	TRUE	vo2_corr_BW	0.094675			HDP-018894	F	RT	CD	4	1	1	TRUE	vco2_corr_BW	0.072003
HDP-018894	F	RT	CD	4	1	1	TRUE	vo2_corr_BW	0.0992376			HDP-018894	F	RT	CD	4	1	1	TRUE	vco2_corr_BW	0.0756979
HDP-018894	F	RT	CD	4	1	1	TRUE	vo2_corr_BW	0.107977			HDP-018894	F	RT	CD	4	1	1	TRUE	vco2_corr_BW	0.0820481
HDP-018894	F	RT	CD	4	1	1	TRUE	vo2_corr_BW	0.112364			HDP-018894	F	RT	CD	4	1	1	TRUE	vco2_corr_BW	0.0832965
HDP-018894	F	RT	CD	4	1	1	TRUE	vo2_corr_BW	0.110505			HDP-018894	F	RT	CD	4	1	1	TRUE	vco2_corr_BW	0.0825541
HDP-018894	F	RT	CD	4	1	1	TRUE	vo2_corr_BW	0.110685			HDP-018894	F	RT	CD	4	1	1	TRUE	vco2_corr_BW	0.0852628
HDP-018894	F	RT	CD	5	1	1	TRUE	vo2_corr_BW	0.102899			HDP-018894	F	RT	CD	5	1	1	TRUE	vco2_corr_BW	0.081485
HDP-018894	F	RT	CD	5	1	1	TRUE	vo2_corr_BW	0.0888777			HDP-018894	F	RT	CD	5	1	1	TRUE	vco2_corr_BW	0.0704353
HDP-018894	F	RT	CD	5	1	1	TRUE	vo2_corr_BW	0.0942984			HDP-018894	F	RT	CD	5	1	1	TRUE	vco2_corr_BW	0.0730742
HDP-018894	F	RT	CD	5	1	1	TRUE	vo2_corr_BW	0.117896			HDP-018894	F	RT	CD	5	1	1	TRUE	vco2_corr_BW	0.091827
HDP-018894	F	RT	CD	5	1	1	TRUE	vo2_corr_BW	0.120425			HDP-018894	F	RT	CD	5	1	1	TRUE	vco2_corr_BW	0.0944095
HDP-018894	F	RT	CD	5	1	1	TRUE	vo2_corr_BW	0.106901			HDP-018894	F	RT	CD	5	1	1	TRUE	vco2_corr_BW	0.0831421
HDP-018894	F	RT	CD	5	1	1	TRUE	vo2_corr_BW	0.0994355			HDP-018894	F	RT	CD	5	1	1	TRUE	vco2_corr_BW	0.0775052
HDP-018894	F	RT	CD	5	1	1	TRUE	vo2_corr_BW	0.0989271			HDP-018894	F	RT	CD	5	1	1	TRUE	vco2_corr_BW	0.0747406
HDP-018894	F	RT	CD	5	1	1	TRUE	vo2_corr_BW	0.1039			HDP-018894	F	RT	CD	5	1	1	TRUE	vco2_corr_BW	0.0802179
HDP-018894	F	RT	CD	5	1	1	TRUE	vo2_corr_BW	0.104466			HDP-018894	F	RT	CD	5	1	1	TRUE	vco2_corr_BW	0.081742
HDP-018894	F	RT	CD	5	1	1	TRUE	vo2_corr_BW	0.101669			HDP-018894	F	RT	CD	5	1	1	TRUE	vco2_corr_BW	0.0783779
HDP-018894	F	RT	CD	5	1	1	TRUE	vo2_corr_BW	0.108444			HDP-018894	F	RT	CD	5	1	1	TRUE	vco2_corr_BW	0.0829547
HDP-018894	F	RT	CD	5	1	1	TRUE	vo2_corr_BW	0.106861			HDP-018894	F	RT	CD	5	1	1	TRUE	vco2_corr_BW	0.0825678
HDP-018894	F	RT	CD	5	1	1	TRUE	vo2_corr_BW	0.104634			HDP-018894	F	RT	CD	5	1	1	TRUE	vco2_corr_BW	0.0831709
HDP-018894	F	RT	CD	5	1	1	TRUE	vo2_corr_BW	0.0823806			HDP-018894	F	RT	CD	5	1	1	TRUE	vco2_corr_BW	0.0666645
HDP-018894	F	RT	CD	5	1	1	TRUE	vo2_corr_BW	0.092099			HDP-018894	F	RT	CD	5	1	1	TRUE	vco2_corr_BW	0.0712957
HDP-018894	F	RT	CD	5	1	1	TRUE	vo2_corr_BW	0.0999987			HDP-018894	F	RT	CD	5	1	1	TRUE	vco2_corr_BW	0.0775546
HDP-018894	F	RT	CD	5	1	1	TRUE	vo2_corr_BW	0.106809			HDP-018894	F	RT	CD	5	1	1	TRUE	vco2_corr_BW	0.0823683
HDP-018894	F	RT	CD	5	1	1	TRUE	vo2_corr_BW	0.108971			HDP-018894	F	RT	CD	5	1	1	TRUE	vco2_corr_BW	0.082141
HDP-018894	F	RT	CD	5	1	1	TRUE	vo2_corr_BW	0.103601			HDP-018894	F	RT	CD	5	1	1	TRUE	vco2_corr_BW	0.0777416
HDP-018894	F	RT	CD	6	1	1	TRUE	vo2_corr_BW	0.0981893			HDP-018894	F	RT	CD	6	1	1	TRUE	vco2_corr_BW	0.0746441
HDP-018894	F	RT	CD	6	1	1	TRUE	vo2_corr_BW	0.0981899			HDP-018894	F	RT	CD	6	1	1	TRUE	vco2_corr_BW	0.075555
HDP-018894	F	RT	CD	6	1	1	TRUE	vo2_corr_BW	0.103382			HDP-018894	F	RT	CD	6	1	1	TRUE	vco2_corr_BW	0.0783922
HDP-018894	F	RT	CD	6	1	1	TRUE	vo2_corr_BW	0.100351			HDP-018894	F	RT	CD	6	1	1	TRUE	vco2_corr_BW	0.0752201
HDP-018894	F	RT	CD	6	1	1	TRUE	vo2_corr_BW	0.114154			HDP-018894	F	RT	CD	6	1	1	TRUE	vco2_corr_BW	0.085836
HDP-018894	F	RT	CD	6	1	1	TRUE	vo2_corr_BW	0.130686			HDP-018894	F	RT	CD	6	1	1	TRUE	vco2_corr_BW	0.100254
HDP-018894	F	RT	CD	6	1	1	TRUE	vo2_corr_BW	0.143586			HDP-018894	F	RT	CD	6	1	1	TRUE	vco2_corr_BW	0.110701
HDP-018894	F	RT	CD	6	1	1	TRUE	vo2_corr_BW	0.167099			HDP-018894	F	RT	CD	6	1	1	TRUE	vco2_corr_BW	0.134224
HDP-018894	F	RT	CD	6	1	1	TRUE	vo2_corr_BW	0.175953			HDP-018894	F	RT	CD	6	1	1	TRUE	vco2_corr_BW	0.139091
HDP-018894	F	RT	CD	6	1	1	TRUE	vo2_corr_BW	0.145783			HDP-018894	F	RT	CD	6	1	1	TRUE	vco2_corr_BW	0.111778
HDP-018894	F	RT	CD	6	1	1	TRUE	vo2_corr_BW	0.137236			HDP-018894	F	RT	CD	6	1	1	TRUE	vco2_corr_BW	0.10338
HDP-018894	F	RT	CD	6	1	1	TRUE	vo2_corr_BW	0.143555			HDP-018894	F	RT	CD	6	1	1	TRUE	vco2_corr_BW	0.110737
HDP-018894	F	RT	CD	6	1	1	TRUE	vo2_corr_BW	0.150516			HDP-018894	F	RT	CD	6	1	1	TRUE	vco2_corr_BW	0.117885
HDP-018894	F	RT	CD	6	1	1	TRUE	vo2_corr_BW	0.145259			HDP-018894	F	RT	CD	6	1	1	TRUE	vco2_corr_BW	0.115416
HDP-018894	F	RT	CD	6	1	1	TRUE	vo2_corr_BW	0.132255			HDP-018894	F	RT	CD	6	1	1	TRUE	vco2_corr_BW	0.100109
HDP-018894	F	RT	CD	6	1	1	TRUE	vo2_corr_BW	0.109586			HDP-018894	F	RT	CD	6	1	1	TRUE	vco2_corr_BW	0.0824986
HDP-018894	F	RT	CD	6	1	1	TRUE	vo2_corr_BW	0.0937636			HDP-018894	F	RT	CD	6	1	1	TRUE	vco2_corr_BW	0.0692605
HDP-018894	F	RT	CD	6	1	1	TRUE	vo2_corr_BW	0.0916054			HDP-018894	F	RT	CD	6	1	1	TRUE	vco2_corr_BW	0.0676405
HDP-018894	F	RT	CD	6	1	1	TRUE	vo2_corr_BW	0.0970638			HDP-018894	F	RT	CD	6	1	1	TRUE	vco2_corr_BW	0.0709728
HDP-018894	F	RT	CD	6	1	1	TRUE	vo2_corr_BW	0.101313			HDP-018894	F	RT	CD	6	1	1	TRUE	vco2_corr_BW	0.0744359
HDP-018894	F	RT	CD	7	1	1	TRUE	vo2_corr_BW	0.0982397			HDP-018894	F	RT	CD	7	1	1	TRUE	vco2_corr_BW	0.0715687
HDP-018894	F	RT	CD	7	1	1	TRUE	vo2_corr_BW	0.0972458			HDP-018894	F	RT	CD	7	1	1	TRUE	vco2_corr_BW	0.0711769
HDP-018894	F	RT	CD	7	1	1	TRUE	vo2_corr_BW	0.0993206			HDP-018894	F	RT	CD	7	1	1	TRUE	vco2_corr_BW	0.0749416
HDP-018894	F	RT	CD	7	1	1	TRUE	vo2_corr_BW	0.101605			HDP-018894	F	RT	CD	7	1	1	TRUE	vco2_corr_BW	0.0770797
HDP-018894	F	RT	CD	7	1	1	TRUE	vo2_corr_BW	0.1022			HDP-018894	F	RT	CD	7	1	1	TRUE	vco2_corr_BW	0.077342
HDP-018894	F	RT	CD	7	1	1	TRUE	vo2_corr_BW	0.100768			HDP-018894	F	RT	CD	7	1	1	TRUE	vco2_corr_BW	0.077109
HDP-018894	F	RT	CD	7	1	1	TRUE	vo2_corr_BW	0.100786			HDP-018894	F	RT	CD	7	1	1	TRUE	vco2_corr_BW	0.0776033
HDP-018894	F	RT	CD	7	1	1	TRUE	vo2_corr_BW	0.105366			HDP-018894	F	RT	CD	7	1	1	TRUE	vco2_corr_BW	0.0799069
HDP-018894	F	RT	CD	7	1	1	TRUE	vo2_corr_BW	0.0953437			HDP-018894	F	RT	CD	7	1	1	TRUE	vco2_corr_BW	0.0717127
HDP-018894	F	RT	CD	7	1	1	TRUE	vo2_corr_BW	0.0998001			HDP-018894	F	RT	CD	7	1	1	TRUE	vco2_corr_BW	0.0742321
HDP-018894	F	RT	CD	7	1	1	TRUE	vo2_corr_BW	0.107847			HDP-018894	F	RT	CD	7	1	1	TRUE	vco2_corr_BW	0.0813349
HDP-018894	F	RT	CD	7	1	1	TRUE	vo2_corr_BW	0.106739			HDP-018894	F	RT	CD	7	1	1	TRUE	vco2_corr_BW	0.081689
HDP-018894	F	RT	CD	7	1	1	TRUE	vo2_corr_BW	0.0997625			HDP-018894	F	RT	CD	7	1	1	TRUE	vco2_corr_BW	0.0769061
HDP-018894	F	RT	CD	7	1	1	TRUE	vo2_corr_BW	0.107172			HDP-018894	F	RT	CD	7	1	1	TRUE	vco2_corr_BW	0.0817892
HDP-018894	F	RT	CD	7	1	1	TRUE	vo2_corr_BW	0.110909			HDP-018894	F	RT	CD	7	1	1	TRUE	vco2_corr_BW	0.0838945
HDP-018894	F	RT	CD	7	1	1	TRUE	vo2_corr_BW	0.111155			HDP-018894	F	RT	CD	7	1	1	TRUE	vco2_corr_BW	0.0838406
HDP-018894	F	RT	CD	7	1	1	TRUE	vo2_corr_BW	0.111298			HDP-018894	F	RT	CD	7	1	1	TRUE	vco2_corr_BW	0.0836016
HDP-018894	F	RT	CD	7	1	1	TRUE	vo2_corr_BW	0.109069			HDP-018894	F	RT	CD	7	1	1	TRUE	vco2_corr_BW	0.0825296
HDP-018894	F	RT	CD	7	1	1	TRUE	vo2_corr_BW	0.106487			HDP-018894	F	RT	CD	7	1	1	TRUE	vco2_corr_BW	0.0812891
HDP-018894	F	RT	CD	7	1	1	TRUE	vo2_corr_BW	0.108636			HDP-018894	F	RT	CD	7	1	1	TRUE	vco2_corr_BW	0.08339
HDP-018894	F	RT	CD	8	1	1	TRUE	vo2_corr_BW	0.103133			HDP-018894	F	RT	CD	8	1	1	TRUE	vco2_corr_BW	0.0791574
HDP-018894	F	RT	CD	8	1	1	TRUE	vo2_corr_BW	0.10242			HDP-018894	F	RT	CD	8	1	1	TRUE	vco2_corr_BW	0.0765455
HDP-018894	F	RT	CD	8	1	1	TRUE	vo2_corr_BW	0.102523			HDP-018894	F	RT	CD	8	1	1	TRUE	vco2_corr_BW	0.0776066
HDP-018894	F	RT	CD	8	1	1	TRUE	vo2_corr_BW	0.100899			HDP-018894	F	RT	CD	8	1	1	TRUE	vco2_corr_BW	0.0791764
HDP-018894	F	RT	CD	8	1	1	TRUE	vo2_corr_BW	0.0952314			HDP-018894	F	RT	CD	8	1	1	TRUE	vco2_corr_BW	0.0739914
HDP-018894	F	RT	CD	8	1	1	TRUE	vo2_corr_BW	0.0983743			HDP-018894	F	RT	CD	8	1	1	TRUE	vco2_corr_BW	0.0758699
HDP-018894	F	RT	CD	8	1	1	TRUE	vo2_corr_BW	0.102899			HDP-018894	F	RT	CD	8	1	1	TRUE	vco2_corr_BW	0.0787927
HDP-018894	F	RT	CD	8	1	1	TRUE	vo2_corr_BW	0.105874			HDP-018894	F	RT	CD	8	1	1	TRUE	vco2_corr_BW	0.0817766
HDP-018894	F	RT	CD	8	1	1	TRUE	vo2_corr_BW	0.124127			HDP-018894	F	RT	CD	8	1	1	TRUE	vco2_corr_BW	0.0966246
HDP-018894	F	RT	CD	8	1	1	TRUE	vo2_corr_BW	0.146183			HDP-018894	F	RT	CD	8	1	1	TRUE	vco2_corr_BW	0.113949
HDP-018894	F	RT	CD	8	1	1	TRUE	vo2_corr_BW	0.175073			HDP-018894	F	RT	CD	8	1	1	TRUE	vco2_corr_BW	0.140443
HDP-018894	F	RT	CD	8	1	1	TRUE	vo2_corr_BW	0.162128			HDP-018894	F	RT	CD	8	1	1	TRUE	vco2_corr_BW	0.127296
HDP-018894	F	RT	CD	8	1	1	TRUE	vo2_corr_BW	0.168865			HDP-018894	F	RT	CD	8	1	1	TRUE	vco2_corr_BW	0.128493
HDP-018894	F	RT	CD	8	1	1	TRUE	vo2_corr_BW	0.184165			HDP-018894	F	RT	CD	8	1	1	TRUE	vco2_corr_BW	0.140764
HDP-018894	F	RT	CD	8	1	1	TRUE	vo2_corr_BW	0.173469			HDP-018894	F	RT	CD	8	1	1	TRUE	vco2_corr_BW	0.133822
HDP-018894	F	RT	CD	8	1	1	TRUE	vo2_corr_BW	0.170368			HDP-018894	F	RT	CD	8	1	1	TRUE	vco2_corr_BW	0.135613
HDP-018894	F	RT	CD	8	1	1	TRUE	vo2_corr_BW	0.156989			HDP-018894	F	RT	CD	8	1	1	TRUE	vco2_corr_BW	0.122391
HDP-018894	F	RT	CD	8	1	1	TRUE	vo2_corr_BW	0.130164			HDP-018894	F	RT	CD	8	1	1	TRUE	vco2_corr_BW	0.0995862
HDP-018894	F	RT	CD	8	1	1	TRUE	vo2_corr_BW	0.12037			HDP-018894	F	RT	CD	8	1	1	TRUE	vco2_corr_BW	0.0914902
HDP-018894	F	RT	CD	8	1	1	TRUE	vo2_corr_BW	0.122799			HDP-018894	F	RT	CD	8	1	1	TRUE	vco2_corr_BW	0.0928601
HDP-018894	F	RT	CD	9	1	1	TRUE	vo2_corr_BW	0.128404			HDP-018894	F	RT	CD	9	1	1	TRUE	vco2_corr_BW	0.0992387
HDP-018894	F	RT	CD	9	1	1	TRUE	vo2_corr_BW	0.124123			HDP-018894	F	RT	CD	9	1	1	TRUE	vco2_corr_BW	0.0964266
HDP-018894	F	RT	CD	9	1	1	TRUE	vo2_corr_BW	0.106597			HDP-018894	F	RT	CD	9	1	1	TRUE	vco2_corr_BW	0.0820939
HDP-018894	F	RT	CD	9	1	1	TRUE	vo2_corr_BW	0.0970594			HDP-018894	F	RT	CD	9	1	1	TRUE	vco2_corr_BW	0.0717564
HDP-018894	F	RT	CD	9	1	1	TRUE	vo2_corr_BW	0.0943084			HDP-018894	F	RT	CD	9	1	1	TRUE	vco2_corr_BW	0.0700568
HDP-018894	F	RT	CD	9	1	1	TRUE	vo2_corr_BW	0.0968651			HDP-018894	F	RT	CD	9	1	1	TRUE	vco2_corr_BW	0.0725248
HDP-018894	F	RT	CD	9	1	1	TRUE	vo2_corr_BW	0.105893			HDP-018894	F	RT	CD	9	1	1	TRUE	vco2_corr_BW	0.0797478
HDP-018894	F	RT	CD	9	1	1	TRUE	vo2_corr_BW	0.102013			HDP-018894	F	RT	CD	9	1	1	TRUE	vco2_corr_BW	0.0785555
HDP-018894	F	RT	CD	9	1	1	TRUE	vo2_corr_BW	0.0986033			HDP-018894	F	RT	CD	9	1	1	TRUE	vco2_corr_BW	0.0744491
HDP-018894	F	RT	CD	9	1	1	TRUE	vo2_corr_BW	0.0986862			HDP-018894	F	RT	CD	9	1	1	TRUE	vco2_corr_BW	0.0735517
HDP-018894	F	RT	CD	9	1	1	TRUE	vo2_corr_BW	0.10526			HDP-018894	F	RT	CD	9	1	1	TRUE	vco2_corr_BW	0.0789933
HDP-018894	F	RT	CD	9	1	1	TRUE	vo2_corr_BW	0.102822			HDP-018894	F	RT	CD	9	1	1	TRUE	vco2_corr_BW	0.0770365
HDP-018894	F	RT	CD	9	1	1	TRUE	vo2_corr_BW	0.106574			HDP-018894	F	RT	CD	9	1	1	TRUE	vco2_corr_BW	0.0776628
HDP-018894	F	RT	CD	9	1	1	TRUE	vo2_corr_BW	0.108055			HDP-018894	F	RT	CD	9	1	1	TRUE	vco2_corr_BW	0.0800073
HDP-018894	F	RT	CD	9	1	1	TRUE	vo2_corr_BW	0.105305			HDP-018894	F	RT	CD	9	1	1	TRUE	vco2_corr_BW	0.0782655
HDP-018894	F	RT	CD	9	1	1	TRUE	vo2_corr_BW	0.110938			HDP-018894	F	RT	CD	9	1	1	TRUE	vco2_corr_BW	0.0831643
HDP-018894	F	RT	CD	9	1	1	TRUE	vo2_corr_BW	0.107859			HDP-018894	F	RT	CD	9	1	1	TRUE	vco2_corr_BW	0.0824657
HDP-018894	F	RT	CD	9	1	1	TRUE	vo2_corr_BW	0.103538			HDP-018894	F	RT	CD	9	1	1	TRUE	vco2_corr_BW	0.0784936
HDP-018894	F	RT	CD	9	1	1	TRUE	vo2_corr_BW	0.101922			HDP-018894	F	RT	CD	9	1	1	TRUE	vco2_corr_BW	0.0745102
HDP-018894	F	RT	CD	9	1	1	TRUE	vo2_corr_BW	0.104108			HDP-018894	F	RT	CD	9	1	1	TRUE	vco2_corr_BW	0.0787453
HDP-018894	F	RT	CD	10	1	1	TRUE	vo2_corr_BW	0.109885			HDP-018894	F	RT	CD	10	1	1	TRUE	vco2_corr_BW	0.0829158
HDP-018894	F	RT	CD	10	1	1	TRUE	vo2_corr_BW	0.0965334			HDP-018894	F	RT	CD	10	1	1	TRUE	vco2_corr_BW	0.0737637
HDP-018894	F	RT	CD	10	1	1	TRUE	vo2_corr_BW	0.0969024			HDP-018894	F	RT	CD	10	1	1	TRUE	vco2_corr_BW	0.0750325
HDP-018894	F	RT	CD	10	1	1	TRUE	vo2_corr_BW	0.109745			HDP-018894	F	RT	CD	10	1	1	TRUE	vco2_corr_BW	0.0829556
HDP-018894	F	RT	CD	10	1	1	TRUE	vo2_corr_BW	0.116705			HDP-018894	F	RT	CD	10	1	1	TRUE	vco2_corr_BW	0.0915516
HDP-018894	F	RT	CD	10	1	1	TRUE	vo2_corr_BW	0.108			HDP-018894	F	RT	CD	10	1	1	TRUE	vco2_corr_BW	0.0825846
HDP-018894	F	RT	CD	10	1	1	TRUE	vo2_corr_BW	0.0984756			HDP-018894	F	RT	CD	10	1	1	TRUE	vco2_corr_BW	0.0750773
HDP-018894	F	RT	CD	10	1	1	TRUE	vo2_corr_BW	0.103792			HDP-018894	F	RT	CD	10	1	1	TRUE	vco2_corr_BW	0.0786599
HDP-018894	F	RT	CD	10	1	1	TRUE	vo2_corr_BW	0.109237			HDP-018894	F	RT	CD	10	1	1	TRUE	vco2_corr_BW	0.0828243
HDP-018894	F	RT	CD	10	1	1	TRUE	vo2_corr_BW	0.10863			HDP-018894	F	RT	CD	10	1	1	TRUE	vco2_corr_BW	0.0825979
HDP-018894	F	RT	CD	10	1	1	TRUE	vo2_corr_BW	0.110283			HDP-018894	F	RT	CD	10	1	1	TRUE	vco2_corr_BW	0.0840576
HDP-018894	F	RT	CD	10	1	1	TRUE	vo2_corr_BW	0.117251			HDP-018894	F	RT	CD	10	1	1	TRUE	vco2_corr_BW	0.0884417
HDP-018894	F	RT	CD	10	1	1	TRUE	vo2_corr_BW	0.13528			HDP-018894	F	RT	CD	10	1	1	TRUE	vco2_corr_BW	0.104238
HDP-018894	F	RT	CD	10	1	1	TRUE	vo2_corr_BW	0.163249			HDP-018894	F	RT	CD	10	1	1	TRUE	vco2_corr_BW	0.131827
HDP-018894	F	RT	CD	10	1	1	TRUE	vo2_corr_BW	0.186061			HDP-018894	F	RT	CD	10	1	1	TRUE	vco2_corr_BW	0.146365
HDP-018894	F	RT	CD	10	1	1	TRUE	vo2_corr_BW	0.18887			HDP-018894	F	RT	CD	10	1	1	TRUE	vco2_corr_BW	0.142565
HDP-018894	F	RT	CD	10	1	1	TRUE	vo2_corr_BW	0.19023			HDP-018894	F	RT	CD	10	1	1	TRUE	vco2_corr_BW	0.144047
HDP-018894	F	RT	CD	10	1	1	TRUE	vo2_corr_BW	0.189554			HDP-018894	F	RT	CD	10	1	1	TRUE	vco2_corr_BW	0.145609
HDP-018894	F	RT	CD	10	1	1	TRUE	vo2_corr_BW	0.200151			HDP-018894	F	RT	CD	10	1	1	TRUE	vco2_corr_BW	0.155175
HDP-018894	F	RT	CD	10	1	1	TRUE	vo2_corr_BW	0.210859			HDP-018894	F	RT	CD	10	1	1	TRUE	vco2_corr_BW	0.164573
HDP-018894	F	RT	CD	11	1	1	TRUE	vo2_corr_BW	0.236496			HDP-018894	F	RT	CD	11	1	1	TRUE	vco2_corr_BW	0.176958
HDP-018894	F	RT	CD	11	1	1	TRUE	vo2_corr_BW	0.200944			HDP-018894	F	RT	CD	11	1	1	TRUE	vco2_corr_BW	0.153261
HDP-018894	F	RT	CD	11	1	1	TRUE	vo2_corr_BW	0.187259			HDP-018894	F	RT	CD	11	1	1	TRUE	vco2_corr_BW	0.145262
HDP-018894	F	RT	CD	11	1	1	TRUE	vo2_corr_BW	0.207573			HDP-018894	F	RT	CD	11	1	1	TRUE	vco2_corr_BW	0.156322
HDP-018894	F	RT	CD	11	1	1	TRUE	vo2_corr_BW	0.173334			HDP-018894	F	RT	CD	11	1	1	TRUE	vco2_corr_BW	0.131994
HDP-018894	F	RT	CD	11	1	1	TRUE	vo2_corr_BW	0.174763			HDP-018894	F	RT	CD	11	1	1	TRUE	vco2_corr_BW	0.13381
HDP-018894	F	RT	CD	11	1	1	TRUE	vo2_corr_BW	0.158822			HDP-018894	F	RT	CD	11	1	1	TRUE	vco2_corr_BW	0.120347
HDP-018894	F	RT	CD	11	1	1	TRUE	vo2_corr_BW	0.142989			HDP-018894	F	RT	CD	11	1	1	TRUE	vco2_corr_BW	0.108075
HDP-018894	F	RT	CD	11	1	1	TRUE	vo2_corr_BW	0.113187			HDP-018894	F	RT	CD	11	1	1	TRUE	vco2_corr_BW	0.0831405
HDP-018894	F	RT	CD	11	1	1	TRUE	vo2_corr_BW	0.0876734			HDP-018894	F	RT	CD	11	1	1	TRUE	vco2_corr_BW	0.0639114
HDP-018894	F	RT	CD	11	1	1	TRUE	vo2_corr_BW	0.0796176			HDP-018894	F	RT	CD	11	1	1	TRUE	vco2_corr_BW	0.0582367
HDP-018894	F	RT	CD	11	1	1	TRUE	vo2_corr_BW	0.0849753			HDP-018894	F	RT	CD	11	1	1	TRUE	vco2_corr_BW	0.0617141
HDP-018894	F	RT	CD	11	1	1	TRUE	vo2_corr_BW	0.0936687			HDP-018894	F	RT	CD	11	1	1	TRUE	vco2_corr_BW	0.0687953
HDP-018894	F	RT	CD	11	1	1	TRUE	vo2_corr_BW	0.0972273			HDP-018894	F	RT	CD	11	1	1	TRUE	vco2_corr_BW	0.0742321
HDP-018894	F	RT	CD	11	1	1	TRUE	vo2_corr_BW	0.100351			HDP-018894	F	RT	CD	11	1	1	TRUE	vco2_corr_BW	0.0753209
HDP-018894	F	RT	CD	11	1	1	TRUE	vo2_corr_BW	0.0874072			HDP-018894	F	RT	CD	11	1	1	TRUE	vco2_corr_BW	0.0655269
HDP-018894	F	RT	CD	11	1	1	TRUE	vo2_corr_BW	0.0917637			HDP-018894	F	RT	CD	11	1	1	TRUE	vco2_corr_BW	0.0705857
HDP-018894	F	RT	CD	11	1	1	TRUE	vo2_corr_BW	0.112241			HDP-018894	F	RT	CD	11	1	1	TRUE	vco2_corr_BW	0.0873331
HDP-018894	F	RT	CD	11	1	1	TRUE	vo2_corr_BW	0.113962			HDP-018894	F	RT	CD	11	1	1	TRUE	vco2_corr_BW	0.0886772
HDP-018894	F	RT	CD	11	1	1	TRUE	vo2_corr_BW	0.110766			HDP-018894	F	RT	CD	11	1	1	TRUE	vco2_corr_BW	0.0841239
HDP-018894	F	RT	CD	12	1	1	FALSE	vo2_corr_BW	0.108503			HDP-018894	F	RT	CD	12	1	1	FALSE	vco2_corr_BW	0.0814546
HDP-018894	F	RT	CD	12	1	1	FALSE	vo2_corr_BW	0.102252			HDP-018894	F	RT	CD	12	1	1	FALSE	vco2_corr_BW	0.0773215
HDP-018894	F	RT	CD	12	1	1	FALSE	vo2_corr_BW	0.121413			HDP-018894	F	RT	CD	12	1	1	FALSE	vco2_corr_BW	0.0920424
HDP-018894	F	RT	CD	12	1	1	FALSE	vo2_corr_BW	0.155985			HDP-018894	F	RT	CD	12	1	1	FALSE	vco2_corr_BW	0.11953
HDP-018894	F	RT	CD	12	1	1	FALSE	vo2_corr_BW	0.161292			HDP-018894	F	RT	CD	12	1	1	FALSE	vco2_corr_BW	0.124181
HDP-018894	F	RT	CD	12	1	1	FALSE	vo2_corr_BW	0.173201			HDP-018894	F	RT	CD	12	1	1	FALSE	vco2_corr_BW	0.137826
HDP-018894	F	RT	CD	12	1	1	FALSE	vo2_corr_BW	0.238671			HDP-018894	F	RT	CD	12	1	1	FALSE	vco2_corr_BW	0.177751
HDP-018894	F	RT	CD	12	1	1	FALSE	vo2_corr_BW	0.197042			HDP-018894	F	RT	CD	12	1	1	FALSE	vco2_corr_BW	0.149778
HDP-018894	F	RT	CD	12	1	1	FALSE	vo2_corr_BW	0.207183			HDP-018894	F	RT	CD	12	1	1	FALSE	vco2_corr_BW	0.157389
HDP-018894	F	RT	CD	12	1	1	FALSE	vo2_corr_BW	0.216083			HDP-018894	F	RT	CD	12	1	1	FALSE	vco2_corr_BW	0.169297
HDP-018894	F	RT	CD	12	1	1	FALSE	vo2_corr_BW	0.19573			HDP-018894	F	RT	CD	12	1	1	FALSE	vco2_corr_BW	0.150568
HDP-018894	F	RT	CD	12	1	1	FALSE	vo2_corr_BW	0.192672			HDP-018894	F	RT	CD	12	1	1	FALSE	vco2_corr_BW	0.1491
HDP-018894	F	RT	CD	12	1	1	FALSE	vo2_corr_BW	0.184669			HDP-018894	F	RT	CD	12	1	1	FALSE	vco2_corr_BW	0.143261
HDP-018894	F	RT	CD	12	1	1	FALSE	vo2_corr_BW	0.215885			HDP-018894	F	RT	CD	12	1	1	FALSE	vco2_corr_BW	0.168268
HDP-018894	F	RT	CD	12	1	1	FALSE	vo2_corr_BW	0.223397			HDP-018894	F	RT	CD	12	1	1	FALSE	vco2_corr_BW	0.171462
HDP-018894	F	RT	CD	12	1	1	FALSE	vo2_corr_BW	0.228408			HDP-018894	F	RT	CD	12	1	1	FALSE	vco2_corr_BW	0.172841
HDP-018894	F	RT	CD	12	1	1	FALSE	vo2_corr_BW	0.198866			HDP-018894	F	RT	CD	12	1	1	FALSE	vco2_corr_BW	0.150293
HDP-018894	F	RT	CD	12	1	1	FALSE	vo2_corr_BW	0.203094			HDP-018894	F	RT	CD	12	1	1	FALSE	vco2_corr_BW	0.153898
HDP-018894	F	RT	CD	12	1	1	FALSE	vo2_corr_BW	0.204963			HDP-018894	F	RT	CD	12	1	1	FALSE	vco2_corr_BW	0.15894
HDP-018894	F	RT	CD	12	1	1	FALSE	vo2_corr_BW	0.192826			HDP-018894	F	RT	CD	12	1	1	FALSE	vco2_corr_BW	0.150366
HDP-018894	F	RT	CD	13	1	1	FALSE	vo2_corr_BW	0.199078			HDP-018894	F	RT	CD	13	1	1	FALSE	vco2_corr_BW	0.159048
HDP-018894	F	RT	CD	13	1	1	FALSE	vo2_corr_BW	0.205323			HDP-018894	F	RT	CD	13	1	1	FALSE	vco2_corr_BW	0.163185
HDP-018894	F	RT	CD	13	1	1	FALSE	vo2_corr_BW	0.212383			HDP-018894	F	RT	CD	13	1	1	FALSE	vco2_corr_BW	0.171001
HDP-018894	F	RT	CD	13	1	1	FALSE	vo2_corr_BW	0.20786			HDP-018894	F	RT	CD	13	1	1	FALSE	vco2_corr_BW	0.165674
HDP-018894	F	RT	CD	13	1	1	FALSE	vo2_corr_BW	0.184547			HDP-018894	F	RT	CD	13	1	1	FALSE	vco2_corr_BW	0.143993
HDP-018894	F	RT	CD	13	1	1	FALSE	vo2_corr_BW	0.196963			HDP-018894	F	RT	CD	13	1	1	FALSE	vco2_corr_BW	0.156319
HDP-018894	F	RT	CD	13	1	1	FALSE	vo2_corr_BW	0.196401			HDP-018894	F	RT	CD	13	1	1	FALSE	vco2_corr_BW	0.157044
HDP-018894	F	RT	CD	13	1	1	FALSE	vo2_corr_BW	0.197666			HDP-018894	F	RT	CD	13	1	1	FALSE	vco2_corr_BW	0.159284
HDP-018894	F	RT	CD	13	1	1	FALSE	vo2_corr_BW	0.223454			HDP-018894	F	RT	CD	13	1	1	FALSE	vco2_corr_BW	0.184369
HDP-018894	F	RT	CD	13	1	1	FALSE	vo2_corr_BW	0.209687			HDP-018894	F	RT	CD	13	1	1	FALSE	vco2_corr_BW	0.171863
HDP-018894	F	RT	CD	13	1	1	FALSE	vo2_corr_BW	0.206939			HDP-018894	F	RT	CD	13	1	1	FALSE	vco2_corr_BW	0.171969
HDP-018894	F	RT	CD	13	1	1	FALSE	vo2_corr_BW	0.198734			HDP-018894	F	RT	CD	13	1	1	FALSE	vco2_corr_BW	0.166557
HDP-018894	F	RT	CD	13	1	1	FALSE	vo2_corr_BW	0.178159			HDP-018894	F	RT	CD	13	1	1	FALSE	vco2_corr_BW	0.144858
HDP-018894	F	RT	CD	13	1	1	FALSE	vo2_corr_BW	0.194796			HDP-018894	F	RT	CD	13	1	1	FALSE	vco2_corr_BW	0.163787
HDP-018894	F	RT	CD	13	1	1	FALSE	vo2_corr_BW	0.186779			HDP-018894	F	RT	CD	13	1	1	FALSE	vco2_corr_BW	0.156986
HDP-018894	F	RT	CD	13	1	1	FALSE	vo2_corr_BW	0.194501			HDP-018894	F	RT	CD	13	1	1	FALSE	vco2_corr_BW	0.157169
HDP-018894	F	RT	CD	13	1	1	FALSE	vo2_corr_BW	0.185653			HDP-018894	F	RT	CD	13	1	1	FALSE	vco2_corr_BW	0.150286
HDP-018894	F	RT	CD	13	1	1	FALSE	vo2_corr_BW	0.207203			HDP-018894	F	RT	CD	13	1	1	FALSE	vco2_corr_BW	0.172633
HDP-018894	F	RT	CD	13	1	1	FALSE	vo2_corr_BW	0.177555			HDP-018894	F	RT	CD	13	1	1	FALSE	vco2_corr_BW	0.147753
HDP-018894	F	RT	CD	13	1	1	FALSE	vo2_corr_BW	0.18027			HDP-018894	F	RT	CD	13	1	1	FALSE	vco2_corr_BW	0.152403
HDP-018894	F	RT	CD	14	1	1	FALSE	vo2_corr_BW	0.178578			HDP-018894	F	RT	CD	14	1	1	FALSE	vco2_corr_BW	0.151737
HDP-018894	F	RT	CD	14	1	1	FALSE	vo2_corr_BW	0.187846			HDP-018894	F	RT	CD	14	1	1	FALSE	vco2_corr_BW	0.164905
HDP-018894	F	RT	CD	14	1	1	FALSE	vo2_corr_BW	0.20098			HDP-018894	F	RT	CD	14	1	1	FALSE	vco2_corr_BW	0.176361
HDP-018894	F	RT	CD	14	1	1	FALSE	vo2_corr_BW	0.175713			HDP-018894	F	RT	CD	14	1	1	FALSE	vco2_corr_BW	0.148742
HDP-018894	F	RT	CD	14	1	1	FALSE	vo2_corr_BW	0.175772			HDP-018894	F	RT	CD	14	1	1	FALSE	vco2_corr_BW	0.144964
HDP-018894	F	RT	CD	14	1	1	FALSE	vo2_corr_BW	0.192813			HDP-018894	F	RT	CD	14	1	1	FALSE	vco2_corr_BW	0.167709
HDP-018894	F	RT	CD	14	1	1	FALSE	vo2_corr_BW	0.195318			HDP-018894	F	RT	CD	14	1	1	FALSE	vco2_corr_BW	0.149956
HDP-018894	F	RT	CD	14	1	1	FALSE	vo2_corr_BW	0.187421			HDP-018894	F	RT	CD	14	1	1	FALSE	vco2_corr_BW	0.147977
HDP-018894	F	RT	CD	14	1	1	FALSE	vo2_corr_BW	0.18894			HDP-018894	F	RT	CD	14	1	1	FALSE	vco2_corr_BW	0.156956
HDP-018894	F	RT	CD	14	1	1	FALSE	vo2_corr_BW	0.173278			HDP-018894	F	RT	CD	14	1	1	FALSE	vco2_corr_BW	0.144155
HDP-018894	F	RT	CD	14	1	1	FALSE	vo2_corr_BW	0.148616			HDP-018894	F	RT	CD	14	1	1	FALSE	vco2_corr_BW	0.123763
HDP-018894	F	RT	CD	14	1	1	FALSE	vo2_corr_BW	0.175199			HDP-018894	F	RT	CD	14	1	1	FALSE	vco2_corr_BW	0.1464
HDP-018894	F	RT	CD	14	1	1	FALSE	vo2_corr_BW	0.176001			HDP-018894	F	RT	CD	14	1	1	FALSE	vco2_corr_BW	0.151457
HDP-018894	F	RT	CD	14	1	1	FALSE	vo2_corr_BW	0.157477			HDP-018894	F	RT	CD	14	1	1	FALSE	vco2_corr_BW	0.134128
HDP-018894	F	RT	CD	14	1	1	FALSE	vo2_corr_BW	0.158432			HDP-018894	F	RT	CD	14	1	1	FALSE	vco2_corr_BW	0.130807
HDP-018894	F	RT	CD	14	1	1	FALSE	vo2_corr_BW	0.187375			HDP-018894	F	RT	CD	14	1	1	FALSE	vco2_corr_BW	0.157934
HDP-018894	F	RT	CD	14	1	1	FALSE	vo2_corr_BW	0.191749			HDP-018894	F	RT	CD	14	1	1	FALSE	vco2_corr_BW	0.159599
HDP-018894	F	RT	CD	14	1	1	FALSE	vo2_corr_BW	0.186551			HDP-018894	F	RT	CD	14	1	1	FALSE	vco2_corr_BW	0.158812
HDP-018894	F	RT	CD	14	1	1	FALSE	vo2_corr_BW	0.190602			HDP-018894	F	RT	CD	14	1	1	FALSE	vco2_corr_BW	0.164856
HDP-018894	F	RT	CD	14	1	1	FALSE	vo2_corr_BW	0.184367			HDP-018894	F	RT	CD	14	1	1	FALSE	vco2_corr_BW	0.155955
HDP-018894	F	RT	CD	15	1	1	FALSE	vo2_corr_BW	0.185574			HDP-018894	F	RT	CD	15	1	1	FALSE	vco2_corr_BW	0.156199
HDP-018894	F	RT	CD	15	1	1	FALSE	vo2_corr_BW	0.17681			HDP-018894	F	RT	CD	15	1	1	FALSE	vco2_corr_BW	0.146265
HDP-018894	F	RT	CD	15	1	1	FALSE	vo2_corr_BW	0.188917			HDP-018894	F	RT	CD	15	1	1	FALSE	vco2_corr_BW	0.151313
HDP-018894	F	RT	CD	15	1	1	FALSE	vo2_corr_BW	0.171246			HDP-018894	F	RT	CD	15	1	1	FALSE	vco2_corr_BW	0.138338
HDP-018894	F	RT	CD	15	1	1	FALSE	vo2_corr_BW	0.160692			HDP-018894	F	RT	CD	15	1	1	FALSE	vco2_corr_BW	0.130441
HDP-018894	F	RT	CD	15	1	1	FALSE	vo2_corr_BW	0.163234			HDP-018894	F	RT	CD	15	1	1	FALSE	vco2_corr_BW	0.135662
HDP-018894	F	RT	CD	15	1	1	FALSE	vo2_corr_BW	0.177567			HDP-018894	F	RT	CD	15	1	1	FALSE	vco2_corr_BW	0.150848
HDP-018894	F	RT	CD	15	1	1	FALSE	vo2_corr_BW	0.186323			HDP-018894	F	RT	CD	15	1	1	FALSE	vco2_corr_BW	0.158107
HDP-018894	F	RT	CD	15	1	1	FALSE	vo2_corr_BW	0.217465			HDP-018894	F	RT	CD	15	1	1	FALSE	vco2_corr_BW	0.18752
HDP-018894	F	RT	CD	15	1	1	FALSE	vo2_corr_BW	0.176975			HDP-018894	F	RT	CD	15	1	1	FALSE	vco2_corr_BW	0.149421
HDP-018894	F	RT	CD	15	1	1	FALSE	vo2_corr_BW	0.163442			HDP-018894	F	RT	CD	15	1	1	FALSE	vco2_corr_BW	0.133629
HDP-018894	F	RT	CD	15	1	1	FALSE	vo2_corr_BW	0.141335			HDP-018894	F	RT	CD	15	1	1	FALSE	vco2_corr_BW	0.114967
HDP-018894	F	RT	CD	15	1	1	FALSE	vo2_corr_BW	0.113821			HDP-018894	F	RT	CD	15	1	1	FALSE	vco2_corr_BW	0.0956654
HDP-018894	F	RT	CD	15	1	1	FALSE	vo2_corr_BW	0.101196			HDP-018894	F	RT	CD	15	1	1	FALSE	vco2_corr_BW	0.0847413
HDP-018894	F	RT	CD	15	1	1	FALSE	vo2_corr_BW	0.102304			HDP-018894	F	RT	CD	15	1	1	FALSE	vco2_corr_BW	0.0858475
HDP-018894	F	RT	CD	15	1	1	FALSE	vo2_corr_BW	0.0990354			HDP-018894	F	RT	CD	15	1	1	FALSE	vco2_corr_BW	0.0859841
HDP-018894	F	RT	CD	15	1	1	FALSE	vo2_corr_BW	0.100371			HDP-018894	F	RT	CD	15	1	1	FALSE	vco2_corr_BW	0.0871135
HDP-018894	F	RT	CD	15	1	1	FALSE	vo2_corr_BW	0.132437			HDP-018894	F	RT	CD	15	1	1	FALSE	vco2_corr_BW	0.115256
HDP-018894	F	RT	CD	15	1	1	FALSE	vo2_corr_BW	0.164878			HDP-018894	F	RT	CD	15	1	1	FALSE	vco2_corr_BW	0.142101
HDP-018894	F	RT	CD	15	1	1	FALSE	vo2_corr_BW	0.185364			HDP-018894	F	RT	CD	15	1	1	FALSE	vco2_corr_BW	0.158597
HDP-018894	F	RT	CD	16	1	1	FALSE	vo2_corr_BW	0.168156			HDP-018894	F	RT	CD	16	1	1	FALSE	vco2_corr_BW	0.139858
HDP-018894	F	RT	CD	16	1	1	FALSE	vo2_corr_BW	0.162696			HDP-018894	F	RT	CD	16	1	1	FALSE	vco2_corr_BW	0.129825
HDP-018894	F	RT	CD	16	1	1	FALSE	vo2_corr_BW	0.170437			HDP-018894	F	RT	CD	16	1	1	FALSE	vco2_corr_BW	0.134339
HDP-018894	F	RT	CD	16	1	1	FALSE	vo2_corr_BW	0.211874			HDP-018894	F	RT	CD	16	1	1	FALSE	vco2_corr_BW	0.167921
HDP-018894	F	RT	CD	16	1	1	FALSE	vo2_corr_BW	0.21925			HDP-018894	F	RT	CD	16	1	1	FALSE	vco2_corr_BW	0.178372
HDP-018894	F	RT	CD	16	1	1	FALSE	vo2_corr_BW	0.198134			HDP-018894	F	RT	CD	16	1	1	FALSE	vco2_corr_BW	0.164502
HDP-018894	F	RT	CD	16	1	1	FALSE	vo2_corr_BW	0.153683			HDP-018894	F	RT	CD	16	1	1	FALSE	vco2_corr_BW	0.124381
HDP-018894	F	RT	CD	16	1	1	FALSE	vo2_corr_BW	0.155344			HDP-018894	F	RT	CD	16	1	1	FALSE	vco2_corr_BW	0.124696
HDP-018894	F	RT	CD	16	1	1	FALSE	vo2_corr_BW	0.166729			HDP-018894	F	RT	CD	16	1	1	FALSE	vco2_corr_BW	0.13592
HDP-018894	F	RT	CD	16	1	1	FALSE	vo2_corr_BW	0.178442			HDP-018894	F	RT	CD	16	1	1	FALSE	vco2_corr_BW	0.147469
HDP-018894	F	RT	CD	16	1	1	FALSE	vo2_corr_BW	0.17081			HDP-018894	F	RT	CD	16	1	1	FALSE	vco2_corr_BW	0.139671
HDP-018894	F	RT	CD	16	1	1	FALSE	vo2_corr_BW	0.161486			HDP-018894	F	RT	CD	16	1	1	FALSE	vco2_corr_BW	0.128341
HDP-018894	F	RT	CD	16	1	1	FALSE	vo2_corr_BW	0.205595			HDP-018894	F	RT	CD	16	1	1	FALSE	vco2_corr_BW	0.156614
HDP-018894	F	RT	CD	16	1	1	FALSE	vo2_corr_BW	0.200913			HDP-018894	F	RT	CD	16	1	1	FALSE	vco2_corr_BW	0.154436
HDP-018894	F	RT	CD	16	1	1	FALSE	vo2_corr_BW	0.178763			HDP-018894	F	RT	CD	16	1	1	FALSE	vco2_corr_BW	0.142261
HDP-018894	F	RT	CD	16	1	1	FALSE	vo2_corr_BW	0.169078			HDP-018894	F	RT	CD	16	1	1	FALSE	vco2_corr_BW	0.134282
HDP-018894	F	RT	CD	16	1	1	FALSE	vo2_corr_BW	0.177112			HDP-018894	F	RT	CD	16	1	1	FALSE	vco2_corr_BW	0.139217
HDP-018894	F	RT	CD	16	1	1	FALSE	vo2_corr_BW	0.181109			HDP-018894	F	RT	CD	16	1	1	FALSE	vco2_corr_BW	0.140849
HDP-018894	F	RT	CD	16	1	1	FALSE	vo2_corr_BW	0.142016			HDP-018894	F	RT	CD	16	1	1	FALSE	vco2_corr_BW	0.108815
HDP-018894	F	RT	CD	16	1	1	FALSE	vo2_corr_BW	0.137661			HDP-018894	F	RT	CD	16	1	1	FALSE	vco2_corr_BW	0.108012
HDP-018894	F	RT	CD	17	2	1	FALSE	vo2_corr_BW	0.105763			HDP-018894	F	RT	CD	17	2	1	FALSE	vco2_corr_BW	0.0813273
HDP-018894	F	RT	CD	17	2	1	FALSE	vo2_corr_BW	0.0911808			HDP-018894	F	RT	CD	17	2	1	FALSE	vco2_corr_BW	0.0682911
HDP-018894	F	RT	CD	17	2	1	FALSE	vo2_corr_BW	0.0966351			HDP-018894	F	RT	CD	17	2	1	FALSE	vco2_corr_BW	0.0732887
HDP-018894	F	RT	CD	17	2	1	FALSE	vo2_corr_BW	0.178235			HDP-018894	F	RT	CD	17	2	1	FALSE	vco2_corr_BW	0.144161
HDP-018894	F	RT	CD	17	2	1	FALSE	vo2_corr_BW	0.198396			HDP-018894	F	RT	CD	17	2	1	FALSE	vco2_corr_BW	0.155441
HDP-018894	F	RT	CD	17	2	1	FALSE	vo2_corr_BW	0.211797			HDP-018894	F	RT	CD	17	2	1	FALSE	vco2_corr_BW	0.166243
HDP-018894	F	RT	CD	17	2	1	FALSE	vo2_corr_BW	0.200475			HDP-018894	F	RT	CD	17	2	1	FALSE	vco2_corr_BW	0.157887
HDP-018894	F	RT	CD	17	2	1	FALSE	vo2_corr_BW	0.174265			HDP-018894	F	RT	CD	17	2	1	FALSE	vco2_corr_BW	0.134608
HDP-018894	F	RT	CD	17	2	1	FALSE	vo2_corr_BW	0.197092			HDP-018894	F	RT	CD	17	2	1	FALSE	vco2_corr_BW	0.154617
HDP-018894	F	RT	CD	17	2	1	FALSE	vo2_corr_BW	0.202982			HDP-018894	F	RT	CD	17	2	1	FALSE	vco2_corr_BW	0.155898
HDP-018894	F	RT	CD	17	2	1	FALSE	vo2_corr_BW	0.162076			HDP-018894	F	RT	CD	17	2	1	FALSE	vco2_corr_BW	0.12425
HDP-018894	F	RT	CD	17	2	1	FALSE	vo2_corr_BW	0.164261			HDP-018894	F	RT	CD	17	2	1	FALSE	vco2_corr_BW	0.128941
HDP-018894	F	RT	CD	17	2	1	FALSE	vo2_corr_BW	0.179153			HDP-018894	F	RT	CD	17	2	1	FALSE	vco2_corr_BW	0.144068
HDP-018894	F	RT	CD	17	2	1	FALSE	vo2_corr_BW	0.193782			HDP-018894	F	RT	CD	17	2	1	FALSE	vco2_corr_BW	0.15864
HDP-018894	F	RT	CD	17	2	1	FALSE	vo2_corr_BW	0.174115			HDP-018894	F	RT	CD	17	2	1	FALSE	vco2_corr_BW	0.144049
HDP-018894	F	RT	CD	17	2	1	FALSE	vo2_corr_BW	0.18717			HDP-018894	F	RT	CD	17	2	1	FALSE	vco2_corr_BW	0.160405
HDP-018894	F	RT	CD	17	2	1	FALSE	vo2_corr_BW	0.172923			HDP-018894	F	RT	CD	17	2	1	FALSE	vco2_corr_BW	0.151039
HDP-018894	F	RT	CD	17	2	1	FALSE	vo2_corr_BW	0.179041			HDP-018894	F	RT	CD	17	2	1	FALSE	vco2_corr_BW	0.158562
HDP-018894	F	RT	CD	17	2	1	FALSE	vo2_corr_BW	0.184823			HDP-018894	F	RT	CD	17	2	1	FALSE	vco2_corr_BW	0.165369
HDP-018894	F	RT	CD	17	2	1	FALSE	vo2_corr_BW	0.182586			HDP-018894	F	RT	CD	17	2	1	FALSE	vco2_corr_BW	0.167542
HDP-018894	F	RT	CD	18	2	1	FALSE	vo2_corr_BW	0.173859			HDP-018894	F	RT	CD	18	2	1	FALSE	vco2_corr_BW	0.158363
HDP-018894	F	RT	CD	18	2	1	FALSE	vo2_corr_BW	0.187602			HDP-018894	F	RT	CD	18	2	1	FALSE	vco2_corr_BW	0.172859
HDP-018894	F	RT	CD	18	2	1	FALSE	vo2_corr_BW	0.163452			HDP-018894	F	RT	CD	18	2	1	FALSE	vco2_corr_BW	0.150143
HDP-018894	F	RT	CD	18	2	1	FALSE	vo2_corr_BW	0.171243			HDP-018894	F	RT	CD	18	2	1	FALSE	vco2_corr_BW	0.159299
HDP-018894	F	RT	CD	18	2	1	FALSE	vo2_corr_BW	0.185029			HDP-018894	F	RT	CD	18	2	1	FALSE	vco2_corr_BW	0.179338
HDP-018894	F	RT	CD	18	2	1	FALSE	vo2_corr_BW	0.185383			HDP-018894	F	RT	CD	18	2	1	FALSE	vco2_corr_BW	0.180278
HDP-018894	F	RT	CD	18	2	1	FALSE	vo2_corr_BW	0.191582			HDP-018894	F	RT	CD	18	2	1	FALSE	vco2_corr_BW	0.18812
HDP-018894	F	RT	CD	18	2	1	FALSE	vo2_corr_BW	0.19504			HDP-018894	F	RT	CD	18	2	1	FALSE	vco2_corr_BW	0.19166
HDP-018894	F	RT	CD	18	2	1	FALSE	vo2_corr_BW	0.172962			HDP-018894	F	RT	CD	18	2	1	FALSE	vco2_corr_BW	0.165983
HDP-018894	F	RT	CD	18	2	1	FALSE	vo2_corr_BW	0.177169			HDP-018894	F	RT	CD	18	2	1	FALSE	vco2_corr_BW	0.169828
HDP-018894	F	RT	CD	18	2	1	FALSE	vo2_corr_BW	0.176064			HDP-018894	F	RT	CD	18	2	1	FALSE	vco2_corr_BW	0.167595
HDP-018894	F	RT	CD	18	2	1	FALSE	vo2_corr_BW	0.170171			HDP-018894	F	RT	CD	18	2	1	FALSE	vco2_corr_BW	0.158152
HDP-018894	F	RT	CD	18	2	1	FALSE	vo2_corr_BW	0.176027			HDP-018894	F	RT	CD	18	2	1	FALSE	vco2_corr_BW	0.169485
HDP-018894	F	RT	CD	18	2	1	FALSE	vo2_corr_BW	0.1762			HDP-018894	F	RT	CD	18	2	1	FALSE	vco2_corr_BW	0.175013
HDP-018894	F	RT	CD	18	2	1	FALSE	vo2_corr_BW	0.184501			HDP-018894	F	RT	CD	18	2	1	FALSE	vco2_corr_BW	0.182123
HDP-018894	F	RT	CD	18	2	1	FALSE	vo2_corr_BW	0.150192			HDP-018894	F	RT	CD	18	2	1	FALSE	vco2_corr_BW	0.14444
HDP-018894	F	RT	CD	18	2	1	FALSE	vo2_corr_BW	0.137409			HDP-018894	F	RT	CD	18	2	1	FALSE	vco2_corr_BW	0.125743
HDP-018894	F	RT	CD	18	2	1	FALSE	vo2_corr_BW	0.111518			HDP-018894	F	RT	CD	18	2	1	FALSE	vco2_corr_BW	0.102684
HDP-018894	F	RT	CD	18	2	1	FALSE	vo2_corr_BW	0.0929575			HDP-018894	F	RT	CD	18	2	1	FALSE	vco2_corr_BW	0.089712
HDP-018894	F	RT	CD	18	2	1	FALSE	vo2_corr_BW	0.100257			HDP-018894	F	RT	CD	18	2	1	FALSE	vco2_corr_BW	0.0954652
HDP-018894	F	RT	CD	19	2	1	FALSE	vo2_corr_BW	0.108913			HDP-018894	F	RT	CD	19	2	1	FALSE	vco2_corr_BW	0.100921
HDP-018894	F	RT	CD	19	2	1	FALSE	vo2_corr_BW	0.110354			HDP-018894	F	RT	CD	19	2	1	FALSE	vco2_corr_BW	0.101771
HDP-018894	F	RT	CD	19	2	1	FALSE	vo2_corr_BW	0.125315			HDP-018894	F	RT	CD	19	2	1	FALSE	vco2_corr_BW	0.118511
HDP-018894	F	RT	CD	19	2	1	FALSE	vo2_corr_BW	0.162667			HDP-018894	F	RT	CD	19	2	1	FALSE	vco2_corr_BW	0.155172
HDP-018894	F	RT	CD	19	2	1	FALSE	vo2_corr_BW	0.205747			HDP-018894	F	RT	CD	19	2	1	FALSE	vco2_corr_BW	0.194492
HDP-018894	F	RT	CD	19	2	1	FALSE	vo2_corr_BW	0.171927			HDP-018894	F	RT	CD	19	2	1	FALSE	vco2_corr_BW	0.157767
HDP-018894	F	RT	CD	19	2	1	FALSE	vo2_corr_BW	0.155173			HDP-018894	F	RT	CD	19	2	1	FALSE	vco2_corr_BW	0.140987
HDP-018894	F	RT	CD	19	2	1	FALSE	vo2_corr_BW	0.180259			HDP-018894	F	RT	CD	19	2	1	FALSE	vco2_corr_BW	0.169842
HDP-018894	F	RT	CD	19	2	1	FALSE	vo2_corr_BW	0.182875			HDP-018894	F	RT	CD	19	2	1	FALSE	vco2_corr_BW	0.175214
HDP-018894	F	RT	CD	19	2	1	FALSE	vo2_corr_BW	0.174514			HDP-018894	F	RT	CD	19	2	1	FALSE	vco2_corr_BW	0.166313
HDP-018894	F	RT	CD	19	2	1	FALSE	vo2_corr_BW	0.179143			HDP-018894	F	RT	CD	19	2	1	FALSE	vco2_corr_BW	0.172587
HDP-018894	F	RT	CD	19	2	1	FALSE	vo2_corr_BW	0.19805			HDP-018894	F	RT	CD	19	2	1	FALSE	vco2_corr_BW	0.196969
HDP-018894	F	RT	CD	19	2	1	FALSE	vo2_corr_BW	0.190972			HDP-018894	F	RT	CD	19	2	1	FALSE	vco2_corr_BW	0.189521
HDP-018894	F	RT	CD	19	2	1	FALSE	vo2_corr_BW	0.157249			HDP-018894	F	RT	CD	19	2	1	FALSE	vco2_corr_BW	0.15264
HDP-018894	F	RT	CD	19	2	1	FALSE	vo2_corr_BW	0.174168			HDP-018894	F	RT	CD	19	2	1	FALSE	vco2_corr_BW	0.159787
HDP-018894	F	RT	CD	19	2	1	FALSE	vo2_corr_BW	0.201918			HDP-018894	F	RT	CD	19	2	1	FALSE	vco2_corr_BW	0.193327
HDP-018894	F	RT	CD	19	2	1	FALSE	vo2_corr_BW	0.186494			HDP-018894	F	RT	CD	19	2	1	FALSE	vco2_corr_BW	0.183855
HDP-018894	F	RT	CD	19	2	1	FALSE	vo2_corr_BW	0.181954			HDP-018894	F	RT	CD	19	2	1	FALSE	vco2_corr_BW	0.180545
HDP-018894	F	RT	CD	19	2	1	FALSE	vo2_corr_BW	0.194149			HDP-018894	F	RT	CD	19	2	1	FALSE	vco2_corr_BW	0.190638
HDP-018894	F	RT	CD	19	2	1	FALSE	vo2_corr_BW	0.183541			HDP-018894	F	RT	CD	19	2	1	FALSE	vco2_corr_BW	0.180438
HDP-018894	F	RT	CD	20	2	1	FALSE	vo2_corr_BW	0.16115			HDP-018894	F	RT	CD	20	2	1	FALSE	vco2_corr_BW	0.158969
HDP-018894	F	RT	CD	20	2	1	FALSE	vo2_corr_BW	0.135744			HDP-018894	F	RT	CD	20	2	1	FALSE	vco2_corr_BW	0.13331
HDP-018894	F	RT	CD	20	2	1	FALSE	vo2_corr_BW	0.134172			HDP-018894	F	RT	CD	20	2	1	FALSE	vco2_corr_BW	0.129198
HDP-018894	F	RT	CD	20	2	1	FALSE	vo2_corr_BW	0.164453			HDP-018894	F	RT	CD	20	2	1	FALSE	vco2_corr_BW	0.160026
HDP-018894	F	RT	CD	20	2	1	FALSE	vo2_corr_BW	0.163945			HDP-018894	F	RT	CD	20	2	1	FALSE	vco2_corr_BW	0.159175
HDP-018894	F	RT	CD	20	2	1	FALSE	vo2_corr_BW	0.167982			HDP-018894	F	RT	CD	20	2	1	FALSE	vco2_corr_BW	0.163538
HDP-018894	F	RT	CD	20	2	1	FALSE	vo2_corr_BW	0.174437			HDP-018894	F	RT	CD	20	2	1	FALSE	vco2_corr_BW	0.167447
HDP-018894	F	RT	CD	20	2	1	FALSE	vo2_corr_BW	0.174014			HDP-018894	F	RT	CD	20	2	1	FALSE	vco2_corr_BW	0.166469
HDP-018894	F	RT	CD	20	2	1	FALSE	vo2_corr_BW	0.181166			HDP-018894	F	RT	CD	20	2	1	FALSE	vco2_corr_BW	0.175283
HDP-018894	F	RT	CD	20	2	1	FALSE	vo2_corr_BW	0.164158			HDP-018894	F	RT	CD	20	2	1	FALSE	vco2_corr_BW	0.157156
HDP-018894	F	RT	CD	20	2	1	FALSE	vo2_corr_BW	0.159548			HDP-018894	F	RT	CD	20	2	1	FALSE	vco2_corr_BW	0.149602
HDP-018894	F	RT	CD	20	2	1	FALSE	vo2_corr_BW	0.162302			HDP-018894	F	RT	CD	20	2	1	FALSE	vco2_corr_BW	0.150385
HDP-018894	F	RT	CD	20	2	1	FALSE	vo2_corr_BW	0.190434			HDP-018894	F	RT	CD	20	2	1	FALSE	vco2_corr_BW	0.17601
HDP-018894	F	RT	CD	20	2	1	FALSE	vo2_corr_BW	0.166625			HDP-018894	F	RT	CD	20	2	1	FALSE	vco2_corr_BW	0.153943
HDP-018894	F	RT	CD	20	2	1	FALSE	vo2_corr_BW	0.144242			HDP-018894	F	RT	CD	20	2	1	FALSE	vco2_corr_BW	0.131636
HDP-018894	F	RT	CD	20	2	1	FALSE	vo2_corr_BW	0.162535			HDP-018894	F	RT	CD	20	2	1	FALSE	vco2_corr_BW	0.148258
HDP-018894	F	RT	CD	20	2	1	FALSE	vo2_corr_BW	0.181485			HDP-018894	F	RT	CD	20	2	1	FALSE	vco2_corr_BW	0.168384
HDP-018894	F	RT	CD	20	2	1	FALSE	vo2_corr_BW	0.202512			HDP-018894	F	RT	CD	20	2	1	FALSE	vco2_corr_BW	0.185308
HDP-018894	F	RT	CD	20	2	1	FALSE	vo2_corr_BW	0.173089			HDP-018894	F	RT	CD	20	2	1	FALSE	vco2_corr_BW	0.156966
HDP-018894	F	RT	CD	20	2	1	FALSE	vo2_corr_BW	0.162531			HDP-018894	F	RT	CD	20	2	1	FALSE	vco2_corr_BW	0.143699
HDP-018894	F	RT	CD	21	2	1	FALSE	vo2_corr_BW	0.12973			HDP-018894	F	RT	CD	21	2	1	FALSE	vco2_corr_BW	0.116355
HDP-018894	F	RT	CD	21	2	1	FALSE	vo2_corr_BW	0.109366			HDP-018894	F	RT	CD	21	2	1	FALSE	vco2_corr_BW	0.0970909
HDP-018894	F	RT	CD	21	2	1	FALSE	vo2_corr_BW	0.118559			HDP-018894	F	RT	CD	21	2	1	FALSE	vco2_corr_BW	0.103332
HDP-018894	F	RT	CD	21	2	1	FALSE	vo2_corr_BW	0.100841			HDP-018894	F	RT	CD	21	2	1	FALSE	vco2_corr_BW	0.0868526
HDP-018894	F	RT	CD	21	2	1	FALSE	vo2_corr_BW	0.084036			HDP-018894	F	RT	CD	21	2	1	FALSE	vco2_corr_BW	0.0742919
HDP-018894	F	RT	CD	21	2	1	FALSE	vo2_corr_BW	0.0795747			HDP-018894	F	RT	CD	21	2	1	FALSE	vco2_corr_BW	0.0711037
HDP-018894	F	RT	CD	21	2	1	FALSE	vo2_corr_BW	0.0816141			HDP-018894	F	RT	CD	21	2	1	FALSE	vco2_corr_BW	0.0731561
HDP-018894	F	RT	CD	21	2	1	FALSE	vo2_corr_BW	0.08253			HDP-018894	F	RT	CD	21	2	1	FALSE	vco2_corr_BW	0.0736686
HDP-018894	F	RT	CD	21	2	1	FALSE	vo2_corr_BW	0.0879293			HDP-018894	F	RT	CD	21	2	1	FALSE	vco2_corr_BW	0.0794842
HDP-018894	F	RT	CD	21	2	1	FALSE	vo2_corr_BW	0.0888134			HDP-018894	F	RT	CD	21	2	1	FALSE	vco2_corr_BW	0.0817797
HDP-018894	F	RT	CD	21	2	1	FALSE	vo2_corr_BW	0.107627			HDP-018894	F	RT	CD	21	2	1	FALSE	vco2_corr_BW	0.0990878
HDP-018894	F	RT	CD	21	2	1	FALSE	vo2_corr_BW	0.162663			HDP-018894	F	RT	CD	21	2	1	FALSE	vco2_corr_BW	0.148107
HDP-018894	F	RT	CD	21	2	1	FALSE	vo2_corr_BW	0.208413			HDP-018894	F	RT	CD	21	2	1	FALSE	vco2_corr_BW	0.191019
HDP-018894	F	RT	CD	21	2	1	FALSE	vo2_corr_BW	0.180293			HDP-018894	F	RT	CD	21	2	1	FALSE	vco2_corr_BW	0.163419
HDP-018894	F	RT	CD	21	2	1	FALSE	vo2_corr_BW	0.175731			HDP-018894	F	RT	CD	21	2	1	FALSE	vco2_corr_BW	0.159587
HDP-018894	F	RT	CD	21	2	1	FALSE	vo2_corr_BW	0.182672			HDP-018894	F	RT	CD	21	2	1	FALSE	vco2_corr_BW	0.166485
HDP-018894	F	RT	CD	21	2	1	FALSE	vo2_corr_BW	0.185931			HDP-018894	F	RT	CD	21	2	1	FALSE	vco2_corr_BW	0.171491
HDP-018894	F	RT	CD	21	2	1	FALSE	vo2_corr_BW	0.1751			HDP-018894	F	RT	CD	21	2	1	FALSE	vco2_corr_BW	0.161095
HDP-018894	F	RT	CD	21	2	1	FALSE	vo2_corr_BW	0.188704			HDP-018894	F	RT	CD	21	2	1	FALSE	vco2_corr_BW	0.172461
HDP-018894	F	RT	CD	21	2	1	FALSE	vo2_corr_BW	0.157783			HDP-018894	F	RT	CD	21	2	1	FALSE	vco2_corr_BW	0.142048
HDP-018894	F	RT	CD	22	2	1	FALSE	vo2_corr_BW	0.192998			HDP-018894	F	RT	CD	22	2	1	FALSE	vco2_corr_BW	0.180378
HDP-018894	F	RT	CD	22	2	1	FALSE	vo2_corr_BW	0.170737			HDP-018894	F	RT	CD	22	2	1	FALSE	vco2_corr_BW	0.157494
HDP-018894	F	RT	CD	22	2	1	FALSE	vo2_corr_BW	0.134826			HDP-018894	F	RT	CD	22	2	1	FALSE	vco2_corr_BW	0.120477
HDP-018894	F	RT	CD	22	2	1	FALSE	vo2_corr_BW	0.113149			HDP-018894	F	RT	CD	22	2	1	FALSE	vco2_corr_BW	0.100678
HDP-018894	F	RT	CD	22	2	1	FALSE	vo2_corr_BW	0.099758			HDP-018894	F	RT	CD	22	2	1	FALSE	vco2_corr_BW	0.0901699
HDP-018894	F	RT	CD	22	2	1	FALSE	vo2_corr_BW	0.0938356			HDP-018894	F	RT	CD	22	2	1	FALSE	vco2_corr_BW	0.0821338
HDP-018894	F	RT	CD	22	2	1	FALSE	vo2_corr_BW	0.0854618			HDP-018894	F	RT	CD	22	2	1	FALSE	vco2_corr_BW	0.0715748
HDP-018894	F	RT	CD	22	2	1	FALSE	vo2_corr_BW	0.0879846			HDP-018894	F	RT	CD	22	2	1	FALSE	vco2_corr_BW	0.0737533
HDP-018894	F	RT	CD	22	2	1	FALSE	vo2_corr_BW	0.0952412			HDP-018894	F	RT	CD	22	2	1	FALSE	vco2_corr_BW	0.0815259
HDP-018894	F	RT	CD	22	2	1	FALSE	vo2_corr_BW	0.0947457			HDP-018894	F	RT	CD	22	2	1	FALSE	vco2_corr_BW	0.0804301
HDP-018894	F	RT	CD	22	2	1	FALSE	vo2_corr_BW	0.0958649			HDP-018894	F	RT	CD	22	2	1	FALSE	vco2_corr_BW	0.0833166
HDP-018894	F	RT	CD	22	2	1	FALSE	vo2_corr_BW	0.102782			HDP-018894	F	RT	CD	22	2	1	FALSE	vco2_corr_BW	0.0893133
HDP-018894	F	RT	CD	22	2	1	FALSE	vo2_corr_BW	0.108681			HDP-018894	F	RT	CD	22	2	1	FALSE	vco2_corr_BW	0.0953364
HDP-018894	F	RT	CD	22	2	1	FALSE	vo2_corr_BW	0.101852			HDP-018894	F	RT	CD	22	2	1	FALSE	vco2_corr_BW	0.0897988
HDP-018894	F	RT	CD	22	2	1	FALSE	vo2_corr_BW	0.0957881			HDP-018894	F	RT	CD	22	2	1	FALSE	vco2_corr_BW	0.084042
HDP-018894	F	RT	CD	22	2	1	FALSE	vo2_corr_BW	0.0983735			HDP-018894	F	RT	CD	22	2	1	FALSE	vco2_corr_BW	0.0873763
HDP-018894	F	RT	CD	22	2	1	FALSE	vo2_corr_BW	0.10213			HDP-018894	F	RT	CD	22	2	1	FALSE	vco2_corr_BW	0.0918286
HDP-018894	F	RT	CD	22	2	1	FALSE	vo2_corr_BW	0.101589			HDP-018894	F	RT	CD	22	2	1	FALSE	vco2_corr_BW	0.0910188
HDP-018894	F	RT	CD	22	2	1	FALSE	vo2_corr_BW	0.107241			HDP-018894	F	RT	CD	22	2	1	FALSE	vco2_corr_BW	0.0930699
HDP-018894	F	RT	CD	22	2	1	FALSE	vo2_corr_BW	0.103378			HDP-018894	F	RT	CD	22	2	1	FALSE	vco2_corr_BW	0.088185
HDP-018894	F	RT	CD	23	2	1	FALSE	vo2_corr_BW	0.0969558			HDP-018894	F	RT	CD	23	2	1	FALSE	vco2_corr_BW	0.0835758
HDP-018894	F	RT	CD	23	2	1	FALSE	vo2_corr_BW	0.0992141			HDP-018894	F	RT	CD	23	2	1	FALSE	vco2_corr_BW	0.0890588
HDP-018894	F	RT	CD	23	2	1	FALSE	vo2_corr_BW	0.103155			HDP-018894	F	RT	CD	23	2	1	FALSE	vco2_corr_BW	0.0942551
HDP-018894	F	RT	CD	23	2	1	FALSE	vo2_corr_BW	0.0960245			HDP-018894	F	RT	CD	23	2	1	FALSE	vco2_corr_BW	0.0872863
HDP-018894	F	RT	CD	23	2	1	FALSE	vo2_corr_BW	0.0924647			HDP-018894	F	RT	CD	23	2	1	FALSE	vco2_corr_BW	0.0803993
HDP-018894	F	RT	CD	23	2	1	FALSE	vo2_corr_BW	0.0941221			HDP-018894	F	RT	CD	23	2	1	FALSE	vco2_corr_BW	0.081827
HDP-018894	F	RT	CD	23	2	1	FALSE	vo2_corr_BW	0.100807			HDP-018894	F	RT	CD	23	2	1	FALSE	vco2_corr_BW	0.0871173
HDP-018894	F	RT	CD	23	2	1	FALSE	vo2_corr_BW	0.0938966			HDP-018894	F	RT	CD	23	2	1	FALSE	vco2_corr_BW	0.0804151
HDP-018894	F	RT	CD	23	2	1	FALSE	vo2_corr_BW	0.0962102			HDP-018894	F	RT	CD	23	2	1	FALSE	vco2_corr_BW	0.0824435
HDP-018894	F	RT	CD	23	2	1	FALSE	vo2_corr_BW	0.101751			HDP-018894	F	RT	CD	23	2	1	FALSE	vco2_corr_BW	0.0884438
HDP-018894	F	RT	CD	23	2	1	FALSE	vo2_corr_BW	0.103281			HDP-018894	F	RT	CD	23	2	1	FALSE	vco2_corr_BW	0.0910421
HDP-018894	F	RT	CD	23	2	1	FALSE	vo2_corr_BW	0.0929759			HDP-018894	F	RT	CD	23	2	1	FALSE	vco2_corr_BW	0.0842851
HDP-018894	F	RT	CD	23	2	1	FALSE	vo2_corr_BW	0.12822			HDP-018894	F	RT	CD	23	2	1	FALSE	vco2_corr_BW	0.114932
HDP-018894	F	RT	CD	23	2	1	FALSE	vo2_corr_BW	0.230682			HDP-018894	F	RT	CD	23	2	1	FALSE	vco2_corr_BW	0.205797
HDP-018894	F	RT	CD	23	2	1	FALSE	vo2_corr_BW	0.227566			HDP-018894	F	RT	CD	23	2	1	FALSE	vco2_corr_BW	0.194541
HDP-018894	F	RT	CD	23	2	1	FALSE	vo2_corr_BW	0.192341			HDP-018894	F	RT	CD	23	2	1	FALSE	vco2_corr_BW	0.163031
HDP-018894	F	RT	CD	23	2	1	FALSE	vo2_corr_BW	0.179915			HDP-018894	F	RT	CD	23	2	1	FALSE	vco2_corr_BW	0.154065
HDP-018894	F	RT	CD	23	2	1	FALSE	vo2_corr_BW	0.192161			HDP-018894	F	RT	CD	23	2	1	FALSE	vco2_corr_BW	0.164235
HDP-018894	F	RT	CD	23	2	1	FALSE	vo2_corr_BW	0.16741			HDP-018894	F	RT	CD	23	2	1	FALSE	vco2_corr_BW	0.141843
HDP-018894	F	RT	CD	23	2	1	FALSE	vo2_corr_BW	0.18367			HDP-018894	F	RT	CD	23	2	1	FALSE	vco2_corr_BW	0.159728
HDP-018895	F	RT	CD	0	1	1	TRUE	vo2_corr_BW	0.127953			HDP-018895	F	RT	CD	0	1	1	TRUE	vco2_corr_BW	0.0974656
HDP-018895	F	RT	CD	0	1	1	TRUE	vo2_corr_BW	0.10515			HDP-018895	F	RT	CD	0	1	1	TRUE	vco2_corr_BW	0.0811406
HDP-018895	F	RT	CD	0	1	1	TRUE	vo2_corr_BW	0.0945957			HDP-018895	F	RT	CD	0	1	1	TRUE	vco2_corr_BW	0.0741077
HDP-018895	F	RT	CD	0	1	1	TRUE	vo2_corr_BW	0.110611			HDP-018895	F	RT	CD	0	1	1	TRUE	vco2_corr_BW	0.0836481
HDP-018895	F	RT	CD	0	1	1	TRUE	vo2_corr_BW	0.116781			HDP-018895	F	RT	CD	0	1	1	TRUE	vco2_corr_BW	0.0863218
HDP-018895	F	RT	CD	0	1	1	TRUE	vo2_corr_BW	0.116186			HDP-018895	F	RT	CD	0	1	1	TRUE	vco2_corr_BW	0.0864204
HDP-018895	F	RT	CD	0	1	1	TRUE	vo2_corr_BW	0.110156			HDP-018895	F	RT	CD	0	1	1	TRUE	vco2_corr_BW	0.0835908
HDP-018895	F	RT	CD	0	1	1	TRUE	vo2_corr_BW	0.104897			HDP-018895	F	RT	CD	0	1	1	TRUE	vco2_corr_BW	0.0793515
HDP-018895	F	RT	CD	0	1	1	TRUE	vo2_corr_BW	0.097159			HDP-018895	F	RT	CD	0	1	1	TRUE	vco2_corr_BW	0.072581
HDP-018895	F	RT	CD	0	1	1	TRUE	vo2_corr_BW	0.108196			HDP-018895	F	RT	CD	0	1	1	TRUE	vco2_corr_BW	0.0810916
HDP-018895	F	RT	CD	0	1	1	TRUE	vo2_corr_BW	0.136486			HDP-018895	F	RT	CD	0	1	1	TRUE	vco2_corr_BW	0.103924
HDP-018895	F	RT	CD	0	1	1	TRUE	vo2_corr_BW	0.119636			HDP-018895	F	RT	CD	0	1	1	TRUE	vco2_corr_BW	0.0922487
HDP-018895	F	RT	CD	0	1	1	TRUE	vo2_corr_BW	0.100897			HDP-018895	F	RT	CD	0	1	1	TRUE	vco2_corr_BW	0.0781601
HDP-018895	F	RT	CD	0	1	1	TRUE	vo2_corr_BW	0.101739			HDP-018895	F	RT	CD	0	1	1	TRUE	vco2_corr_BW	0.0766786
HDP-018895	F	RT	CD	0	1	1	TRUE	vo2_corr_BW	0.113698			HDP-018895	F	RT	CD	0	1	1	TRUE	vco2_corr_BW	0.0865156
HDP-018895	F	RT	CD	0	1	1	TRUE	vo2_corr_BW	0.127874			HDP-018895	F	RT	CD	0	1	1	TRUE	vco2_corr_BW	0.0963814
HDP-018895	F	RT	CD	0	1	1	TRUE	vo2_corr_BW	0.122775			HDP-018895	F	RT	CD	0	1	1	TRUE	vco2_corr_BW	0.0928965
HDP-018895	F	RT	CD	0	1	1	TRUE	vo2_corr_BW	0.120308			HDP-018895	F	RT	CD	0	1	1	TRUE	vco2_corr_BW	0.091573
HDP-018895	F	RT	CD	0	1	1	TRUE	vo2_corr_BW	0.117843			HDP-018895	F	RT	CD	0	1	1	TRUE	vco2_corr_BW	0.0895126
HDP-018895	F	RT	CD	0	1	1	TRUE	vo2_corr_BW	0.116793			HDP-018895	F	RT	CD	0	1	1	TRUE	vco2_corr_BW	0.089548
HDP-018895	F	RT	CD	1	1	1	TRUE	vo2_corr_BW	0.116106			HDP-018895	F	RT	CD	1	1	1	TRUE	vco2_corr_BW	0.0890492
HDP-018895	F	RT	CD	1	1	1	TRUE	vo2_corr_BW	0.117813			HDP-018895	F	RT	CD	1	1	1	TRUE	vco2_corr_BW	0.0896315
HDP-018895	F	RT	CD	1	1	1	TRUE	vo2_corr_BW	0.121751			HDP-018895	F	RT	CD	1	1	1	TRUE	vco2_corr_BW	0.0896678
HDP-018895	F	RT	CD	1	1	1	TRUE	vo2_corr_BW	0.105074			HDP-018895	F	RT	CD	1	1	1	TRUE	vco2_corr_BW	0.0782358
HDP-018895	F	RT	CD	1	1	1	TRUE	vo2_corr_BW	0.113345			HDP-018895	F	RT	CD	1	1	1	TRUE	vco2_corr_BW	0.0875178
HDP-018895	F	RT	CD	1	1	1	TRUE	vo2_corr_BW	0.129375			HDP-018895	F	RT	CD	1	1	1	TRUE	vco2_corr_BW	0.105928
HDP-018895	F	RT	CD	1	1	1	TRUE	vo2_corr_BW	0.147592			HDP-018895	F	RT	CD	1	1	1	TRUE	vco2_corr_BW	0.119336
HDP-018895	F	RT	CD	1	1	1	TRUE	vo2_corr_BW	0.169481			HDP-018895	F	RT	CD	1	1	1	TRUE	vco2_corr_BW	0.133915
HDP-018895	F	RT	CD	1	1	1	TRUE	vo2_corr_BW	0.200197			HDP-018895	F	RT	CD	1	1	1	TRUE	vco2_corr_BW	0.160842
HDP-018895	F	RT	CD	1	1	1	TRUE	vo2_corr_BW	0.18997			HDP-018895	F	RT	CD	1	1	1	TRUE	vco2_corr_BW	0.151625
HDP-018895	F	RT	CD	1	1	1	TRUE	vo2_corr_BW	0.178282			HDP-018895	F	RT	CD	1	1	1	TRUE	vco2_corr_BW	0.134491
HDP-018895	F	RT	CD	1	1	1	TRUE	vo2_corr_BW	0.156202			HDP-018895	F	RT	CD	1	1	1	TRUE	vco2_corr_BW	0.116781
HDP-018895	F	RT	CD	1	1	1	TRUE	vo2_corr_BW	0.149595			HDP-018895	F	RT	CD	1	1	1	TRUE	vco2_corr_BW	0.116653
HDP-018895	F	RT	CD	1	1	1	TRUE	vo2_corr_BW	0.137407			HDP-018895	F	RT	CD	1	1	1	TRUE	vco2_corr_BW	0.107154
HDP-018895	F	RT	CD	1	1	1	TRUE	vo2_corr_BW	0.122753			HDP-018895	F	RT	CD	1	1	1	TRUE	vco2_corr_BW	0.0925835
HDP-018895	F	RT	CD	1	1	1	TRUE	vo2_corr_BW	0.114239			HDP-018895	F	RT	CD	1	1	1	TRUE	vco2_corr_BW	0.0849337
HDP-018895	F	RT	CD	1	1	1	TRUE	vo2_corr_BW	0.114203			HDP-018895	F	RT	CD	1	1	1	TRUE	vco2_corr_BW	0.0859132
HDP-018895	F	RT	CD	1	1	1	TRUE	vo2_corr_BW	0.0902112			HDP-018895	F	RT	CD	1	1	1	TRUE	vco2_corr_BW	0.0696155
HDP-018895	F	RT	CD	1	1	1	TRUE	vo2_corr_BW	0.107926			HDP-018895	F	RT	CD	1	1	1	TRUE	vco2_corr_BW	0.0825307
HDP-018895	F	RT	CD	1	1	1	TRUE	vo2_corr_BW	0.136246			HDP-018895	F	RT	CD	1	1	1	TRUE	vco2_corr_BW	0.105157
HDP-018895	F	RT	CD	2	1	1	TRUE	vo2_corr_BW	0.142574			HDP-018895	F	RT	CD	2	1	1	TRUE	vco2_corr_BW	0.110476
HDP-018895	F	RT	CD	2	1	1	TRUE	vo2_corr_BW	0.126159			HDP-018895	F	RT	CD	2	1	1	TRUE	vco2_corr_BW	0.0968952
HDP-018895	F	RT	CD	2	1	1	TRUE	vo2_corr_BW	0.110658			HDP-018895	F	RT	CD	2	1	1	TRUE	vco2_corr_BW	0.085044
HDP-018895	F	RT	CD	2	1	1	TRUE	vo2_corr_BW	0.117339			HDP-018895	F	RT	CD	2	1	1	TRUE	vco2_corr_BW	0.0907269
HDP-018895	F	RT	CD	2	1	1	TRUE	vo2_corr_BW	0.122881			HDP-018895	F	RT	CD	2	1	1	TRUE	vco2_corr_BW	0.092962
HDP-018895	F	RT	CD	2	1	1	TRUE	vo2_corr_BW	0.127482			HDP-018895	F	RT	CD	2	1	1	TRUE	vco2_corr_BW	0.0951039
HDP-018895	F	RT	CD	2	1	1	TRUE	vo2_corr_BW	0.131319			HDP-018895	F	RT	CD	2	1	1	TRUE	vco2_corr_BW	0.0998493
HDP-018895	F	RT	CD	2	1	1	TRUE	vo2_corr_BW	0.119966			HDP-018895	F	RT	CD	2	1	1	TRUE	vco2_corr_BW	0.0931274
HDP-018895	F	RT	CD	2	1	1	TRUE	vo2_corr_BW	0.125824			HDP-018895	F	RT	CD	2	1	1	TRUE	vco2_corr_BW	0.0969129
HDP-018895	F	RT	CD	2	1	1	TRUE	vo2_corr_BW	0.144246			HDP-018895	F	RT	CD	2	1	1	TRUE	vco2_corr_BW	0.11096
HDP-018895	F	RT	CD	2	1	1	TRUE	vo2_corr_BW	0.143809			HDP-018895	F	RT	CD	2	1	1	TRUE	vco2_corr_BW	0.110667
HDP-018895	F	RT	CD	2	1	1	TRUE	vo2_corr_BW	0.142772			HDP-018895	F	RT	CD	2	1	1	TRUE	vco2_corr_BW	0.108168
HDP-018895	F	RT	CD	2	1	1	TRUE	vo2_corr_BW	0.12262			HDP-018895	F	RT	CD	2	1	1	TRUE	vco2_corr_BW	0.0929276
HDP-018895	F	RT	CD	2	1	1	TRUE	vo2_corr_BW	0.11397			HDP-018895	F	RT	CD	2	1	1	TRUE	vco2_corr_BW	0.0860118
HDP-018895	F	RT	CD	2	1	1	TRUE	vo2_corr_BW	0.117033			HDP-018895	F	RT	CD	2	1	1	TRUE	vco2_corr_BW	0.088671
HDP-018895	F	RT	CD	2	1	1	TRUE	vo2_corr_BW	0.13583			HDP-018895	F	RT	CD	2	1	1	TRUE	vco2_corr_BW	0.102524
HDP-018895	F	RT	CD	2	1	1	TRUE	vo2_corr_BW	0.132989			HDP-018895	F	RT	CD	2	1	1	TRUE	vco2_corr_BW	0.103921
HDP-018895	F	RT	CD	2	1	1	TRUE	vo2_corr_BW	0.127737			HDP-018895	F	RT	CD	2	1	1	TRUE	vco2_corr_BW	0.0998686
HDP-018895	F	RT	CD	2	1	1	TRUE	vo2_corr_BW	0.121295			HDP-018895	F	RT	CD	2	1	1	TRUE	vco2_corr_BW	0.0923046
HDP-018895	F	RT	CD	2	1	1	TRUE	vo2_corr_BW	0.123237			HDP-018895	F	RT	CD	2	1	1	TRUE	vco2_corr_BW	0.0930336
HDP-018895	F	RT	CD	3	1	1	TRUE	vo2_corr_BW	0.134385			HDP-018895	F	RT	CD	3	1	1	TRUE	vco2_corr_BW	0.103083
HDP-018895	F	RT	CD	3	1	1	TRUE	vo2_corr_BW	0.129776			HDP-018895	F	RT	CD	3	1	1	TRUE	vco2_corr_BW	0.100231
HDP-018895	F	RT	CD	3	1	1	TRUE	vo2_corr_BW	0.14157			HDP-018895	F	RT	CD	3	1	1	TRUE	vco2_corr_BW	0.108101
HDP-018895	F	RT	CD	3	1	1	TRUE	vo2_corr_BW	0.13968			HDP-018895	F	RT	CD	3	1	1	TRUE	vco2_corr_BW	0.105616
HDP-018895	F	RT	CD	3	1	1	TRUE	vo2_corr_BW	0.14008			HDP-018895	F	RT	CD	3	1	1	TRUE	vco2_corr_BW	0.1065
HDP-018895	F	RT	CD	3	1	1	TRUE	vo2_corr_BW	0.120949			HDP-018895	F	RT	CD	3	1	1	TRUE	vco2_corr_BW	0.0934307
HDP-018895	F	RT	CD	3	1	1	TRUE	vo2_corr_BW	0.132676			HDP-018895	F	RT	CD	3	1	1	TRUE	vco2_corr_BW	0.103367
HDP-018895	F	RT	CD	3	1	1	TRUE	vo2_corr_BW	0.191182			HDP-018895	F	RT	CD	3	1	1	TRUE	vco2_corr_BW	0.154945
HDP-018895	F	RT	CD	3	1	1	TRUE	vo2_corr_BW	0.209542			HDP-018895	F	RT	CD	3	1	1	TRUE	vco2_corr_BW	0.167643
HDP-018895	F	RT	CD	3	1	1	TRUE	vo2_corr_BW	0.197097			HDP-018895	F	RT	CD	3	1	1	TRUE	vco2_corr_BW	0.155115
HDP-018895	F	RT	CD	3	1	1	TRUE	vo2_corr_BW	0.186299			HDP-018895	F	RT	CD	3	1	1	TRUE	vco2_corr_BW	0.14702
HDP-018895	F	RT	CD	3	1	1	TRUE	vo2_corr_BW	0.205299			HDP-018895	F	RT	CD	3	1	1	TRUE	vco2_corr_BW	0.167523
HDP-018895	F	RT	CD	3	1	1	TRUE	vo2_corr_BW	0.237041			HDP-018895	F	RT	CD	3	1	1	TRUE	vco2_corr_BW	0.19071
HDP-018895	F	RT	CD	3	1	1	TRUE	vo2_corr_BW	0.202104			HDP-018895	F	RT	CD	3	1	1	TRUE	vco2_corr_BW	0.163832
HDP-018895	F	RT	CD	3	1	1	TRUE	vo2_corr_BW	0.205089			HDP-018895	F	RT	CD	3	1	1	TRUE	vco2_corr_BW	0.169615
HDP-018895	F	RT	CD	3	1	1	TRUE	vo2_corr_BW	0.187827			HDP-018895	F	RT	CD	3	1	1	TRUE	vco2_corr_BW	0.152358
HDP-018895	F	RT	CD	3	1	1	TRUE	vo2_corr_BW	0.175595			HDP-018895	F	RT	CD	3	1	1	TRUE	vco2_corr_BW	0.145649
HDP-018895	F	RT	CD	3	1	1	TRUE	vo2_corr_BW	0.185077			HDP-018895	F	RT	CD	3	1	1	TRUE	vco2_corr_BW	0.157067
[truncated: 36,882 more rows]

## Sheet: Supp. Fig.1B Plasma analysis
ID	sex	diet	temperature	tp	ASAT	ALAT	Gluc	Cholesterol	HDL	LDL	Urea	alat_asat_ratio	comments	GDF15	TIMP1	FGF21	insulin_pg_ml
HDP-018694	M	CD	TN	17w	176	59	280.94	3.4	3.939	0.215	6.89	0.335227		65.6897	600.816	3108.62	411.7
HDP-018695	M	WD	TN	17w	211	173	350.32	4	4.25	0.214	8.37	0.819905	Hemolisis +	72.2198	2099.12	3686.37	1531
HDP-018696	F	WD	TN	17w	876	844	306.46	5.4	5.162	0.325	5.26	0.96347	Hemolisis +
HDP-018697	F	WD	TN	17w	389	415	222.25	6	5.216	0.426	6.58	1.06684		193.058	7613.28	8397.3	4193
HDP-018698	F	CD	TN	17w	125	39	246.41	3.2	3.259	0.342	12.47	0.312		65.6897	1711.53	1413.73	293.5
HDP-018700	M	CD	TN	17w	124	25	240.48	2.4	2.663	0.118	9.48	0.201613		46.9058	416.613	865.994	186.3
HDP-018701	M	CD	TN	17w	230	50	269.17	3.5	3.681	0.196	5.65	0.217391		75.0137	844.215	4031.12	1301
HDP-018702	M	WD	TN	17w	228	213	272.1	4.7	4.712	0.33	4.22	0.934211		94.9819	3164.25	3244.51	1661
HDP-018703	M	WD	TN	17w	217	152	260.55	4.4	4.337	0.287	5.23	0.700461		67.5572	2213.57	2825.46	6744
HDP-018704	F	WD	TN	17w	539	488	275.74	3.6	3.56	0.196	4.47	0.90538		134.37	5645.53	7913.47	3277
HDP-018705	F	WD	TN	17w	647	672	272.74	4.9	4.827	0.268	5.59	1.03864	clot	152.011	8776.32	6171.26	1663
HDP-018706	F	CD	TN	17w	175	49	187.37	2.7	2.858	0.294	11.39	0.28		37.4018	696.593	1344.12	234.6
HDP-018707	F	CD	TN	17w	83	28	243.27	2.6	2.559	0.243	10.75	0.337349
HDP-018709	M	CD	TN	17w	269	41	220	3.2	3.294	0.109	8.06	0.152416		56.3262	471.137	2783.59	438.6
HDP-018710	M	WD	TN	17w	244	203	302.71	4.4	4.409	0.219	4.99	0.831967		95.4455	2420.82	3928.08	4854
HDP-018711	M	WD	TN	17w	291	245	300.55	4.5	4.374	0.31	4.97	0.841924		82.4532	4399.75	3969.79	5432
HDP-018712	M	WD	TN	17w	233	176	273.63	4.1	4.171	0.244	3.82	0.755365		68.4904	2463.73	2619.05	7241
HDP-018713	M	CD	TN	17w	120	19	206.97	2.8	2.998	0.166	11.65	0.158333		43.1161	405.299	851.08	181
HDP-018714	F	CD	TN	17w	106	55	215.05	2.6	2.682	0.314	10.07	0.518868		45.0128	647.24	5202.9	162.9
HDP-018715	F	WD	TN	17w	352	287	309.84	5.1	4.67	0.421	4.46	0.815341
HDP-018716	F	CD	TN	17w	224	50	211.97	2.7	2.832	0.32	7.69	0.223214		55.3871	709.775	780.193	179.9
HDP-018717	F	CD	TN	17w	135	25	218.68	3.1	2.76	0.455	5.68	0.185185		71.2879	1149.42	4078.52	669
HDP-018718	F	WD	TN	17w	478	374	328.6	4.7	4.483	0.379	4.5	0.782427		95.9091	5629.69	5609.74	1681
HDP-018727	M	CD	TN	17w	168	36	184.42	3.5	3.549	0.161	8.55	0.214286		55.3871	572.148	2880.4	252.8
HDP-018728	M	WD	TN	17w	334	371	260.84	5.4	5.245	0.397	4.96	1.11078		144.114	6155.5	6789.84	12840
HDP-018729	M	WD	TN	17w	336	308	227.69	5.3	5.034	0.407	4.82	0.916667		196.337	6612.12	10303.9	1855
HDP-018731	F	CD	TN	17w	253	61	243.34	2.9	3.058	0.311	6.93	0.241107		51.6245	701	672.534	566.4
HDP-018732	F	CD	TN	17w	278	95	222.52	2.9	2.922	0.271	7.97	0.341727		52.5661	692.174	1124.97	219.4
HDP-018733	M	WD	TN	17w	435	351	288.47	4.5	4.412	0.238	9.08	0.806897
HDP-018734	F	CD	TN	17w	109	34	223.06	2.7	2.697	0.336	8.66	0.311927		52.5661	1077.62	4365.5	163.9
HDP-018735	F	CD	TN	17w	94	25	230.07	3.1	2.879	0.514	6.2	0.265957		87.5606	1018.69	3511.18	378.4
HDP-018736	F	WD	TN	17w	556	534	291.18	4.4	4.164	0.421	2.5	0.960432		108.42	5166.41	5695.22	1228
HDP-018737	F	WD	TN	17w	845	811	292.34	5.3	4.875	0.408	4.7	0.959763		164.106	8144.29	8186.11	934.9
HDP-018738	F	WD	TN	17w	471	434	290.17	5.2	4.871	0.474	4.39	0.921444		152.94	4949.28	8499.62	1225
HDP-018750	M	WD	TN	17w	398	461	242.75	4.3	4.375	0.332	5.26	1.15829		105.64	4130.5	4572.13	0
HDP-018751	M	WD	TN	17w	436	432	317.46	4.6	4.47	0.288	6.82	0.990826	Hemolisis +	139.009	6459.24	7531.75	4598
HDP-018753	M	WD	TN	17w	213	234	315.77	4.4	4.233	0.223	6.47	1.09859		113.052	3960.36	5348.8	7668
HDP-018754	F	CD	TN	17w	245	112	237.27	2.9	2.92	0.278	7.52	0.457143
HDP-018755	F	CD	TN	17w	99	43	234.96	2.4	2.401	0.378	6.87	0.434343		61.9499	907.914	5282.69	360.9
HDP-018789	F	WD	TN	17w	331	298	298.77	4.9	4.459	0.386	3.64	0.900302		77.3401	3850.92	4737.04	3045
HDP-018792	F	WD	TN	17w	764	615	253.31	5.4	4.738	0.409	4.07	0.804974
HDP-018793	F	WD	TN	17w	257	237	253.8	4.7	4.691	0.358	3.11	0.922179
HDP-018805	M	CD	TN	17w	289	27	291.1	2.7	2.781	0.125	10.25	0.0934256	Hemolisis +	49.7393	502.437	639.048	229.7
HDP-018806	M	CD	TN	17w	161	20	218.26	2.4	2.565	0.106	7.04	0.124224		68.4904	405.299	1157.85	198
HDP-018807	F	WD	TN	17w	535	416	268.8	4.7	4.401	0.332	3.87	0.77757	Hemolisis +	89.8806	5100.24	4294.17	855.4
HDP-018847	M	WD	RT	17w	274	334	429.86	4.1	4.168	0.233	5.64	1.21898		192.589	4878.18	4741.62	1458
HDP-018848	F	WD	RT	17w	833	625	312.8	3.9	3.926	0.326	4.95	0.7503	Hemolisis +	160.382	3659.09	5899.35	550.4
HDP-018849	F	WD	RT	17w	699	621	363.09	4.2	4.196	0.275	6.04	0.888412		191.184	5663.63	10271	3173
HDP-018850	F	WD	RT	17w	509	400	363.22	3.6	3.58	0.209	6.48	0.785855		163.175	3903.33	4878.81	645.6
HDP-018875	M	WD	RT	17w	295	366	346.99	4.4	4.498	0.292	4.68	1.24068		191.653	6189.27	4634.01	3061
HDP-018876	M	WD	RT	17w	431	320	313.56	4	4.095	0.208	8.51	0.742459		171.562	5017.96	6706.62	2845
HDP-018878	F	CD	RT	17w	478	196	241.64	3	2.964	0.309	5.31	0.410042
HDP-018879	M	CD	RT	17w	126	18	295.3	2.3	2.559	0.113	9.1	0.142857		47.8511	192.629	186.705	305.6
HDP-018880	M	CD	RT	17w	61	25	365.54	2.7	2.955	0.097	8.1	0.409836		37.4018	799.161	309.088	655.4
HDP-018881	M	CD	RT	17w	92	11	273.72	2.5	2.707	0.111	6.89	0.119565		35.9667	752.938	152.862	295.5
HDP-018883	F	CD	RT	17w	265	113	270.4	3.2	3.176	0.35	8.81	0.426415		48.7956	567.305	806.17	285.2
HDP-018884	F	CD	RT	17w	212	107	251.57	3	2.685	0.299	6.48	0.504717		42.6414	1507.03	487.273	279.9
HDP-018885	M	WD	RT	17w	358	288	341.21	4	4.16	0.222	5.91	0.804469		138.081	2210.8	3596.54	1641
HDP-018886	M	WD	RT	17w	224	118	315.3	3.6	3.769	0.183	6.41	0.526786		97.2997	1052.01	1612.86	5974
HDP-018887	M	WD	RT	17w	158	94	261.24	4.2	4.364	0.168	5.54	0.594937		117.685	864.343	2965	3137
HDP-018888	M	WD	RT	17w	93	116	396.14	3.9	4.007	0.18	6.07	1.24731		91.2722	1481.54	1050.93	2290
HDP-018889	F	WD	RT	17w	456	476	183.86	5.1	4.935	0.354	6.32	1.04386		151.081	4360.13	3944.3	2029
HDP-018890	F	WD	RT	17w	649	556	286.77	4.7	4.604	0.399	3.55	0.856703		186.973	5184.65	6628.16	1953
HDP-018891	F	WD	RT	17w	521	436	267.41	4.1	3.789	0.306	4.06	0.836852
HDP-018892	F	WD	RT	17w	896	700	206.27	4.9	4.821	0.327	4.88	0.78125	Hemolisis +	135.761	6423.26	4115.48	2771
HDP-018893	F	WD	RT	17w	1054	1025	258.37	4.1	4.145	0.279	4.46	0.972486		176.227	7021.24	6427.98	2232
HDP-018894	F	CD	RT	17w	360	155	201.29	2.6	2.78	0.269	4.25	0.430556	Hemolisis +	45.0128	1195.09	1574.77	407
HDP-018895	F	CD	RT	17w	275	128	135.96	3	3.022	0.32	4.5	0.465455		63.3531	1081.25	2611.82	287.9
HDP-018896	M	WD	RT	17w	276	298	338.33	3.9	3.965	0.267	6.4	1.07971		127.879	1243.49	2344.01	2745
HDP-018897	F	CD	RT	17w	225	131	218.58	3	3.031	0.303	5.74	0.582222		71.2879	1059.35	3178.41	289.5
HDP-018919	M	CD	RT	17w	147	71	370.34	2.3	2.578	0.065	6.63	0.482993	Hemolisis +	43.5907	562.442	709.995	1374
HDP-018920	F	CD	RT	17w	210	121	155.95	3	3.066	0.323	6.42	0.57619		52.5661	1243.49	1468.9	335.5
HDP-018921	F	CD	RT	17w	282	110	241.59	2.8	2.774	0.316	7.04	0.390071	clot	53.5071	1088.51	2281.77	812
HDP-018922	F	CD	RT	17w	475	168	240.97	3.1	3.048	0.297	7.92	0.353684		63.8206	1390.91	1135.5	691.3
HDP-018948	M	CD	RT	17w	89	15	345.81	2.5	2.65	0.069	7.17	0.168539		23.8673	405.299	109.787	1247
HDP-018949	M	CD	RT	17w	91	25	239.7	2.8	2.89	0.111	9.17	0.274725		30.6774	486.907	494.467	344.4
HDP-018950	M	CD	RT	17w	85	18	169.76	2.7	2.959	0.098	13.37	0.211765		31.6425	696.593	300.004	424.6
HDP-018951	F	WD	RT	17w	825	695	255.7	4.8	4.628	0.36	10.97	0.842424		133.442	5416.66	4228.53	1530
HDP-018952	M	CD	RT	17w	114	51	296.25	2.6	2.846	0.089	5.48	0.447368		30.6774	610.231	202.586	1806
HDP-018953	M	CD	RT	17w	107	86	279.97	2.6	2.943	0.123	7.25	0.803738		41.2157	624.228	292.411	782.5
HDP-018954	F	WD	RT	17w	707	714	286.7	4.1	4.008	0.348	4.78	1.0099		102.861	5862.46	4662.64	4956
HDP-018955	F	WD	RT	17w	574	657	258.99	4.7	4.365	0.395	6.99	1.1446
HDP-018961	M	WD	RT	17w	316	302	207.88	3.8	3.907	0.247	6.13	0.955696		101.934	4322.78	2138.29	11550
HDP-018962	M	WD	RT	17w	260	240	226.55	3.9	4.115	0.156	7.82	0.923077		141.793	4427.69	2448.58	8169
HDP-018963	M	WD	RT	17w	119	147	238.33	2.9	3.144	0.213	8.53	1.23529		107.494	2630.57	2084.07	4119
HDP-018964	F	WD	RT	17w	622	550	257	4.9	4.655	0.296	3.69	0.884244		145.507	6987.51	7010.33	1209
HDP-018965	F	CD	RT	17w	347	125	234.49	2.8	2.792	0.248	4.46	0.360231		70.3557	1124.51	2304.97	2666
HDP-018966	F	CD	RT	17w	171	62	266.66	2.9	2.62	0.383	5.44	0.362573		53.5071	1270.8	4453.97	441.9

## Sheet: Supp. Fig.2A_&_B_Tissue_weight
ID	sex	diet	tp	temperature	bw	ewat	liver	spleen	heart	kidney	gastrocnemius	quadriceps	soleus		ewat/bw	liver/bw	spleen/bw	heart/bw	kidney/bw	gastrocnemius/bw	quadriceps/bw	soleus/bw		fat	perc_fat	lean	perc_lean		heart/perc_lean	heart/lean	ewat/lean
HDP-018695	M	WD	17w	TN	33.46		2.1445	0.0695	0.1385	0.284	0.2044	0.2904	0.0146			0.0640915	0.00207711	0.00413927	0.00610879	0.00610879	0.00867902	0.000436342		15.396	48.877	12.322	39.116		0.00354075	0.0112401
HDP-018751	M	WD	17w	TN	39.86	3.073	3.3496	0.1209	0.154	0.391	0.2243	0.3185	0.0174		0.0770948	0.0840341	0.00303312	0.00386352	0.0056272	0.0056272	0.00799047	0.000436528		20.063	51.696	14.464	37.268		0.00413223	0.0106471	0.212459
HDP-018733	M	WD	17w	TN	40.22	3.4625	2.9182	0.1128	0.192	0.376	0.2187	0.316	0.0171		0.086089	0.0725559	0.00280457	0.00477374	0.00543759	0.00543759	0.00785679	0.000425162		20.556	52.682	14.239	36.492		0.00526143	0.0134841	0.24317
HDP-018694	M	CD	17w	TN	26.49	1.3609	1.3432	0.0666	0.153	0.2619	0.225	0.2704	0.0166		0.0513741	0.0507059	0.00251416	0.00577576	0.00849377	0.00849377	0.0102076	0.000626652		9.466	35.374	13.506	50.471		0.00303144	0.0113283	0.100763
HDP-018701	M	CD	17w	TN	31.72	1.8794	1.5447	0.072	0.1619	0.258	0.2163	0.2894	0.0167		0.0592497	0.048698	0.00226986	0.00510404	0.00681904	0.00681904	0.00912358	0.000526482		13.737	44.129	13.366	42.935		0.00377082	0.0121128	0.140611
HDP-018709	M	CD	17w	TN	25.21	1.1106	1.2548	0.055	0.138	0.253	0.2188	0.3395	0.0158		0.0440539	0.0497739	0.00218167	0.00547402	0.0086791	0.0086791	0.0134669	0.000626735		7.144	28.841	13.706	55.333		0.00249399	0.0100686	0.0810302
HDP-018713	M	CD	17w	TN	18.38	0.4726	0.8453	0.0422	0.1127	0.199	0.1598	0.2627	0.0133		0.0257127	0.0459902	0.00229597	0.00613166	0.00869423	0.00869423	0.0142927	0.000723613		4.203	21.63	11.945	61.479		0.00183315	0.00943491	0.0395647
HDP-018727	M	CD	17w	TN	22.17	0.8221	1.1608	0.0495	0.1391	0.256	0.1901	0.288	0.0129		0.0370816	0.052359	0.00223275	0.00627424	0.00857465	0.00857465	0.0129905	0.000581867		5.518	24.823	13.043	58.671		0.00237085	0.0106647	0.06303
HDP-018714	F	CD	17w	TN	18.36	0.129	0.8059	0.062	0.115	0.1801	0.1625	0.2584	0.0108		0.00702614	0.0438943	0.00337691	0.00626362	0.00885076	0.00885076	0.0140741	0.000588235		1.643	10.266	11.225	70.156		0.0016392	0.010245	0.0114922
HDP-018755	F	CD	17w	TN	17.88	0.255	0.8401	0.0549	0.11	0.19	0.1676	0.2629	0.0149		0.0142617	0.0469855	0.00307047	0.00615213	0.0093736	0.0093736	0.0147036	0.000833333		2.199	12.135	11.663	64.365		0.001709	0.00943154	0.021864
HDP-018734	F	CD	17w	TN	16.71	0.1879	0.8231	0.0558	0.1095	0.1773	0.1653	0.2576	0.0138		0.0112448	0.0492579	0.00333932	0.00655296	0.00989228	0.00989228	0.0154159	0.000825853		3.311	20.066	12.021	72.855		0.00150299	0.00910906	0.015631
HDP-018696	F	WD	17w	TN	34.11	1.5735	3.1514	0.1072	0.1688	0.275	0.1903	0.2416	0.0155		0.0461302	0.0923893	0.00314277	0.0049487	0.00557901	0.00557901	0.00708297	0.000454412		14.162	41.751	12.315	36.307		0.00464924	0.0137069	0.127771
HDP-018704	F	WD	17w	TN	32.93	1.0406	3.0272	0.1336	0.1785		0.1919	0.2869	0.0144		0.0316004	0.0919283	0.00405709	0.00542059	0.00582751	0.00582751	0.00871242	0.000437291		18.569	58.191	11.995	37.591		0.00474848	0.0148812	0.0867528
HDP-018737	F	WD	17w	TN	30.8	1.3879	2.9284	0.124	0.1575	0.2709	0.175	0.259	0.013		0.0450617	0.0950779	0.00402597	0.00511364	0.00568182	0.00568182	0.00840909	0.000422078		14.26	48.685	12.428	42.432		0.00371182	0.012673	0.111675
HDP-018705	F	WD	17w	TN	34.03	1.4883	3.6239	0.1396	0.1754	0.283	0.186	0.2764	0.0147		0.0437349	0.106491	0.00410226	0.00515428	0.00546577	0.00546577	0.00812225	0.000431972		16.223	48.734	13.226	39.73		0.0044148	0.0132618	0.112528
HDP-018718	F	WD	17w	TN	29.6	1.161	2.3542	0.1087	0.163	0.262	0.1916	0.2872	0.0143		0.039223	0.0795338	0.0036723	0.00550676	0.00647297	0.00647297	0.0097027	0.000483108		12.919	44.905	12.368	42.988		0.00379176	0.0131792	0.0938713
HDP-018736	F	WD	17w	TN	31.11	1.5114	2.4773	0.1097	0.168	0.27	0.1866	0.2734	0.0147		0.0485824	0.0796303	0.0035262	0.00540019	0.00599807	0.00599807	0.00878817	0.000472517		13.815	46.144	12.176	40.668		0.00413101	0.0137976	0.124129
HDP-018706	F	CD	17w	TN	16.96	0.2329	0.8157	0.0505	0.1095	0.162	0.179	0.2246	0.0116		0.0137323	0.0480955	0.00297759	0.00645637	0.0105542	0.0105542	0.0132429	0.000683962		3	18.041	10.731	64.527		0.00169696	0.0102041	0.0217035
HDP-018754	F	CD	17w	TN	21.82	0.5052	1.2589	0.0694	0.1179	0.1914	0.1647	0.2675	0.0132		0.0231531	0.0576948	0.00318057	0.0054033	0.00754812	0.00754812	0.0122594	0.00060495		5.96	33.865	11.013	62.576		0.00188411	0.0107055	0.0458731
HDP-018731	F	CD	17w	TN	18.23	0.3097	0.8217	0.0619	0.1247	0.18	0.1649	0.2488	0.0147		0.0169885	0.0450741	0.0033955	0.00684037	0.00904553	0.00904553	0.0136478	0.000806363		3.363	16.757	11.347	56.539		0.00220556	0.0109897	0.0272936
HDP-018698	F	CD	17w	TN	19.6	0.2865	1.0874	0.0605	0.1165	0.212	0.175	0.2783	0.0132		0.0146173	0.0554796	0.00308673	0.00594388	0.00892857	0.00892857	0.014199	0.000673469		3.685	19.096	12.175	63.085		0.00184671	0.00956879	0.0235318
HDP-018717	F	CD	17w	TN	17.77	0.1755	0.8857	0.0585	0.1085	0.1865	0.1662	0.255	0.0153		0.0098762	0.0498424	0.00329207	0.0061058	0.00935284	0.00935284	0.01435	0.000861002		3.026	16.484	12.197	66.432		0.00163325	0.00889563	0.0143888
HDP-018735	F	CD	17w	TN	18.2	0.262	0.888	0.055	0.1105	0.182	0.1663	0.257	0.0132		0.0143956	0.0487912	0.00302198	0.00607143	0.00913736	0.00913736	0.0141209	0.000725275		3.783	20.661	11.603	63.372		0.00174367	0.0095234	0.0225804
HDP-018697	F	WD	17w	TN	37.37	1.7625	3.8499	0.123	0.1745	0.3175	0.2182	0.3043	0.0184		0.0471635	0.103021	0.00329141	0.00466952	0.00583891	0.00583891	0.0081429	0.000492374		18.513	53.153	13.047	37.458		0.00465855	0.0133747	0.135089
HDP-018715	F	WD	17w	TN	29.32	1.2325	2.52	0.0985	0.1295	0.26	0.1806	0.243	0.012		0.0420362	0.0859482	0.00335948	0.00441678	0.00615962	0.00615962	0.00828786	0.000409277		13.199	47.207	12.007	42.945		0.00301548	0.0107854	0.102648
HDP-018738	F	WD	17w	TN	32.86	1.519	2.8112	0.1085	0.1385	0.268	0.186	0.2783	0.0147		0.0462264	0.0855508	0.00330189	0.00421485	0.00566038	0.00566038	0.00846926	0.000447352		16.965	53.586	11.716	37.007		0.00374254	0.0118214	0.129652
HDP-018707	F	CD	17w	TN	17.56	0.2205	0.8125	0.051	0.11	0.1575	0.1607	0.2442	0.011		0.0125569	0.0462699	0.00290433	0.00626424	0.00915148	0.00915148	0.0139066	0.000626424		2.931	17.362	10.994	65.127		0.00168901	0.0100055	0.0200564
HDP-018716	F	CD	17w	TN	16.22	0.387	0.7871	0.0511	0.1005	0.159	0.1629	0.2344	0.0119		0.0238594	0.0485265	0.00315043	0.00619605	0.0100432	0.0100432	0.0144513	0.000733662		3.332	19.645	10.735	63.294		0.00158783	0.0093619	0.0360503
HDP-018732	F	CD	17w	TN	18.89	0.247	0.7752	0.051	0.1075	0.1795	0.1589	0.2402	0.0117		0.0130757	0.0410376	0.00269984	0.00569084	0.00841186	0.00841186	0.0127157	0.000619375		3.302	18.674	11.196	63.323		0.00169765	0.00960164	0.0220615
HDP-018702	M	WD	17w	TN	37.81	3.094	2.4591	0.0855	0.17	0.333	0.233	0.326	0.0145		0.0818302	0.0650383	0.00226131	0.00449617	0.00616239	0.00616239	0.00862206	0.000383496		18.812	49.715	14.944	39.492		0.00430467	0.0113758	0.20704
HDP-018750	M	WD	17w	TN	41.19	2.8995	2.9733	0.096	0.1715	0.377	0.234	0.3499	0.0177		0.0703933	0.072185	0.00233066	0.00416363	0.00568099	0.00568099	0.00849478	0.000429716		21.968	58.054	15.105	39.919		0.0042962	0.0113539	0.191956
HDP-018711	M	WD	17w	TN	39.55	3.1415	2.6752	0.089	0.163	0.3455	0.2181	0.3394	0.0164		0.0794311	0.067641	0.00225032	0.00412137	0.00551454	0.00551454	0.00858154	0.000414665		21.355	51.484	13.929	33.58		0.00485408	0.0117022	0.225537
HDP-018703	M	WD	17w	TN	37.03	2.7935	2.2165	0.09	0.1525	0.3175	0.2333	0.3331	0.0152		0.0754388	0.0598569	0.00243046	0.00411828	0.0063003	0.0063003	0.00899541	0.000410478		18.84	47.516	14.143	35.669		0.00427542	0.0107827	0.197518
HDP-018710	M	WD	17w	TN	35.22	2.711	2.3263	0.0785	0.1505	0.294	0.205	0.3239	0.0159		0.0769733	0.0660505	0.00222885	0.00427314	0.00582056	0.00582056	0.00919648	0.000451448		17.764	51.623	13.12	38.127		0.00394733	0.011471	0.206631
HDP-018729	M	WD	17w	TN	41.86	3.1195	3.434	0.125	0.19	0.372	0.2223	0.3076	0.0189		0.0745222	0.0820354	0.00298614	0.00453894	0.00531056	0.00531056	0.0073483	0.000451505		22.334	53.843	15.366	37.045		0.0051289	0.012365	0.203013
HDP-018700	M	CD	17w	TN	18.53	0.49	0.8374	0.039	0.1135	0.204	0.1757	0.2441	0.0116		0.0264436	0.0451916	0.0021047	0.0061252	0.00948192	0.00948192	0.0131732	0.000626012		3.83	19.42	12.454	63.152		0.00179725	0.00911354	0.0393448
HDP-018712	M	WD	17w	TN	36.94	2.808	2.5497	0.077	0.16	0.309	0.2186	0.3039	0.0161		0.0760152	0.0690227	0.00208446	0.00433135	0.0059177	0.0059177	0.00822685	0.000435842		18.394	50.244	14.117	38.561		0.00414927	0.0113339	0.198909
HDP-018753	M	WD	17w	TN	40.68	3.325	3.139	0.099		0.321	0.2353	0.3304	0.0156		0.0817355	0.0771632	0.00243363		0.00578417	0.00578417	0.00812193	0.000383481		21.871	53.37	14.674	35.808				0.226591
HDP-018728	M	WD	17w	TN	42.86	3.15	3.9772	0.1215	0.193	0.385	0.2296	0.3084	0.0176		0.0734951	0.0927951	0.00283481	0.00450303	0.00535698	0.00535698	0.00719552	0.000410639		23.809	55.126	15.117	35.002		0.00551397	0.0127671	0.208375
HDP-018789	F	WD	17w	TN	34.45	2.0025	2.781	0.1221	0.1464	0.2831	0.2125	0.3083	0.0152		0.0581277	0.0807257	0.00354427	0.00424964	0.00616836	0.00616836	0.0089492	0.000441219		19.385	54.147	13.417	37.478		0.00390629	0.0109115	0.149251
HDP-018792	F	WD	17w	TN	31	1.5642	2.726	0.1092	0.1409	0.2642	0.1819	0.2588	0.014		0.0504581	0.0879355	0.00352258	0.00454516	0.00586774	0.00586774	0.00834839	0.000451613		16.773	53.417	11.924	37.976		0.00371024	0.0118165	0.131181
HDP-018793	F	WD	17w	TN	36.96	2.3063	2.9545	0.1164	0.1442	0.0294	0.2146	0.2977	0.0159		0.0623999	0.0799378	0.00314935	0.00390152	0.00580628	0.00580628	0.00805465	0.000430195		20.973	56.608	13.049	35.22		0.00409426	0.0110507	0.176742
HDP-018807	F	WD	17w	TN	30.22	1.5305	2.4885	0.093	0.135	0.2539	0.2012	0.2624	0.0178		0.0506453	0.0823461	0.00307743	0.00446724	0.00665784	0.00665784	0.00868299	0.000589014		15.189	49.798	12.112	39.713		0.00339939	0.011146	0.126362
HDP-018805	M	CD	17w	TN	24.21	1.0602	1.0995	0.0453	0.1368	0.2433	0.2198	0.3032	0.0156		0.0437918	0.0454151	0.00187113	0.00565056	0.00907889	0.00907889	0.0125238	0.000644362		5.859	23.913	14.823	60.502		0.00226108	0.0092289	0.071524
HDP-018806	M	CD	17w	TN	17.95	0.4978	0.89	0.0398	0.1021	0.2143	0.1736	0.223	0.0125		0.0277326	0.0495822	0.00221727	0.00568802	0.00967131	0.00967131	0.0124234	0.000696379		3.761	19.691	12.416	65.004		0.00157067	0.00822326	0.0400934
HDP-018848	F	WD	17w	RT	26.62	0.9671	2.77	0.1032	0.1412	0.2914	0.175	0.2805	0.014		0.0363298	0.104057	0.00387678	0.00530428	0.006574	0.006574	0.0105372	0.00052592		10.61	39.588	13.64	50.897		0.00277423	0.0103519	0.0709018
HDP-018849	F	WD	17w	RT	31.27	1.4283	3.68	0.1337	0.173	0.3436	0.181	0.2735	0.017		0.0456764	0.117685	0.00427566	0.00553246	0.0057883	0.0057883	0.0087464	0.000543652		13.429	45.064	13.783	46.253		0.0037403	0.0125517	0.103628
HDP-018850	F	WD	17w	RT	25.18	0.7696	2.64	0.0913	0.1536	0.2963	0.1725	0.2695	0.0145		0.0305639	0.104845	0.00362589	0.00610008	0.00685068	0.00685068	0.0107029	0.000575854		8.187	34.256	13.037	54.55		0.00281577	0.0117819	0.059032
HDP-018878	F	CD	17w	RT	17.72	0.2499	1.27	0.0684	0.1228	0.2334	0.1545	0.2225	0.011		0.0141027	0.0716704	0.00386005	0.00693002	0.00871896	0.00871896	0.0125564	0.000620767		3.998	21.321	12.061	64.325		0.00190906	0.0101816	0.0207197
HDP-018883	F	CD	17w	RT	19.38	0.3367	1.2435	0.0653	0.1189	0.2319	0.1565	0.2435	0.0115		0.0173736	0.0641641	0.00336945	0.00613519	0.00807534	0.00807534	0.0125645	0.000593395		3.929	20.098	12.773	65.333		0.00181991	0.0093087	0.0263603
HDP-018884	F	CD	17w	RT	18.41	0.2558	1.2405	0.0534	0.1284	0.2273	0.1515	0.2365	0.0105		0.0138946	0.0673819	0.0029006	0.00697447	0.00822922	0.00822922	0.0128463	0.000570342		3.494	18.586	12.448	66.214		0.00193917	0.0103149	0.0205495
HDP-018847	M	WD	17w	RT	32.94	2.6369	2.31	0.0721	0.158	0.3965	0.1725	0.261	0.0165		0.0800516	0.0701275	0.00218883	0.0047966	0.00523679	0.00523679	0.0079235	0.000500911		16.56	49.507	13.316	39.807		0.00396915	0.0118654	0.198025
HDP-018875	M	WD	17w	RT	32.35	2.7044	2.23	0.0603	0.1479	0.3523	0.1765	0.243	0.015		0.0835981	0.0689335	0.00186399	0.00457187	0.00545595	0.00545595	0.00751159	0.000463679		16.215	51.072	12.007	37.818		0.00391084	0.0123178	0.225235
HDP-018876	M	WD	17w	RT	37.27	2.9115	2.71	0.0925	0.1762	0.3821	0.205	0.2895	0.016		0.0781191	0.0727126	0.00248189	0.00472766	0.0055004	0.0055004	0.00776764	0.0004293		17.942	49.839	14.07	39.083		0.00450835	0.0125231	0.20693
HDP-018879	M	CD	17w	RT	21.79	0.6091	0.91	0.0467	0.1319		0.1955	0.3065	0.0135		0.0279532	0.0417623	0.00214318	0.00605324	0.00897201	0.00897201	0.0140661	0.00061955		3.467	15.616	15.057	67.825		0.00194471	0.00876005	0.0404529
HDP-018880	M	CD	17w	RT	22.67	0.6422	1.14	0.0454	0.1547	0.305	0.1825	0.298	0.0155		0.0283282	0.0502867	0.00200265	0.006824	0.00805029	0.00805029	0.0131451	0.000683723		4.184	18.763	14.479	64.928		0.00238264	0.0106844	0.0443539
HDP-018881	M	CD	17w	RT	22.17	0.4716	1.04	0.0507	0.1401	0.2996	0.2045	0.3015	0.0145		0.021272	0.0469102	0.00228687	0.00631935	0.00922418	0.00922418	0.0135995	0.000654037		3.063	13.493	15.652	68.951		0.00203188	0.00895093	0.0301303
HDP-018885	M	WD	17w	RT	38.63	3.4545	2.443	0.077	0.1655	0.3645	0.2165	0.3142	0.016		0.0894253	0.063241	0.00199327	0.00428424	0.00560445	0.00560445	0.00813357	0.000414186		18.199	48.401	14.706	39.112		0.00423144	0.0112539	0.234904
HDP-018886	M	WD	17w	RT	35.14	3.041	1.7793	0.0605	0.1825	0.3495	0.2163	0.3172	0.0168		0.0865396	0.0506346	0.00172168	0.00519351	0.00615538	0.00615538	0.00902675	0.000478088		16.214	46.728	14.421	41.56		0.00439124	0.0126552	0.210873
HDP-018887	M	WD	17w	RT	35.98	3.12	1.8015	0.0635	0.175	0.3475	0.2203	0.3412	0.016		0.0867148	0.0500695	0.00176487	0.00486381	0.00612285	0.00612285	0.00948305	0.000444691		17.228	47.525	14.377	39.66		0.00441251	0.0121722	0.217013
HDP-018896	M	WD	17w	RT	34.96	3.073	1.645	0.059	0.1605	0.337	0.1977	0.2958	0.0137		0.0879005	0.0470538	0.00168764	0.00459096	0.00565503	0.00565503	0.0084611	0.000391876		18.039	49.969	13.357	36.999		0.00433796	0.0120162	0.230067
HDP-018919	M	CD	17w	RT	23.16	0.9625	1.117	0.0485	0.14	0.282	0.1723	0.2801	0.0145		0.0415587	0.0482297	0.00209413	0.00604491	0.00743955	0.00743955	0.0120941	0.000626079		5.574	25.222	13.048	59.041		0.00237123	0.0107296	0.0737661
HDP-018888	M	WD	17w	RT	33.89	2.64	1.7963	0.0625	0.1675	0.3565	0.2057	0.3328	0.017		0.0778991	0.0530038	0.0018442	0.00494246	0.00606964	0.00606964	0.00982001	0.000501623		16.292	47.917	13.725	40.367		0.00414943	0.012204	0.19235
HDP-018889	F	WD	17w	RT	30.05		3.2118	0.0975	0.179	0.321	0.1904	0.2894	0.0148			0.106882	0.00324459	0.00595674	0.00633611	0.00633611	0.00963062	0.000492512		12.865	42.883	13.744	45.812		0.00390727	0.0130239
HDP-018890	F	WD	17w	RT	35.52	2.0278	3.9365	0.1819	0.1656	0.3429	0.1792	0.2862	0.0172		0.057089	0.110825	0.00512106	0.00466216	0.00504505	0.00504505	0.00805743	0.000484234		18.468	50.254	15.034	40.909		0.00404801	0.011015	0.134881
HDP-018891	F	WD	17w	RT	32.9	1.553	3.1441	0.105	0.1685	0.305	0.1965	0.3082	0.0166		0.0472036	0.0955653	0.00319149	0.00512158	0.00597264	0.00597264	0.00936778	0.000504559		16.452	48.965	13.667	40.675		0.00414259	0.012329	0.113631
HDP-018892	F	WD	17w	RT	30.08	1.477	2.9355	0.1005	0.1665	0.283	0.1783	0.2824	0.0112		0.0491024	0.0975898	0.00334109	0.00553524	0.00592753	0.00592753	0.0093883	0.00037234		14.096	45.99	13.156	42.924		0.00387895	0.0126558	0.112268
HDP-018893	F	WD	17w	RT	30.15	1.3925	3.4688	0.123	0.168	0.3225	0.1843	0.2905	0.0136		0.0461857	0.115051	0.0040796	0.00557214	0.00611277	0.00611277	0.00963516	0.000451078		12.653	41.965	14.214	47.143		0.00356363	0.0118193	0.0979668
HDP-018894	F	CD	17w	RT	18.56	0.2545	1.2294	0.063	0.1295	0.2135	0.163	0.242	0.0123		0.0137123	0.0662392	0.0033944	0.00697737	0.00878233	0.00878233	0.0130388	0.000662716		3.591	18.138	13.008	65.699		0.00197111	0.00995541	0.0195649
HDP-018895	F	CD	17w	RT	17.89	0.335	1.0936	0.053	0.118	0.1985	0.1609	0.2518	0.0115		0.0187255	0.0611291	0.00296255	0.00659586	0.00899385	0.00899385	0.0140749	0.000642817		3.666	19.659	12.115	64.962		0.00181645	0.00973999	0.0276517
HDP-018897	F	CD	17w	RT	19.8	0.3165	1.318	0.0755	0.14	0.2325	0.1776	0.2792	0.0136		0.0159848	0.0665657	0.00381313	0.00707071	0.0089697	0.0089697	0.014101	0.000686869		3.74	18.517	13.263	65.66		0.0021322	0.0105557	0.0238634
HDP-018920	F	CD	17w	RT	18.11	0.2715	1.0677	0.059	0.132	0.2055	0.149	0.2441	0.0111		0.0149917	0.0589564	0.00325787	0.00728879	0.0082275	0.0082275	0.0134787	0.000612921		3.585	19.069	12.117	64.452		0.00204804	0.0108938	0.0224065
HDP-018921	F	CD	17w	RT	18.62	0.223	1.2159	0.075	0.154	0.2385	0.1618	0.2441	0.0121		0.0119764	0.0653008	0.00402793	0.00827068	0.00868958	0.00868958	0.0131096	0.000649839		3.187	16.176	13.231	67.163		0.00229293	0.0116393	0.0168544
HDP-018922	F	CD	17w	RT	18.32	0.2635	1.0953	0.06	0.1265	0.2355	0.1622	0.2613	0.0125		0.0143832	0.0597871	0.00327511	0.00690502	0.00885371	0.00885371	0.0142631	0.000682314		3.096	16.559	12.523	66.967		0.00188899	0.0101014	0.0210413
HDP-018948	M	CD	17w	RT	21.48	0.591	1.0221	0.04	0.1415	0.3225	0.17	0.2803	0.0146		0.027514	0.0475838	0.0018622	0.00658752	0.00791434	0.00791434	0.0130493	0.000679702		3.433	15.709	14.416	65.979		0.00214462	0.00981548	0.0409961
HDP-018949	M	CD	17w	RT	22.41	0.776	1.1815	0.0465	0.1445	0.2985	0.1827	0.2707	0.0153		0.0346274	0.052722	0.00207497	0.00644801	0.00815261	0.00815261	0.0120794	0.000682731		4.441	20.005	14.068	63.369		0.00228029	0.0102715	0.0551606
HDP-018950	M	CD	17w	RT	21.99	0.516	1.1691	0.05	0.153	0.3255	0.1823	0.3008	0.0149		0.0234652	0.0531651	0.00227376	0.00695771	0.00829013	0.00829013	0.0136789	0.000677581		2.994	13.764	15.055	69.22		0.00221034	0.0101627	0.0342743
HDP-018952	M	CD	17w	RT	21.22	0.625	1.0605	0.051	0.1395	0.286	0.1845	0.2853	0.0132		0.0294533	0.0499764	0.00240339	0.00657399	0.00869463	0.00869463	0.0134449	0.000622055		3.25	16.129	13.778	68.379		0.0020401	0.0101248	0.0453622
HDP-018953	M	CD	17w	RT	22.15	0.8235	1.0006	0.041	0.137	0.3005	0.1787	0.2683	0.0145		0.0371783	0.0451738	0.00185102	0.0061851	0.00806772	0.00806772	0.0121129	0.000654628		4.625	20.882	13.733	62.001		0.00220964	0.00997597	0.059965
HDP-018961	M	WD	17w	RT	41.42	3.4665	3.1223	0.103	0.2085	0.4435	0.2104	0.2947	0.0181		0.0836915	0.0753815	0.00248672	0.0050338	0.00507967	0.00507967	0.00711492	0.000436987		20.456	49.59	16.38	39.709		0.0052507	0.0127289	0.21163
HDP-018962	M	WD	17w	RT	41.11	3.2705	3.0026	0.108	0.1925	0.399	0.2085	0.2602	0.016		0.0795549	0.0730382	0.0026271	0.00468256	0.00507176	0.00507176	0.00632936	0.0003892		20.774	52.066	15.17	38.02		0.00506312	0.0126895	0.21559
HDP-018963	M	WD	17w	RT	40.04	3.5175	2.1685	0.1965	0.202	0.45	0.2132	0.306	0.0179		0.0878497	0.0541583	0.00490759	0.00504496	0.00532468	0.00532468	0.00764236	0.000447053		19.401	50.458	14.778	38.436		0.00525549	0.013669	0.238023
HDP-018951	F	WD	17w	RT	29.65	1.3475	3.0815	0.1185	0.156	0.3225	0.1917	0.2681	0.0116		0.0454469	0.103929	0.00399663	0.00526138	0.00646543	0.00646543	0.00904216	0.000391231		12.276	41.264	14.162	47.603		0.0032771	0.0110154	0.095149
HDP-018954	F	WD	17w	RT	26.6	1.033	2.732	0.121	0.1455	0.281	0.163	0.2494	0.012		0.0388346	0.102707	0.00454887	0.00546992	0.00612782	0.00612782	0.00937594	0.000451128		8.845	35.664	13.056	52.645		0.0027638	0.0111443	0.0791207
HDP-018955	F	WD	17w	RT	30.11	1.482	3.1978	0.153	0.176	0.342	0.1749	0.2515	0.0181		0.0492195	0.106204	0.00508137	0.00584523	0.0058087	0.0058087	0.00835271	0.000601129		12.717	42.533	14.143	47.3		0.00372093	0.0124443	0.104787
HDP-018964	F	WD	17w	RT	31.32	1.594	3.3481	0.119	0.1705	0.341	0.1729	0.2471	0.0161		0.050894	0.1069	0.00379949	0.00544381	0.00552043	0.00552043	0.00788953	0.000514049		13.367	43.682	14.208	46.431		0.00367212	0.0120003	0.11219
HDP-018965	F	CD	17w	RT	19.03	1.3395	1.1389	0.0575	0.1305	0.2235	0.1685	0.2626	0.0129		0.0703889	0.0598476	0.00302154	0.00685759	0.00885444	0.00885444	0.0137993	0.000677877		3.703	18.655	12.928	65.128		0.00200375	0.0100944	0.103612
HDP-018966	F	CD	17w	RT	19.71	0.272	1.242	0.076	0.1375	0.2615	0.1668	0.247	0.0134		0.0138001	0.0630137	0.00385591	0.00697615	0.00846271	0.00846271	0.0125317	0.000679858		2.359	12.349	13.392	70.116		0.00196104	0.0102673	0.0203106

## Sheet: Supp. Fig. 2C_ Steatosis
ID	perc_macrosteatosis	temperature	diet	sex	tp
HDP-018694	1.79313	TN	CD	M	17w
HDP-018695	7.5042	TN	WD	M	17w
HDP-018696	9.89675	TN	WD	F	17w
HDP-018697	11.1911	TN	WD	F	17w
HDP-018698	5.50042	TN	CD	F	17w
HDP-018700	1.6455	TN	CD	M	17w
HDP-018701	6.57493	TN	CD	M	17w
HDP-018702	9.38077	TN	WD	M	17w
HDP-018703	8.36492	TN	WD	M	17w
HDP-018704	5.01427	TN	WD	F	17w
HDP-018705	9.4194	TN	WD	F	17w
HDP-018706	1.35722	TN	CD	F	17w
HDP-018707	2.02795	TN	CD	F	17w
HDP-018709	0.853825	TN	CD	M	17w
HDP-018710	6.33435	TN	WD	M	17w
HDP-018711	17.3445	TN	WD	M	17w
HDP-018712	11.664	TN	WD	M	17w
HDP-018713	0.97845	TN	CD	M	17w
HDP-018714	2.92758	TN	CD	F	17w
HDP-018715	8.53107	TN	WD	F	17w
HDP-018716	4.204	TN	CD	F	17w
HDP-018717	1.76093	TN	CD	F	17w
HDP-018718	5.8998	TN	WD	F	17w
HDP-018727	1.40522	TN	CD	M	17w
HDP-018728	14.9601	TN	WD	M	17w
HDP-018729	19.4623	TN	WD	M	17w
HDP-018731	3.03357	TN	CD	F	17w
HDP-018732	4.3527	TN	CD	F	17w
HDP-018733	8.50302	TN	WD	M	17w
HDP-018734	1.54055	TN	CD	F	17w
HDP-018735	7.3504	TN	CD	F	17w
HDP-018736	9.8789	TN	WD	F	17w
HDP-018737	16.1772	TN	WD	F	17w
HDP-018738	14.6894	TN	WD	F	17w
HDP-018750	18.2431	TN	WD	M	17w
HDP-018751	12.285	TN	WD	M	17w
HDP-018753	10.4288	TN	WD	M	17w
HDP-018754	4.3765	TN	CD	F	17w
HDP-018755	1.5646	TN	CD	F	17w
HDP-018789	#NUM!	TN	WD	F	17w
HDP-018792	16.3418	TN	WD	F	17w
HDP-018793	26.9836	TN	WD	F	17w
HDP-018805	1.32218	TN	CD	M	17w
HDP-018806	2.09245	TN	CD	M	17w
HDP-018807	11.091	TN	WD	F	17w
HDP-018847	11.7234	RT	WD	M	17w
HDP-018848	17.0031	RT	WD	F	17w
HDP-018849	13.4969	RT	WD	F	17w
HDP-018850	8.5856	RT	WD	F	17w
HDP-018875	11.9915	RT	WD	M	17w
HDP-018876	9.08455	RT	WD	M	17w
HDP-018878	7.6106	RT	CD	F	17w
HDP-018879	1.5324	RT	CD	M	17w
HDP-018880	1.99222	RT	CD	M	17w
HDP-018881	0.968875	RT	CD	M	17w
HDP-018883	8.36022	RT	CD	F	17w
HDP-018884	8.29433	RT	CD	F	17w
HDP-018885	11.1177	RT	WD	M	17w
HDP-018886	5.23413	RT	WD	M	17w
HDP-018887	3.54237	RT	WD	M	17w
HDP-018888	7.439	RT	WD	M	17w
HDP-018889	24.0116	RT	WD	F	17w
HDP-018890	17.3001	RT	WD	F	17w
HDP-018891	13.55	RT	WD	F	17w
HDP-018892	21.6452	RT	WD	F	17w
HDP-018893	18.8762	RT	WD	F	17w
HDP-018894	7.65495	RT	CD	F	17w
HDP-018895	10.8754	RT	CD	F	17w
HDP-018896	8.91522	RT	WD	M	17w
HDP-018897	3.2451	RT	CD	F	17w
HDP-018919	1.65613	RT	CD	M	17w
HDP-018920	7.04185	RT	CD	F	17w
HDP-018921	6.23965	RT	CD	F	17w
HDP-018922	3.61685	RT	CD	F	17w
HDP-018948	1.7798	RT	CD	M	17w
HDP-018949	1.43675	RT	CD	M	17w
HDP-018950	0.9238	RT	CD	M	17w
HDP-018951	17.8682	RT	WD	F	17w
HDP-018952	0.743775	RT	CD	M	17w
HDP-018953	0.8777	RT	CD	M	17w
HDP-018954	5.55882	RT	WD	F	17w
HDP-018955	16.2773	RT	WD	F	17w
HDP-018961	10.9299	RT	WD	M	17w
HDP-018962	7.9526	RT	WD	M	17w
HDP-018963	12.0012	RT	WD	M	17w
HDP-018964	11.5455	RT	WD	F	17w
HDP-018965	8.4918	RT	CD	F	17w
HDP-018966	5.16592	RT	CD	F	17w

## Sheet: Supp. Fig. 2D_NAS_&_fibrosis
ID	temperature	diet	sex	tp	steatosis	inflammation	ballooning	total_nas	fibrosis_score
HDP-018694	TN	CD	M	17w	0	0	0	0	0
HDP-018695	TN	WD	M	17w	1	2	2	5	1
HDP-018696	TN	WD	F	17w	2	1	2	5	2
HDP-018697	TN	WD	F	17w	3	1	1	5	1
HDP-018698	TN	CD	F	17w	2	0	0	2	0
HDP-018700	TN	CD	M	17w	0	0	0	0	0
HDP-018701	TN	CD	M	17w	1	1	0	2	0
HDP-018702	TN	WD	M	17w	2	2	2	6	2
HDP-018703	TN	WD	M	17w	2	2	1	5	1
HDP-018704	TN	WD	F	17w	2	2	2	6	1
HDP-018705	TN	WD	F	17w	2	2	2	6	2
HDP-018706	TN	CD	F	17w	1	0	0	1	0
HDP-018707	TN	CD	F	17w	0	0	0	0	0
HDP-018709	TN	CD	M	17w	0	1	0	1	0
HDP-018710	TN	WD	M	17w	2	1	2	5	2
HDP-018711	TN	WD	M	17w	2	1	2	5	2
HDP-018712	TN	WD	M	17w	2	1	2	5	2
HDP-018713	TN	CD	M	17w	0	0	0	0	0
HDP-018714	TN	CD	F	17w	0	1	0	1	0
HDP-018715	TN	WD	F	17w	3	0	0	3	1
HDP-018716	TN	CD	F	17w	1	0	0	1	0
HDP-018717	TN	CD	F	17w	0	1	0	1	0
HDP-018718	TN	WD	F	17w	3	1	2	6	2
HDP-018727	TN	CD	M	17w	0	0	0	0	0
HDP-018728	TN	WD	M	17w	3	2	1	6	2
HDP-018729	TN	WD	M	17w	2	2	2	6	2
HDP-018731	TN	CD	F	17w	1	0	0	1	0
HDP-018732	TN	CD	F	17w	1	1	0	2	1
HDP-018733	TN	WD	M	17w	3	2	2	7	2
HDP-018734	TN	CD	F	17w	1	1	0	2	1
HDP-018735	TN	CD	F	17w	2	0	0	2	0
HDP-018736	TN	WD	F	17w	2	2	1	5	2
HDP-018737	TN	WD	F	17w	3	1	1	5	2
HDP-018738	TN	WD	F	17w	3	2	2	7	2
HDP-018750	TN	WD	M	17w	3	2	2	7	2
HDP-018751	TN	WD	M	17w	3	2	2	7	2
HDP-018753	TN	WD	M	17w	3	2	2	7	2
HDP-018754	TN	CD	F	17w	2	1	0	3	1
HDP-018755	TN	CD	F	17w	1	1	0	2	0
HDP-018789	TN	WD	F	17w	3	2	1	6	2
HDP-018792	TN	WD	F	17w	3	1	1	5	2
HDP-018793	TN	WD	F	17w	3	1	1	5	2
HDP-018805	TN	CD	M	17w	0	0	0	0	0
HDP-018806	TN	CD	M	17w	0	0	0	0	0
HDP-018807	TN	WD	F	17w	3	1	1	5	2
HDP-018847	RT	WD	M	17w	3	2	2	7	2
HDP-018848	RT	WD	F	17w	3	1	1	5	3
HDP-018849	RT	WD	F	17w	2	3	2	7	2
HDP-018850	RT	WD	F	17w	1	1	1	3	2
HDP-018875	RT	WD	M	17w	3	3	2	8	2
HDP-018876	RT	WD	M	17w	2	1	2	5	2
HDP-018878	RT	CD	F	17w	2	1	0	3	1
HDP-018879	RT	CD	M	17w	0	1	0	1	0
HDP-018880	RT	CD	M	17w	0	0	0	0	0
HDP-018881	RT	CD	M	17w	0	0	0	0	0
HDP-018883	RT	CD	F	17w	2	1	0	3	1
HDP-018884	RT	CD	F	17w	2	1	0	3	1
HDP-018885	RT	WD	M	17w	2	1	1	4	2
HDP-018886	RT	WD	M	17w	1	1	0	2	2
HDP-018887	RT	WD	M	17w	1	1	0	2	1
HDP-018888	RT	WD	M	17w	1	1	0	2	1
HDP-018889	RT	WD	F	17w	2	1	1	4	2
HDP-018890	RT	WD	F	17w	2	3	2	7	2
HDP-018891	RT	WD	F	17w	3	3	2	8	2
HDP-018892	RT	WD	F	17w	3	2	1	6	2
HDP-018893	RT	WD	F	17w	2	3	2	7	2
HDP-018894	RT	CD	F	17w	2	2	0	4	1
HDP-018895	RT	CD	F	17w	1	1	0	2	2
HDP-018896	RT	WD	M	17w	2	1	0	3	2
HDP-018897	RT	CD	F	17w	1	2	0	3	1
HDP-018919	RT	CD	M	17w	0	0	0	0	0
HDP-018920	RT	CD	F	17w	1	1	0	2	1
HDP-018921	RT	CD	F	17w	2	1	0	3	1
HDP-018922	RT	CD	F	17w	1	1	0	2	0
HDP-018948	RT	CD	M	17w	0	0	0	0	0
HDP-018949	RT	CD	M	17w	0	0	0	0	0
HDP-018950	RT	CD	M	17w	0	0	0	0	0
HDP-018951	RT	WD	F	17w	2	2	2	6	2
HDP-018952	RT	CD	M	17w	0	0	0	0	0
HDP-018953	RT	CD	M	17w	0	1	0	1	0
HDP-018954	RT	WD	F	17w	2	2	2	6	2
HDP-018955	RT	WD	F	17w	2	2	2	6	2
HDP-018961	RT	WD	M	17w	3	1	1	5	1
HDP-018962	RT	WD	M	17w	2	2	2	6	1
HDP-018963	RT	WD	M	17w	2	2	0	4	1
HDP-018964	RT	WD	F	17w	2	2	2	6	2
HDP-018965	RT	CD	F	17w	1	1	0	2	1
HDP-018966	RT	CD	F	17w	1	1	0	2	1

## Sheet: Supp. Fig. 2E_Echocardiography
ID	sex	age	tp	diet	temperature	LV_EF	LV_FS	LV_M	MV_E
HDP-018694	M	25	17w	CD	TN	35.2737	10.5849	87.2837	696.67
HDP-018695	M	25	17w	WD	TN	38.6559	14.084	92.9514	614.586
HDP-018696	F	24	17w	WD	TN	38.073	13.6402	111.582	917.753
HDP-018697	F	24	17w	WD	TN	43.7067	14.5395	107.16	798.044
HDP-018698	F	24	17w	CD	TN	50.5952	20.2833	92.7848	736.754
HDP-018700	M	25	17w	CD	TN	41.6351	14.7605	70.1654	782.891
HDP-018701	M	25	17w	CD	TN	50.0607	18.4557	85.815	917.719
HDP-018702	M	25	17w	WD	TN	36.48	13.755	102.024	733.151
HDP-018703	M	25	17w	WD	TN	44.2139	16.6323	104.012	763.618
HDP-018704	F	24	17w	WD	TN	45.399	14.5947	110.001	865.241
HDP-018705	F	24	17w	WD	TN	37.7997	13.6023	103.854	712.928
HDP-018706	F	24	17w	CD	TN	44.8534	13.661	67.5622	807.858
HDP-018707	F	24	17w	CD	TN	44.1314	14.7276	73.9346	754.831
HDP-018709	M	24	17w	CD	TN	48.7998	14.0292	79.595	882.84
HDP-018710	M	24	17w	WD	TN	43.7387	14.3445	77.3105	748.875
HDP-018711	M	24	17w	WD	TN	40.2105	12.0025	111.416	805.724
HDP-018712	M	24	17w	WD	TN	42.9615	16.0754	110.145	754.526
HDP-018713	M	24	17w	CD	TN	47.4509	17.1429	64.7784	620.516
HDP-018714	F	24	17w	CD	TN	53.5002	15.2316	85.4042	748.296
HDP-018715	F	24	17w	WD	TN	35.9094	14.3105	87.4412	901.506
HDP-018716	F	24	17w	CD	TN	52.2263	19.3218	66.6361	719.132
HDP-018717	F	24	17w	CD	TN	52.8155	16.8634	80.7144	728.031
HDP-018718	F	24	17w	WD	TN	39.7192	11.8463	95.6431	824.977
HDP-018727	M	24	17w	CD	TN	39.4773	13.6132	87.1211	839.642
HDP-018728	M	24	17w	WD	TN	43.2128	15.7715	120.906	855.698
HDP-018729	M	24	17w	WD	TN	37.0007	14.6752	134.445	616.205
HDP-018731	F	24	17w	CD	TN	61.6274	21.6329	70.8792	734.454
HDP-018732	F	24	17w	CD	TN	39.9473	14.2511	69.4356	736.927
HDP-018733	M	24	17w	WD	TN	43.9567	16.3396	118.546	647.734
HDP-018734	F	24	17w	CD	TN	59.6721	27.6188	73.0777	762.526
HDP-018735	F	24	17w	CD	TN	57.8713	21.7311	85.5195	646.115
HDP-018736	F	24	17w	WD	TN	39.9789	13.602	107.113	799.41
HDP-018737	F	24	17w	WD	TN	37.5948	14.3562	102.558	940.818
HDP-018738	F	24	17w	WD	TN	31.9766	12.3726	96.784	858.009
HDP-018750	M	24	17w	WD	TN	37.8857	13.6343	119.687	729.311
HDP-018751	M	24	17w	WD	TN	48.2333	17.4301	111.48	809.123
HDP-018753	M	24	17w	WD	TN	48.9056	16.1	120.446	670.433
HDP-018754	F	24	17w	CD	TN	56.9999	20.9657	70.2889	656.097
HDP-018755	F	24	17w	CD	TN	60.883	22.3399	71.396	753.246
HDP-018789	F	23	17w	WD	TN	29.8899	9.84273	98.5099	578.022
HDP-018792	F	23	17w	WD	TN	37.1221	13.1378	101.347	754.483
HDP-018793	F	23	17w	WD	TN	43.9664	15.5727	83.0235	863.426
HDP-018805	M	23	17w	CD	TN	61.8961	22.7997	94.5367	908.119
HDP-018806	M	23	17w	CD	TN	49.0494	15.3149	73.7067	671.558
HDP-018807	F	23	17w	WD	TN	39.6174	15.0806	105.154	725.288
HDP-018847	M	25	17w	WD	RT	42.8343	12.8378	97.8123	709.846
HDP-018848	F	25	17w	WD	RT	48.2741	16.7176	110.517	813.62
HDP-018849	F	25	17w	WD	RT	58.1994	23.1848	103.769	641.848
HDP-018850	F	25	17w	WD	RT	64.7619	20.755	83.3371	771.863
HDP-018875	M	25	17w	WD	RT	46.5828	15.3598	121.393	756.446
HDP-018876	M	25	17w	WD	RT	35.3866	11.724	132.516	763.87
HDP-018878	F	25	17w	CD	RT	51.1653	25.4326	75.6378
HDP-018879	M	24	17w	CD	RT	46.9343	18.9863	75.5009	778.482
HDP-018880	M	24	17w	CD	RT	50.0583	17.7679	91.9053	723.807
HDP-018881	M	24	17w	CD	RT	45.7911	15.2742	116.983	708.128
HDP-018883	F	24	17w	CD	RT	51.139	17.1805	97.2031	744.927
HDP-018884	F	24	17w	CD	RT	62.2367	23.1254	66.9793	665.864
HDP-018885	M	24	17w	WD	RT	53.8887	21.1954	92.6507	727.328
HDP-018886	M	24	17w	WD	RT	45.9722	14.7391	134.235	721.632
HDP-018887	M	24	17w	WD	RT	42.1752	15.8491	120.187	732.504
HDP-018888	M	24	17w	WD	RT	40.3841	14.5468	114.691
HDP-018889	F	24	17w	WD	RT	47.5318	15.1717	90.1358	787.923
HDP-018890	F	24	17w	WD	RT	50.2964	20.2621	117.594	855.642
HDP-018891	F	24	17w	WD	RT	55.6917	19.3581	105.283	732.097
HDP-018892	F	24	17w	WD	RT	44.1803	14.6823	118.357	794.668
HDP-018893	F	24	17w	WD	RT	48.943	17.5772	86.3588	640.815
HDP-018894	F	24	17w	CD	RT	53.3065	21.7943	75.6054	711.392
HDP-018895	F	24	17w	CD	RT	52.5099	19.219	81.8658	716.037
HDP-018896	M	24	17w	WD	RT	36.9949	13.4652	96.2854	553.717
HDP-018897	F	24	17w	CD	RT	44.5453	15.5827	77.3091	698.206
HDP-018919	M	24	17w	CD	RT	67.6355	27.5658	81.7535	734.667
HDP-018920	F	24	17w	CD	RT	60.0031	19.5487	101.972	688.353
HDP-018921	F	24	17w	CD	RT	52.9987	19.2014	80.1566	880.92
HDP-018922	F	24	17w	CD	RT	64.0909	21.1745	84.3389	667.855
HDP-018948	M	24	17w	CD	RT	59.0848	21.3717	84.514	691.411
HDP-018949	M	24	17w	CD	RT	48.121	16.212	96.9796	668.883
HDP-018950	M	24	17w	CD	RT	54.0446	20.6617	102.89	816.832
HDP-018951	F	24	17w	WD	RT	32.9408	12.5094	110.945	688.575
HDP-018952	M	24	17w	CD	RT	50.1771	17.932	82.14	778.589
HDP-018953	M	24	17w	CD	RT	49.9951	15.6364	88.9145	716.679
HDP-018954	F	24	17w	WD	RT	37.8373	12.9178	90.2096	453.534
HDP-018955	F	24	17w	WD	RT	42.7198	14.2852	96.7104	762.916
HDP-018961	M	23	17w	WD	RT	44.6719	16.2413	143.805	943.638
HDP-018962	M	23	17w	WD	RT	63.7635	31.7587	112.789	678.177
HDP-018963	M	23	17w	WD	RT	57.818	30.1342	114.679
HDP-018964	F	23	17w	WD	RT	50.5493	19.3359	125.185	744.67
HDP-018965	F	23	17w	CD	RT	45.9894	16.6318	76.0532	733.727
HDP-018966	F	23	17w	CD	RT	47.7507	12.5296	92.0374	726.701

## Sheet: Supp.Fig. 3B_Western_blots
ID	temperature	diet	sex	TP	col1a2_band	col1a2_ponceau	col1a2_normalized	a_sma_band	a_sma_ponceau	a_sma_normalized	ctgf_band	ctgf_ponceau	ctgf_normalized	timp1_band	timp1_ponceau	timp1_normalized
HDP-018700	TN	CD	M	17w	553520	9193365	0.0602086	251440	8250984	0.0304739	551070	7205004	0.0764843	93720	10453231	0.00896565
HDP-018713	TN	CD	M	17w	651070	8829324	0.0737395	309370	7997332	0.0386842	183990	8158050	0.0225532	86160	9390675	0.00917506
HDP-018727	TN	CD	M	17w	685600	8449137	0.0811444	343400	7847392	0.0437598	181350	8885403	0.0204099	89400	8128944	0.0109977
HDP-018805	TN	CD	M	17w	624810	6782481	0.0921212	261340	7455672	0.0350525	224670	7093602	0.0316722	123240	7852455	0.0156945
HDP-018694	TN	CD	M	17w	421230	7167447	0.0587699	175830	7530404	0.0233493	175620	8751996	0.0200663	97896	7320526	0.0133728
HDP-018701	TN	CD	M	17w	748020	7372107	0.101466	414980	7764988	0.0534425	201720	10311219	0.0195632	110192	8079840	0.0136379
HDP-018729	TN	WD	M	17w	2436290	9422109	0.258572	1150300	9097116	0.126447	1125050	12821085	0.08775	508240	6903359	0.0736221
HDP-018710	TN	WD	M	17w	757930	10481535	0.072311	274720	9151044	0.0300206	314920	13376961	0.023542	197160	5996268	0.0328805
HDP-018728	TN	WD	M	17w	1203570	7870932	0.152913	470790	6886544	0.0683638	1205070	10315080	0.116826	561760	7784968	0.0721596
HDP-018750	TN	WD	M	17w	946060	8129268	0.116377	365530	7004172	0.0521875	285730	10903518	0.0262053	283624	6646958	0.0426697
HDP-018733	TN	WD	M	17w	2965670	6300477	0.470706	1372390	6360788	0.215758	278720	8871174	0.0314186	262624	6111247	0.0429739
HDP-018702	TN	WD	M	17w	628950	4954743	0.126939	226190	6294932	0.0359321	478730	8150922	0.0587332	207024	4758996	0.0435016
HDP-018948	RT	CD	M	17w	805140	9270963	0.0868453	218760	10449124	0.0209357	1612150	12818817	0.125764	54456	6858409	0.00794003
HDP-018950	RT	CD	M	17w	509010	9121653	0.0558024	138150	8076516	0.0171051	1705700	10889208	0.156641	45856	6679477	0.00686521
HDP-018881	RT	CD	M	17w	1125830	8679528	0.129711	440850	8078252	0.0545724	1164970	10133586	0.114961	42672	5987433	0.00712693
HDP-018953	RT	CD	M	17w	486470	8180325	0.0594683	188880	8438892	0.0223821	1529320	11449701	0.133569	156432	6480674	0.0241382
HDP-018879	RT	CD	M	17w	867620	6845391	0.126745	363910	8129492	0.0447642	870500	10277037	0.0847034	112616	6865942	0.0164021
HDP-018949	RT	CD	M	17w	443650	7658091	0.0579322	148220	8336132	0.0177804	615020	12580893	0.0488852	74024	10188770	0.00726525
HDP-018961	RT	WD	M	17w	596100	9500706	0.0627427	239400	10530128	0.0227348	298520	12962322	0.0230298	340968	10496507	0.0324839
HDP-018876	RT	WD	M	17w	1201800	8474139	0.14182	447880	6558636	0.0682886	378460	10326501	0.0366494	376136	10470405	0.0359237
HDP-018887	RT	WD	M	17w	985550	7832214	0.125833	357050	7775124	0.0459221	215630	10155753	0.0212323	114424	8335125	0.0137279
HDP-018888	RT	WD	M	17w	563640	7853706	0.0717674	214530	7671076	0.0279661	306560	12000420	0.0255458	133944	8705885	0.0153855
HDP-018963	RT	WD	M	17w	479830	6133860	0.0782264	198950	6686008	0.0297562	219070	10525302	0.0208137	133608	8863954	0.0150732
HDP-018896	RT	WD	M	17w	601900	6730749	0.0894254	246240	6776280	0.0363385	343550	10134180	0.0339001	195768	7462444	0.0262338
HDP-018706	TN	CD	F	17w	1522860	8099271	0.188024	299300	6461910	0.0463176	4554	4210920	0.00108147	930	10315593	9.01548e-05
HDP-018717	TN	CD	F	17w	1223730	5484915	0.223108	295060	4959711	0.0594914	14905	6749520	0.00220831	800	7124382	0.00011229
HDP-018731	TN	CD	F	17w	2589200	7054479	0.367029	553350	5357124	0.103292	16225	5763630	0.00281507	790	7021242	0.000112516
HDP-018707	TN	CD	F	17w	891190	6001560	0.148493	186140	5503599	0.0338215	12892	4901430	0.00263025	1840	6684552	0.000275262
HDP-018714	TN	CD	F	17w	966250	8420922	0.114744	197080	8007174	0.0246129	5214	5920230	0.000880709	2790	8976501	0.000310812
HDP-018716	TN	CD	F	17w	710800	6070518	0.117091	104630	6001938	0.0174327	8151	4955760	0.00164475	1670	7722324	0.000216256
HDP-018696	TN	WD	F	17w	2621510	9176085	0.285689	584730	8646291	0.0676278	308220	6914820	0.0445738	656310	10085958	0.0650717
HDP-018737	TN	WD	F	17w	2189550	8813070	0.248444	476500	9647802	0.0493895	358721	8177820	0.0438651	1234960	10072215	0.122611
HDP-018736	TN	WD	F	17w	2192050	8636409	0.253815	464990	7528383	0.0617649	189101	7159290	0.0264134	452740	8125515	0.0557183
HDP-018704	TN	WD	F	17w	2465050	7779240	0.316875	620730	8297829	0.0748063	186054	7239450	0.0257	710370	8625069	0.0823611
HDP-018789	TN	WD	F	17w	2336360	7094304	0.329329	667080	9007227	0.0740605	151591	7891140	0.0192103	283550	8325396	0.0340584
HDP-018792	TN	WD	F	17w	1234770	6864993	0.179865	326080	8275473	0.0394032	175604	7251900	0.0242149	425120	7829838	0.0542949
HDP-018922	RT	CD	F	17w	1167010	7860942	0.148457	248300	8356068	0.0297149	53867	12656880	0.00425595	4400	8882379	0.000495363
HDP-018920	RT	CD	F	17w	1917310	10112445	0.189599	498720	10571553	0.0471757	20746	8277090	0.00250644	7870	11907432	0.000660932
HDP-018965	RT	CD	F	17w	770890	8610327	0.0895309	162470	9323559	0.0174257	18920	7825860	0.00241763	4170	10935459	0.000381328
HDP-018883	RT	CD	F	17w	959680	9799488	0.0979316	203980	9442791	0.0216017	47619	9407850	0.00506162	3040	11600685	0.000262053
HDP-018895	RT	CD	F	17w	1127760	9612675	0.11732	287320	12842982	0.0223718	30910	8526270	0.00362527	1730	11086983	0.000156039
HDP-018878	RT	CD	F	17w	1259890	9491661	0.132737	341590	10910457	0.0313085	19525	8963400	0.0021783	1280	11649069	0.00010988
HDP-018850	RT	WD	F	17w	1339300	13770540	0.0972584	370470	17509311	0.0211585	170225	9289530	0.0183244	537740	16487091	0.0326158
HDP-018890	RT	WD	F	17w	2166720	11207997	0.193319	683210	14358222	0.0475832	452628	10809510	0.0418731	675740	13281894	0.0508768
HDP-018893	RT	WD	F	17w	1793660	9891018	0.181342	526840	11205243	0.0470173	334378	8339910	0.0400937	1161040	11674638	0.0994498
HDP-018849	RT	WD	F	17w	2547440	13606758	0.187219	569940	13188042	0.0432164	278366	10530600	0.026434	875050	15009300	0.0583005
HDP-018955	RT	WD	F	17w	2209390	12492711	0.176854	489260	10119006	0.0483506	361361	11655690	0.031003	788070	13367079	0.058956
HDP-018892	RT	WD	F	17w	1846570	8741790	0.211235	459130	10174842	0.045124	77968	8000400	0.00974551	270420	9372942	0.0288511

## Sheet: Supp. Fig. 4A_liver_Barplot
by contrast					by group
Gene_id	contrastID				TN_male	TN_female	RT_male	RT_female
ENSMUSG00000000031	TN_male				ENSMUSG00000000031	ENSMUSG00000000031	ENSMUSG00000000031	ENSMUSG00000000049
ENSMUSG00000000049	TN_male				ENSMUSG00000000049	ENSMUSG00000000049	ENSMUSG00000000049	ENSMUSG00000000056
ENSMUSG00000000142	TN_male				ENSMUSG00000000142	ENSMUSG00000000058	ENSMUSG00000000078	ENSMUSG00000000078
ENSMUSG00000000168	TN_male				ENSMUSG00000000168	ENSMUSG00000000078	ENSMUSG00000000168	ENSMUSG00000000204
ENSMUSG00000000301	TN_male				ENSMUSG00000000301	ENSMUSG00000000149	ENSMUSG00000000301	ENSMUSG00000000301
ENSMUSG00000000326	TN_male				ENSMUSG00000000326	ENSMUSG00000000168	ENSMUSG00000000386	ENSMUSG00000000303
ENSMUSG00000000440	TN_male				ENSMUSG00000000440	ENSMUSG00000000276	ENSMUSG00000000440	ENSMUSG00000000385
ENSMUSG00000000441	TN_male				ENSMUSG00000000441	ENSMUSG00000000301	ENSMUSG00000000594	ENSMUSG00000000440
ENSMUSG00000000594	TN_male				ENSMUSG00000000594	ENSMUSG00000000303	ENSMUSG00000000673	ENSMUSG00000000563
ENSMUSG00000000682	TN_male				ENSMUSG00000000682	ENSMUSG00000000326	ENSMUSG00000000682	ENSMUSG00000000567
ENSMUSG00000000753	TN_male				ENSMUSG00000000753	ENSMUSG00000000340	ENSMUSG00000000753	ENSMUSG00000000594
ENSMUSG00000000942	TN_male				ENSMUSG00000000942	ENSMUSG00000000355	ENSMUSG00000000811	ENSMUSG00000000673
ENSMUSG00000000982	TN_male				ENSMUSG00000000982	ENSMUSG00000000385	ENSMUSG00000001025	ENSMUSG00000000682
ENSMUSG00000001025	TN_male				ENSMUSG00000001025	ENSMUSG00000000386	ENSMUSG00000001131	ENSMUSG00000000739
ENSMUSG00000001082	TN_male				ENSMUSG00000001082	ENSMUSG00000000440	ENSMUSG00000001249	ENSMUSG00000000753
ENSMUSG00000001131	TN_male				ENSMUSG00000001131	ENSMUSG00000000489	ENSMUSG00000001260	ENSMUSG00000000957
ENSMUSG00000001227	TN_male				ENSMUSG00000001227	ENSMUSG00000000567	ENSMUSG00000001435	ENSMUSG00000001025
ENSMUSG00000001247	TN_male				ENSMUSG00000001247	ENSMUSG00000000594	ENSMUSG00000001467	ENSMUSG00000001119
ENSMUSG00000001249	TN_male				ENSMUSG00000001249	ENSMUSG00000000673	ENSMUSG00000001473	ENSMUSG00000001131
ENSMUSG00000001260	TN_male				ENSMUSG00000001260	ENSMUSG00000000682	ENSMUSG00000001506	ENSMUSG00000001175
ENSMUSG00000001313	TN_male				ENSMUSG00000001313	ENSMUSG00000000739	ENSMUSG00000001670	ENSMUSG00000001270
ENSMUSG00000001435	TN_male				ENSMUSG00000001435	ENSMUSG00000000753	ENSMUSG00000001794	ENSMUSG00000001334
ENSMUSG00000001467	TN_male				ENSMUSG00000001467	ENSMUSG00000000942	ENSMUSG00000002014	ENSMUSG00000001435
ENSMUSG00000001506	TN_male				ENSMUSG00000001506	ENSMUSG00000000957	ENSMUSG00000002058	ENSMUSG00000001467
ENSMUSG00000001663	TN_male				ENSMUSG00000001663	ENSMUSG00000000958	ENSMUSG00000002222	ENSMUSG00000001473
ENSMUSG00000001670	TN_male				ENSMUSG00000001670	ENSMUSG00000000982	ENSMUSG00000002297	ENSMUSG00000001482
ENSMUSG00000001773	TN_male				ENSMUSG00000001773	ENSMUSG00000001020	ENSMUSG00000002384	ENSMUSG00000001506
ENSMUSG00000001794	TN_male				ENSMUSG00000001794	ENSMUSG00000001025	ENSMUSG00000002588	ENSMUSG00000001642
ENSMUSG00000001891	TN_male				ENSMUSG00000001891	ENSMUSG00000001119	ENSMUSG00000002769	ENSMUSG00000001666
ENSMUSG00000001930	TN_male				ENSMUSG00000001930	ENSMUSG00000001123	ENSMUSG00000002847	ENSMUSG00000001670
ENSMUSG00000002020	TN_male				ENSMUSG00000002020	ENSMUSG00000001131	ENSMUSG00000002944	ENSMUSG00000001768
ENSMUSG00000002222	TN_male				ENSMUSG00000002222	ENSMUSG00000001175	ENSMUSG00000002985	ENSMUSG00000001794
ENSMUSG00000002227	TN_male				ENSMUSG00000002227	ENSMUSG00000001211	ENSMUSG00000002992	ENSMUSG00000001891
ENSMUSG00000002265	TN_male				ENSMUSG00000002265	ENSMUSG00000001247	ENSMUSG00000003033	ENSMUSG00000002014
ENSMUSG00000002384	TN_male				ENSMUSG00000002384	ENSMUSG00000001249	ENSMUSG00000003053	ENSMUSG00000002020
ENSMUSG00000002458	TN_male				ENSMUSG00000002458	ENSMUSG00000001270	ENSMUSG00000003477	ENSMUSG00000002058
ENSMUSG00000002489	TN_male				ENSMUSG00000002489	ENSMUSG00000001313	ENSMUSG00000003484	ENSMUSG00000002107
ENSMUSG00000002546	TN_male				ENSMUSG00000002546	ENSMUSG00000001403	ENSMUSG00000003617	ENSMUSG00000002111
ENSMUSG00000002588	TN_male				ENSMUSG00000002588	ENSMUSG00000001435	ENSMUSG00000003623	ENSMUSG00000002222
ENSMUSG00000002769	TN_male				ENSMUSG00000002769	ENSMUSG00000001467	ENSMUSG00000003721	ENSMUSG00000002233
ENSMUSG00000002808	TN_male				ENSMUSG00000002808	ENSMUSG00000001473	ENSMUSG00000003948	ENSMUSG00000002588
ENSMUSG00000002847	TN_male				ENSMUSG00000002847	ENSMUSG00000001482	ENSMUSG00000003970	ENSMUSG00000002602
ENSMUSG00000002944	TN_male				ENSMUSG00000002944	ENSMUSG00000001506	ENSMUSG00000005054	ENSMUSG00000002625
ENSMUSG00000002985	TN_male				ENSMUSG00000002985	ENSMUSG00000001555	ENSMUSG00000005268	ENSMUSG00000002660
ENSMUSG00000002992	TN_male				ENSMUSG00000002992	ENSMUSG00000001663	ENSMUSG00000005681	ENSMUSG00000002769
ENSMUSG00000003053	TN_male				ENSMUSG00000003053	ENSMUSG00000001670	ENSMUSG00000005718	ENSMUSG00000002808
ENSMUSG00000003070	TN_male				ENSMUSG00000003070	ENSMUSG00000001700	ENSMUSG00000005803	ENSMUSG00000002831
ENSMUSG00000003161	TN_male				ENSMUSG00000003161	ENSMUSG00000001794	ENSMUSG00000006218	ENSMUSG00000002847
ENSMUSG00000003279	TN_male				ENSMUSG00000003279	ENSMUSG00000001891	ENSMUSG00000006378	ENSMUSG00000002870
ENSMUSG00000003484	TN_male				ENSMUSG00000003484	ENSMUSG00000001930	ENSMUSG00000006390	ENSMUSG00000002983
ENSMUSG00000003528	TN_male				ENSMUSG00000003528	ENSMUSG00000001942	ENSMUSG00000006395	ENSMUSG00000002992
ENSMUSG00000003617	TN_male				ENSMUSG00000003617	ENSMUSG00000002020	ENSMUSG00000006398	ENSMUSG00000003051
ENSMUSG00000003849	TN_male				ENSMUSG00000003849	ENSMUSG00000002058	ENSMUSG00000006529	ENSMUSG00000003053
ENSMUSG00000003948	TN_male				ENSMUSG00000003948	ENSMUSG00000002068	ENSMUSG00000006736	ENSMUSG00000003228
ENSMUSG00000003970	TN_male				ENSMUSG00000003970	ENSMUSG00000002107	ENSMUSG00000008153	ENSMUSG00000003279
ENSMUSG00000004035	TN_male				ENSMUSG00000004035	ENSMUSG00000002222	ENSMUSG00000008668	ENSMUSG00000003348
ENSMUSG00000004897	TN_male				ENSMUSG00000004897	ENSMUSG00000002233	ENSMUSG00000009633	ENSMUSG00000003429
ENSMUSG00000005054	TN_male				ENSMUSG00000005054	ENSMUSG00000002265	ENSMUSG00000009654	ENSMUSG00000003484
ENSMUSG00000005087	TN_male				ENSMUSG00000005087	ENSMUSG00000002384	ENSMUSG00000009687	ENSMUSG00000003518
ENSMUSG00000005124	TN_male				ENSMUSG00000005124	ENSMUSG00000002475	ENSMUSG00000010025	ENSMUSG00000003526
ENSMUSG00000005268	TN_male				ENSMUSG00000005268	ENSMUSG00000002578	ENSMUSG00000010064	ENSMUSG00000003534
ENSMUSG00000005373	TN_male				ENSMUSG00000005373	ENSMUSG00000002588	ENSMUSG00000010307	ENSMUSG00000003541
ENSMUSG00000005514	TN_male				ENSMUSG00000005514	ENSMUSG00000002602	ENSMUSG00000010651	ENSMUSG00000003555
ENSMUSG00000005683	TN_male				ENSMUSG00000005683	ENSMUSG00000002660	ENSMUSG00000011305	ENSMUSG00000003559
ENSMUSG00000005800	TN_male				ENSMUSG00000005800	ENSMUSG00000002731	ENSMUSG00000012187	ENSMUSG00000003617
ENSMUSG00000005803	TN_male				ENSMUSG00000005803	ENSMUSG00000002769	ENSMUSG00000012428	ENSMUSG00000003623
ENSMUSG00000005893	TN_male				ENSMUSG00000005893	ENSMUSG00000002808	ENSMUSG00000012519	ENSMUSG00000003721
ENSMUSG00000005968	TN_male				ENSMUSG00000005968	ENSMUSG00000002831	ENSMUSG00000012848	ENSMUSG00000003809
ENSMUSG00000005973	TN_male				ENSMUSG00000005973	ENSMUSG00000002847	ENSMUSG00000014329	ENSMUSG00000003849
ENSMUSG00000006205	TN_male				ENSMUSG00000006205	ENSMUSG00000002870	ENSMUSG00000015083	ENSMUSG00000003949
ENSMUSG00000006218	TN_male				ENSMUSG00000006218	ENSMUSG00000002944	ENSMUSG00000015340	ENSMUSG00000003970
ENSMUSG00000006219	TN_male				ENSMUSG00000006219	ENSMUSG00000002983	ENSMUSG00000015355	ENSMUSG00000004085
ENSMUSG00000006360	TN_male				ENSMUSG00000006360	ENSMUSG00000002992	ENSMUSG00000015396	ENSMUSG00000004098
ENSMUSG00000006378	TN_male				ENSMUSG00000006378	ENSMUSG00000003051	ENSMUSG00000015568	ENSMUSG00000004207
ENSMUSG00000006395	TN_male				ENSMUSG00000006395	ENSMUSG00000003053	ENSMUSG00000015575	ENSMUSG00000004268
ENSMUSG00000006494	TN_male				ENSMUSG00000006494	ENSMUSG00000003199	ENSMUSG00000015653	ENSMUSG00000004359
ENSMUSG00000006517	TN_male				ENSMUSG00000006517	ENSMUSG00000003273	ENSMUSG00000015711	ENSMUSG00000004558
ENSMUSG00000006519	TN_male				ENSMUSG00000006519	ENSMUSG00000003279	ENSMUSG00000015806	ENSMUSG00000004562
ENSMUSG00000006529	TN_male				ENSMUSG00000006529	ENSMUSG00000003283	ENSMUSG00000015890	ENSMUSG00000004677
ENSMUSG00000006736	TN_male				ENSMUSG00000006736	ENSMUSG00000003355	ENSMUSG00000016024	ENSMUSG00000004730
ENSMUSG00000006784	TN_male				ENSMUSG00000006784	ENSMUSG00000003363	ENSMUSG00000016028	ENSMUSG00000004951
ENSMUSG00000007035	TN_male				ENSMUSG00000007035	ENSMUSG00000003429	ENSMUSG00000016194	ENSMUSG00000005054
ENSMUSG00000008090	TN_male				ENSMUSG00000008090	ENSMUSG00000003477	ENSMUSG00000016942	ENSMUSG00000005087
ENSMUSG00000008348	TN_male				ENSMUSG00000008348	ENSMUSG00000003484	ENSMUSG00000017002	ENSMUSG00000005089
ENSMUSG00000009013	TN_male				ENSMUSG00000009013	ENSMUSG00000003518	ENSMUSG00000017009	ENSMUSG00000005103
ENSMUSG00000009281	TN_male				ENSMUSG00000009281	ENSMUSG00000003526	ENSMUSG00000017167	ENSMUSG00000005107
ENSMUSG00000009378	TN_male				ENSMUSG00000009378	ENSMUSG00000003528	ENSMUSG00000017344	ENSMUSG00000005233
ENSMUSG00000010025	TN_male				ENSMUSG00000010025	ENSMUSG00000003534	ENSMUSG00000017466	ENSMUSG00000005268
ENSMUSG00000010064	TN_male				ENSMUSG00000010064	ENSMUSG00000003541	ENSMUSG00000017723	ENSMUSG00000005373
ENSMUSG00000010307	TN_male				ENSMUSG00000010307	ENSMUSG00000003555	ENSMUSG00000017781	ENSMUSG00000005397
ENSMUSG00000010601	TN_male				ENSMUSG00000010601	ENSMUSG00000003617	ENSMUSG00000017868	ENSMUSG00000005413
ENSMUSG00000010651	TN_male				ENSMUSG00000010651	ENSMUSG00000003623	ENSMUSG00000018411	ENSMUSG00000005547
ENSMUSG00000010663	TN_male				ENSMUSG00000010663	ENSMUSG00000003721	ENSMUSG00000018442	ENSMUSG00000005677
ENSMUSG00000010936	TN_male				ENSMUSG00000010936	ENSMUSG00000003809	ENSMUSG00000018459	ENSMUSG00000005681
ENSMUSG00000012187	TN_male				ENSMUSG00000012187	ENSMUSG00000003810	ENSMUSG00000018569	ENSMUSG00000005803
ENSMUSG00000012428	TN_male				ENSMUSG00000012428	ENSMUSG00000003873	ENSMUSG00000018585	ENSMUSG00000005951
ENSMUSG00000013698	TN_male				ENSMUSG00000013698	ENSMUSG00000003948	ENSMUSG00000018593	ENSMUSG00000005973
ENSMUSG00000014303	TN_male				ENSMUSG00000014303	ENSMUSG00000003970	ENSMUSG00000018774	ENSMUSG00000006205
ENSMUSG00000014329	TN_male				ENSMUSG00000014329	ENSMUSG00000004035	ENSMUSG00000018821	ENSMUSG00000006218
ENSMUSG00000014773	TN_male				ENSMUSG00000014773	ENSMUSG00000004038	ENSMUSG00000019139	ENSMUSG00000006219
ENSMUSG00000014813	TN_male				ENSMUSG00000014813	ENSMUSG00000004113	ENSMUSG00000019232	ENSMUSG00000006304
ENSMUSG00000015340	TN_male				ENSMUSG00000015340	ENSMUSG00000004207	ENSMUSG00000019278	ENSMUSG00000006378
ENSMUSG00000015568	TN_male				ENSMUSG00000015568	ENSMUSG00000004267	ENSMUSG00000019312	ENSMUSG00000006395
ENSMUSG00000015575	TN_male				ENSMUSG00000015575	ENSMUSG00000004268	ENSMUSG00000019558	ENSMUSG00000006403
ENSMUSG00000015806	TN_male				ENSMUSG00000015806	ENSMUSG00000004317	ENSMUSG00000019851	ENSMUSG00000006494
ENSMUSG00000015852	TN_male				ENSMUSG00000015852	ENSMUSG00000004359	ENSMUSG00000019853	ENSMUSG00000006517
ENSMUSG00000015890	TN_male				ENSMUSG00000015890	ENSMUSG00000004383	ENSMUSG00000019929	ENSMUSG00000006519
ENSMUSG00000016024	TN_male				ENSMUSG00000016024	ENSMUSG00000004558	ENSMUSG00000019987	ENSMUSG00000006522
ENSMUSG00000016028	TN_male				ENSMUSG00000016028	ENSMUSG00000004677	ENSMUSG00000019997	ENSMUSG00000006529
ENSMUSG00000016194	TN_male				ENSMUSG00000016194	ENSMUSG00000004748	ENSMUSG00000019998	ENSMUSG00000006699
ENSMUSG00000016487	TN_male				ENSMUSG00000016487	ENSMUSG00000004864	ENSMUSG00000020000	ENSMUSG00000006736
ENSMUSG00000016494	TN_male				ENSMUSG00000016494	ENSMUSG00000004933	ENSMUSG00000020017	ENSMUSG00000006784
ENSMUSG00000016763	TN_male				ENSMUSG00000016763	ENSMUSG00000004951	ENSMUSG00000020051	ENSMUSG00000006931
ENSMUSG00000017002	TN_male				ENSMUSG00000017002	ENSMUSG00000005054	ENSMUSG00000020053	ENSMUSG00000007041
ENSMUSG00000017132	TN_male				ENSMUSG00000017132	ENSMUSG00000005087	ENSMUSG00000020099	ENSMUSG00000007656
ENSMUSG00000017167	TN_male				ENSMUSG00000017167	ENSMUSG00000005089	ENSMUSG00000020120	ENSMUSG00000007805
ENSMUSG00000017307	TN_male				ENSMUSG00000017307	ENSMUSG00000005103	ENSMUSG00000020122	ENSMUSG00000007891
ENSMUSG00000017453	TN_male				ENSMUSG00000017453	ENSMUSG00000005107	ENSMUSG00000020123	ENSMUSG00000008035
ENSMUSG00000017466	TN_male				ENSMUSG00000017466	ENSMUSG00000005124	ENSMUSG00000020163	ENSMUSG00000008036
ENSMUSG00000017652	TN_male				ENSMUSG00000017652	ENSMUSG00000005233	ENSMUSG00000020185	ENSMUSG00000008136
ENSMUSG00000017723	TN_male				ENSMUSG00000017723	ENSMUSG00000005268	ENSMUSG00000020267	ENSMUSG00000008305
ENSMUSG00000017950	TN_male				ENSMUSG00000017950	ENSMUSG00000005373	ENSMUSG00000020282	ENSMUSG00000008540
ENSMUSG00000018008	TN_male				ENSMUSG00000018008	ENSMUSG00000005397	ENSMUSG00000020307	ENSMUSG00000008668
ENSMUSG00000018042	TN_male				ENSMUSG00000018042	ENSMUSG00000005547	ENSMUSG00000020321	ENSMUSG00000008682
ENSMUSG00000018339	TN_male				ENSMUSG00000018339	ENSMUSG00000005677	ENSMUSG00000020429	ENSMUSG00000008845
ENSMUSG00000018387	TN_male				ENSMUSG00000018387	ENSMUSG00000005681	ENSMUSG00000020458	ENSMUSG00000009013
ENSMUSG00000018411	TN_male				ENSMUSG00000018411	ENSMUSG00000005718	ENSMUSG00000020532	ENSMUSG00000009185
ENSMUSG00000018417	TN_male				ENSMUSG00000018417	ENSMUSG00000005800	ENSMUSG00000020593	ENSMUSG00000009614
ENSMUSG00000018442	TN_male				ENSMUSG00000018442	ENSMUSG00000005803	ENSMUSG00000020604	ENSMUSG00000009654
ENSMUSG00000018459	TN_male				ENSMUSG00000018459	ENSMUSG00000005873	ENSMUSG00000020680	ENSMUSG00000009927
ENSMUSG00000018585	TN_male				ENSMUSG00000018585	ENSMUSG00000005951	ENSMUSG00000020695	ENSMUSG00000010025
ENSMUSG00000018593	TN_male				ENSMUSG00000018593	ENSMUSG00000005958	ENSMUSG00000020752	ENSMUSG00000010064
ENSMUSG00000018774	TN_male				ENSMUSG00000018774	ENSMUSG00000005968	ENSMUSG00000020773	ENSMUSG00000010307
ENSMUSG00000018819	TN_male				ENSMUSG00000018819	ENSMUSG00000005973	ENSMUSG00000020777	ENSMUSG00000010601
ENSMUSG00000018868	TN_male				ENSMUSG00000018868	ENSMUSG00000005980	ENSMUSG00000020778	ENSMUSG00000010651
ENSMUSG00000018920	TN_male				ENSMUSG00000018920	ENSMUSG00000006014	ENSMUSG00000020810	ENSMUSG00000010760
ENSMUSG00000018927	TN_male				ENSMUSG00000018927	ENSMUSG00000006205	ENSMUSG00000020865	ENSMUSG00000010830
ENSMUSG00000019027	TN_male				ENSMUSG00000019027	ENSMUSG00000006218	ENSMUSG00000020883	ENSMUSG00000011382
ENSMUSG00000019054	TN_male				ENSMUSG00000019054	ENSMUSG00000006219	ENSMUSG00000020884	ENSMUSG00000011884
ENSMUSG00000019066	TN_male				ENSMUSG00000019066	ENSMUSG00000006288	ENSMUSG00000020917	ENSMUSG00000012187
ENSMUSG00000019082	TN_male				ENSMUSG00000019082	ENSMUSG00000006304	ENSMUSG00000020926	ENSMUSG00000012422
ENSMUSG00000019232	TN_male				ENSMUSG00000019232	ENSMUSG00000006333	ENSMUSG00000021003	ENSMUSG00000012428
ENSMUSG00000019437	TN_male				ENSMUSG00000019437	ENSMUSG00000006360	ENSMUSG00000021069	ENSMUSG00000012519
ENSMUSG00000019558	TN_male				ENSMUSG00000019558	ENSMUSG00000006378	ENSMUSG00000021091	ENSMUSG00000012848
ENSMUSG00000019590	TN_male				ENSMUSG00000019590	ENSMUSG00000006395	ENSMUSG00000021135	ENSMUSG00000013584
ENSMUSG00000019818	TN_male				ENSMUSG00000019818	ENSMUSG00000006398	ENSMUSG00000021136	ENSMUSG00000013698
ENSMUSG00000019820	TN_male				ENSMUSG00000019820	ENSMUSG00000006403	ENSMUSG00000021190	ENSMUSG00000014077
ENSMUSG00000019851	TN_male				ENSMUSG00000019851	ENSMUSG00000006494	ENSMUSG00000021208	ENSMUSG00000014329
ENSMUSG00000019873	TN_male				ENSMUSG00000019873	ENSMUSG00000006517	ENSMUSG00000021213	ENSMUSG00000014542
ENSMUSG00000019876	TN_male				ENSMUSG00000019876	ENSMUSG00000006519	ENSMUSG00000021214	ENSMUSG00000014599
ENSMUSG00000019877	TN_male				ENSMUSG00000019877	ENSMUSG00000006529	ENSMUSG00000021252	ENSMUSG00000014602
ENSMUSG00000019899	TN_male				ENSMUSG00000019899	ENSMUSG00000006587	ENSMUSG00000021259	ENSMUSG00000014905
ENSMUSG00000019929	TN_male				ENSMUSG00000019929	ENSMUSG00000006699	ENSMUSG00000021270	ENSMUSG00000015083
ENSMUSG00000019942	TN_male				ENSMUSG00000019942	ENSMUSG00000006728	ENSMUSG00000021273	ENSMUSG00000015090
ENSMUSG00000019987	TN_male				ENSMUSG00000019987	ENSMUSG00000006736	ENSMUSG00000021340	ENSMUSG00000015094
ENSMUSG00000020017	TN_male				ENSMUSG00000020017	ENSMUSG00000006740	ENSMUSG00000021376	ENSMUSG00000015112
ENSMUSG00000020029	TN_male				ENSMUSG00000020029	ENSMUSG00000006931	ENSMUSG00000021417	ENSMUSG00000015337
ENSMUSG00000020044	TN_male				ENSMUSG00000020044	ENSMUSG00000007097	ENSMUSG00000021420	ENSMUSG00000015340
ENSMUSG00000020053	TN_male				ENSMUSG00000020053	ENSMUSG00000007594	ENSMUSG00000021453	ENSMUSG00000015357
ENSMUSG00000020091	TN_male				ENSMUSG00000020091	ENSMUSG00000007888	ENSMUSG00000021477	ENSMUSG00000015488
ENSMUSG00000020099	TN_male				ENSMUSG00000020099	ENSMUSG00000007891	ENSMUSG00000021492	ENSMUSG00000015568
ENSMUSG00000020101	TN_male				ENSMUSG00000020101	ENSMUSG00000008035	ENSMUSG00000021508	ENSMUSG00000015575
ENSMUSG00000020120	TN_male				ENSMUSG00000020120	ENSMUSG00000008136	ENSMUSG00000021577	ENSMUSG00000015656
ENSMUSG00000020122	TN_male				ENSMUSG00000020122	ENSMUSG00000008140	ENSMUSG00000021594	ENSMUSG00000015711
ENSMUSG00000020123	TN_male				ENSMUSG00000020123	ENSMUSG00000008305	ENSMUSG00000021595	ENSMUSG00000015806
ENSMUSG00000020166	TN_male				ENSMUSG00000020166	ENSMUSG00000008475	ENSMUSG00000021670	ENSMUSG00000015839
ENSMUSG00000020173	TN_male				ENSMUSG00000020173	ENSMUSG00000008540	ENSMUSG00000021748	ENSMUSG00000015852
ENSMUSG00000020186	TN_male				ENSMUSG00000020186	ENSMUSG00000008668	ENSMUSG00000021794	ENSMUSG00000015854
ENSMUSG00000020189	TN_male				ENSMUSG00000020189	ENSMUSG00000008682	ENSMUSG00000021876	ENSMUSG00000015890
ENSMUSG00000020241	TN_male				ENSMUSG00000020241	ENSMUSG00000008999	ENSMUSG00000021877	ENSMUSG00000016028
ENSMUSG00000020326	TN_male				ENSMUSG00000020326	ENSMUSG00000009013	ENSMUSG00000021900	ENSMUSG00000016194
ENSMUSG00000020423	TN_male				ENSMUSG00000020423	ENSMUSG00000009614	ENSMUSG00000021922	ENSMUSG00000016498
ENSMUSG00000020458	TN_male				ENSMUSG00000020458	ENSMUSG00000009633	ENSMUSG00000021928	ENSMUSG00000016510
ENSMUSG00000020532	TN_male				ENSMUSG00000020532	ENSMUSG00000009654	ENSMUSG00000022003	ENSMUSG00000016528
ENSMUSG00000020534	TN_male				ENSMUSG00000020534	ENSMUSG00000009687	ENSMUSG00000022010	ENSMUSG00000016541
ENSMUSG00000020593	TN_male				ENSMUSG00000020593	ENSMUSG00000009927	ENSMUSG00000022025	ENSMUSG00000016763
ENSMUSG00000020641	TN_male				ENSMUSG00000020641	ENSMUSG00000010025	ENSMUSG00000022032	ENSMUSG00000016942
ENSMUSG00000020669	TN_male				ENSMUSG00000020669	ENSMUSG00000010064	ENSMUSG00000022037	ENSMUSG00000017002
ENSMUSG00000020719	TN_male				ENSMUSG00000020719	ENSMUSG00000010122	ENSMUSG00000022040	ENSMUSG00000017009
ENSMUSG00000020737	TN_male				ENSMUSG00000020737	ENSMUSG00000010307	ENSMUSG00000022041	ENSMUSG00000017167
ENSMUSG00000020766	TN_male				ENSMUSG00000020766	ENSMUSG00000010601	ENSMUSG00000022090	ENSMUSG00000017344
ENSMUSG00000020773	TN_male				ENSMUSG00000020773	ENSMUSG00000010651	ENSMUSG00000022206	ENSMUSG00000017428
ENSMUSG00000020777	TN_male				ENSMUSG00000020777	ENSMUSG00000010830	ENSMUSG00000022215	ENSMUSG00000017453
ENSMUSG00000020806	TN_male				ENSMUSG00000020806	ENSMUSG00000011305	ENSMUSG00000022236	ENSMUSG00000017466
ENSMUSG00000020810	TN_male				ENSMUSG00000020810	ENSMUSG00000011382	ENSMUSG00000022261	ENSMUSG00000017493
ENSMUSG00000020865	TN_male				ENSMUSG00000020865	ENSMUSG00000011884	ENSMUSG00000022323	ENSMUSG00000017631
ENSMUSG00000020883	TN_male				ENSMUSG00000020883	ENSMUSG00000012017	ENSMUSG00000022351	ENSMUSG00000017723
ENSMUSG00000020884	TN_male				ENSMUSG00000020884	ENSMUSG00000012187	ENSMUSG00000022389	ENSMUSG00000017737
ENSMUSG00000020900	TN_male				ENSMUSG00000020900	ENSMUSG00000012422	ENSMUSG00000022462	ENSMUSG00000017861
ENSMUSG00000020917	TN_male				ENSMUSG00000020917	ENSMUSG00000012428	ENSMUSG00000022464	ENSMUSG00000017950
ENSMUSG00000020926	TN_male				ENSMUSG00000020926	ENSMUSG00000012848	ENSMUSG00000022500	ENSMUSG00000018171
ENSMUSG00000021003	TN_male				ENSMUSG00000021003	ENSMUSG00000013584	ENSMUSG00000022514	ENSMUSG00000018293
ENSMUSG00000021048	TN_male				ENSMUSG00000021048	ENSMUSG00000013698	ENSMUSG00000022540	ENSMUSG00000018339
ENSMUSG00000021069	TN_male				ENSMUSG00000021069	ENSMUSG00000014077	ENSMUSG00000022564	ENSMUSG00000018398
ENSMUSG00000021091	TN_male				ENSMUSG00000021091	ENSMUSG00000014329	ENSMUSG00000022587	ENSMUSG00000018442
ENSMUSG00000021135	TN_male				ENSMUSG00000021135	ENSMUSG00000014542	ENSMUSG00000022673	ENSMUSG00000018507
ENSMUSG00000021136	TN_male				ENSMUSG00000021136	ENSMUSG00000014602	ENSMUSG00000022766	ENSMUSG00000018569
ENSMUSG00000021186	TN_male				ENSMUSG00000021186	ENSMUSG00000014773	ENSMUSG00000022821	ENSMUSG00000018585
ENSMUSG00000021190	TN_male				ENSMUSG00000021190	ENSMUSG00000014813	ENSMUSG00000022824	ENSMUSG00000018593
ENSMUSG00000021208	TN_male				ENSMUSG00000021208	ENSMUSG00000014873	ENSMUSG00000022868	ENSMUSG00000018677
ENSMUSG00000021214	TN_male				ENSMUSG00000021214	ENSMUSG00000015083	ENSMUSG00000022871	ENSMUSG00000018774
ENSMUSG00000021226	TN_male				ENSMUSG00000021226	ENSMUSG00000015085	ENSMUSG00000022875	ENSMUSG00000018796
ENSMUSG00000021252	TN_male				ENSMUSG00000021252	ENSMUSG00000015094	ENSMUSG00000022877	ENSMUSG00000018822
ENSMUSG00000021259	TN_male				ENSMUSG00000021259	ENSMUSG00000015120	ENSMUSG00000022887	ENSMUSG00000018846
ENSMUSG00000021262	TN_male				ENSMUSG00000021262	ENSMUSG00000015337	ENSMUSG00000022894	ENSMUSG00000018920
ENSMUSG00000021270	TN_male				ENSMUSG00000021270	ENSMUSG00000015340	ENSMUSG00000022951	ENSMUSG00000018927
ENSMUSG00000021273	TN_male				ENSMUSG00000021273	ENSMUSG00000015355	ENSMUSG00000022965	ENSMUSG00000018965
ENSMUSG00000021336	TN_male				ENSMUSG00000021336	ENSMUSG00000015396	ENSMUSG00000022982	ENSMUSG00000019027
ENSMUSG00000021340	TN_male				ENSMUSG00000021340	ENSMUSG00000015488	ENSMUSG00000023022	ENSMUSG00000019082
ENSMUSG00000021364	TN_male				ENSMUSG00000021364	ENSMUSG00000015533	ENSMUSG00000023043	ENSMUSG00000019232
ENSMUSG00000021376	TN_male				ENSMUSG00000021376	ENSMUSG00000015568	ENSMUSG00000023044	ENSMUSG00000019278
ENSMUSG00000021400	TN_male				ENSMUSG00000021400	ENSMUSG00000015575	ENSMUSG00000023057	ENSMUSG00000019312
ENSMUSG00000021411	TN_male				ENSMUSG00000021411	ENSMUSG00000015652	ENSMUSG00000023067	ENSMUSG00000019370
ENSMUSG00000021417	TN_male				ENSMUSG00000021417	ENSMUSG00000015656	ENSMUSG00000023070	ENSMUSG00000019437
ENSMUSG00000021420	TN_male				ENSMUSG00000021420	ENSMUSG00000015709	ENSMUSG00000023175	ENSMUSG00000019478
ENSMUSG00000021477	TN_male				ENSMUSG00000021477	ENSMUSG00000015711	ENSMUSG00000023232	ENSMUSG00000019539
ENSMUSG00000021486	TN_male				ENSMUSG00000021486	ENSMUSG00000015806	ENSMUSG00000023247	ENSMUSG00000019558
ENSMUSG00000021497	TN_male				ENSMUSG00000021497	ENSMUSG00000015839	ENSMUSG00000023341	ENSMUSG00000019590
ENSMUSG00000021508	TN_male				ENSMUSG00000021508	ENSMUSG00000015852	ENSMUSG00000023367	ENSMUSG00000019738
ENSMUSG00000021556	TN_male				ENSMUSG00000021556	ENSMUSG00000015854	ENSMUSG00000023505	ENSMUSG00000019761
ENSMUSG00000021577	TN_male				ENSMUSG00000021577	ENSMUSG00000015890	ENSMUSG00000023832	ENSMUSG00000019768
ENSMUSG00000021594	TN_male				ENSMUSG00000021594	ENSMUSG00000015962	ENSMUSG00000023905	ENSMUSG00000019779
ENSMUSG00000021614	TN_male				ENSMUSG00000021614	ENSMUSG00000016028	ENSMUSG00000023942	ENSMUSG00000019791
ENSMUSG00000021670	TN_male				ENSMUSG00000021670	ENSMUSG00000016194	ENSMUSG00000023951	ENSMUSG00000019818
ENSMUSG00000021687	TN_male				ENSMUSG00000021687	ENSMUSG00000016458	ENSMUSG00000023992	ENSMUSG00000019850
ENSMUSG00000021760	TN_male				ENSMUSG00000021760	ENSMUSG00000016487	ENSMUSG00000024029	ENSMUSG00000019851
ENSMUSG00000021794	TN_male				ENSMUSG00000021794	ENSMUSG00000016498	ENSMUSG00000024052	ENSMUSG00000019899
ENSMUSG00000021876	TN_male				ENSMUSG00000021876	ENSMUSG00000016763	ENSMUSG00000024065	ENSMUSG00000019929
ENSMUSG00000021877	TN_male				ENSMUSG00000021877	ENSMUSG00000016942	ENSMUSG00000024118	ENSMUSG00000019966
ENSMUSG00000021900	TN_male				ENSMUSG00000021900	ENSMUSG00000017002	ENSMUSG00000024132	ENSMUSG00000019987
ENSMUSG00000021928	TN_male				ENSMUSG00000021928	ENSMUSG00000017132	ENSMUSG00000024164	ENSMUSG00000019998
ENSMUSG00000021973	TN_male				ENSMUSG00000021973	ENSMUSG00000017167	ENSMUSG00000024193	ENSMUSG00000020009
ENSMUSG00000022025	TN_male				ENSMUSG00000022025	ENSMUSG00000017344	ENSMUSG00000024300	ENSMUSG00000020010
ENSMUSG00000022032	TN_male				ENSMUSG00000022032	ENSMUSG00000017404	ENSMUSG00000024378	ENSMUSG00000020017
ENSMUSG00000022037	TN_male				ENSMUSG00000022037	ENSMUSG00000017453	ENSMUSG00000024386	ENSMUSG00000020027
ENSMUSG00000022040	TN_male				ENSMUSG00000022040	ENSMUSG00000017466	ENSMUSG00000024391	ENSMUSG00000020029
ENSMUSG00000022041	TN_male				ENSMUSG00000022041	ENSMUSG00000017493	ENSMUSG00000024399	ENSMUSG00000020034
ENSMUSG00000022149	TN_male				ENSMUSG00000022149	ENSMUSG00000017631	ENSMUSG00000024413	ENSMUSG00000020044
ENSMUSG00000022215	TN_male				ENSMUSG00000022215	ENSMUSG00000017652	ENSMUSG00000024424	ENSMUSG00000020048
ENSMUSG00000022236	TN_male				ENSMUSG00000022236	ENSMUSG00000017723	ENSMUSG00000024501	ENSMUSG00000020051
ENSMUSG00000022241	TN_male				ENSMUSG00000022241	ENSMUSG00000017737	ENSMUSG00000024525	ENSMUSG00000020053
ENSMUSG00000022261	TN_male				ENSMUSG00000022261	ENSMUSG00000017760	ENSMUSG00000024608	ENSMUSG00000020072
ENSMUSG00000022265	TN_male				ENSMUSG00000022265	ENSMUSG00000017774	ENSMUSG00000024640	ENSMUSG00000020091
ENSMUSG00000022323	TN_male				ENSMUSG00000022323	ENSMUSG00000017843	ENSMUSG00000024661	ENSMUSG00000020098
ENSMUSG00000022324	TN_male				ENSMUSG00000022324	ENSMUSG00000017861	ENSMUSG00000024665	ENSMUSG00000020099
ENSMUSG00000022332	TN_male				ENSMUSG00000022332	ENSMUSG00000017868	ENSMUSG00000024747	ENSMUSG00000020120
ENSMUSG00000022351	TN_male				ENSMUSG00000022351	ENSMUSG00000018008	ENSMUSG00000024799	ENSMUSG00000020122
ENSMUSG00000022353	TN_male				ENSMUSG00000022353	ENSMUSG00000018042	ENSMUSG00000024863	ENSMUSG00000020123
ENSMUSG00000022440	TN_male				ENSMUSG00000022440	ENSMUSG00000018217	ENSMUSG00000024866	ENSMUSG00000020134
ENSMUSG00000022443	TN_male				ENSMUSG00000022443	ENSMUSG00000018293	ENSMUSG00000024900	ENSMUSG00000020150
ENSMUSG00000022445	TN_male				ENSMUSG00000022445	ENSMUSG00000018339	ENSMUSG00000024962	ENSMUSG00000020154
ENSMUSG00000022462	TN_male				ENSMUSG00000022462	ENSMUSG00000018387	ENSMUSG00000024978	ENSMUSG00000020166
ENSMUSG00000022464	TN_male				ENSMUSG00000022464	ENSMUSG00000018417	ENSMUSG00000024981	ENSMUSG00000020184
ENSMUSG00000022488	TN_male				ENSMUSG00000022488	ENSMUSG00000018442	ENSMUSG00000024990	ENSMUSG00000020185
ENSMUSG00000022500	TN_male				ENSMUSG00000022500	ENSMUSG00000018459	ENSMUSG00000025004	ENSMUSG00000020186
ENSMUSG00000022514	TN_male				ENSMUSG00000022514	ENSMUSG00000018500	ENSMUSG00000025014	ENSMUSG00000020205
ENSMUSG00000022528	TN_male				ENSMUSG00000022528	ENSMUSG00000018566	ENSMUSG00000025059	ENSMUSG00000020241
ENSMUSG00000022553	TN_male				ENSMUSG00000022553	ENSMUSG00000018569	ENSMUSG00000025153	ENSMUSG00000020282
ENSMUSG00000022584	TN_male				ENSMUSG00000022584	ENSMUSG00000018583	ENSMUSG00000025154	ENSMUSG00000020309
ENSMUSG00000022587	TN_male				ENSMUSG00000022587	ENSMUSG00000018585	ENSMUSG00000025190	ENSMUSG00000020311
ENSMUSG00000022594	TN_male				ENSMUSG00000022594	ENSMUSG00000018593	ENSMUSG00000025200	ENSMUSG00000020312
ENSMUSG00000022598	TN_male				ENSMUSG00000022598	ENSMUSG00000018623	ENSMUSG00000025207	ENSMUSG00000020321
ENSMUSG00000022665	TN_male				ENSMUSG00000022665	ENSMUSG00000018659	ENSMUSG00000025232	ENSMUSG00000020325
ENSMUSG00000022667	TN_male				ENSMUSG00000022667	ENSMUSG00000018727	ENSMUSG00000025268	ENSMUSG00000020326
ENSMUSG00000022679	TN_male				ENSMUSG00000022679	ENSMUSG00000018774	ENSMUSG00000025287	ENSMUSG00000020400
ENSMUSG00000022722	TN_male				ENSMUSG00000022722	ENSMUSG00000018796	ENSMUSG00000025289	ENSMUSG00000020458
ENSMUSG00000022766	TN_male				ENSMUSG00000022766	ENSMUSG00000018821	ENSMUSG00000025351	ENSMUSG00000020460
ENSMUSG00000022816	TN_male				ENSMUSG00000022816	ENSMUSG00000018822	ENSMUSG00000025366	ENSMUSG00000020477
ENSMUSG00000022817	TN_male				ENSMUSG00000022817	ENSMUSG00000018868	ENSMUSG00000025396	ENSMUSG00000020532
ENSMUSG00000022824	TN_male				ENSMUSG00000022824	ENSMUSG00000018920	ENSMUSG00000025479	ENSMUSG00000020534
ENSMUSG00000022838	TN_male				ENSMUSG00000022838	ENSMUSG00000018927	ENSMUSG00000025481	ENSMUSG00000020538
ENSMUSG00000022868	TN_male				ENSMUSG00000022868	ENSMUSG00000018930	ENSMUSG00000025533	ENSMUSG00000020593
ENSMUSG00000022871	TN_male				ENSMUSG00000022871	ENSMUSG00000019027	ENSMUSG00000025648	ENSMUSG00000020654
ENSMUSG00000022875	TN_male				ENSMUSG00000022875	ENSMUSG00000019082	ENSMUSG00000025856	ENSMUSG00000020672
ENSMUSG00000022877	TN_male				ENSMUSG00000022877	ENSMUSG00000019139	ENSMUSG00000025875	ENSMUSG00000020695
ENSMUSG00000022885	TN_male				ENSMUSG00000022885	ENSMUSG00000019232	ENSMUSG00000025950	ENSMUSG00000020737
ENSMUSG00000022951	TN_male				ENSMUSG00000022951	ENSMUSG00000019278	ENSMUSG00000025991	ENSMUSG00000020773
ENSMUSG00000022965	TN_male				ENSMUSG00000022965	ENSMUSG00000019303	ENSMUSG00000026024	ENSMUSG00000020777
ENSMUSG00000022982	TN_male				ENSMUSG00000022982	ENSMUSG00000019312	ENSMUSG00000026042	ENSMUSG00000020806
ENSMUSG00000023010	TN_male				ENSMUSG00000023010	ENSMUSG00000019370	ENSMUSG00000026043	ENSMUSG00000020810
ENSMUSG00000023043	TN_male				ENSMUSG00000023043	ENSMUSG00000019437	ENSMUSG00000026170	ENSMUSG00000020834
ENSMUSG00000023044	TN_male				ENSMUSG00000023044	ENSMUSG00000019464	ENSMUSG00000026193	ENSMUSG00000020850
ENSMUSG00000023046	TN_male				ENSMUSG00000023046	ENSMUSG00000019539	ENSMUSG00000026202	ENSMUSG00000020865
ENSMUSG00000023057	TN_male				ENSMUSG00000023057	ENSMUSG00000019558	ENSMUSG00000026223	ENSMUSG00000020869
ENSMUSG00000023067	TN_male				ENSMUSG00000023067	ENSMUSG00000019590	ENSMUSG00000026270	ENSMUSG00000020883
ENSMUSG00000023070	TN_male				ENSMUSG00000023070	ENSMUSG00000019779	ENSMUSG00000026272	ENSMUSG00000020884
ENSMUSG00000023122	TN_male				ENSMUSG00000023122	ENSMUSG00000019796	ENSMUSG00000026278	ENSMUSG00000020889
ENSMUSG00000023175	TN_male				ENSMUSG00000023175	ENSMUSG00000019817	ENSMUSG00000026348	ENSMUSG00000020905
ENSMUSG00000023224	TN_male				ENSMUSG00000023224	ENSMUSG00000019818	ENSMUSG00000026358	ENSMUSG00000020917
ENSMUSG00000023232	TN_male				ENSMUSG00000023232	ENSMUSG00000019850	ENSMUSG00000026421	ENSMUSG00000020926
ENSMUSG00000023236	TN_male				ENSMUSG00000023236	ENSMUSG00000019851	ENSMUSG00000026475	ENSMUSG00000020974
ENSMUSG00000023247	TN_male				ENSMUSG00000023247	ENSMUSG00000019899	ENSMUSG00000026489	ENSMUSG00000021000
ENSMUSG00000023367	TN_male				ENSMUSG00000023367	ENSMUSG00000019906	ENSMUSG00000026526	ENSMUSG00000021048
ENSMUSG00000023467	TN_male				ENSMUSG00000023467	ENSMUSG00000019920	ENSMUSG00000026547	ENSMUSG00000021069
ENSMUSG00000023791	TN_male				ENSMUSG00000023791	ENSMUSG00000019929	ENSMUSG00000026568	ENSMUSG00000021087
ENSMUSG00000023832	TN_male				ENSMUSG00000023832	ENSMUSG00000019960	ENSMUSG00000026586	ENSMUSG00000021096
ENSMUSG00000023886	TN_male				ENSMUSG00000023886	ENSMUSG00000019987	ENSMUSG00000026614	ENSMUSG00000021135
ENSMUSG00000023906	TN_male				ENSMUSG00000023906	ENSMUSG00000019997	ENSMUSG00000026621	ENSMUSG00000021136
ENSMUSG00000023913	TN_male				ENSMUSG00000023913	ENSMUSG00000019998	ENSMUSG00000026623	ENSMUSG00000021186
ENSMUSG00000023942	TN_male				ENSMUSG00000023942	ENSMUSG00000020009	ENSMUSG00000026655	ENSMUSG00000021187
ENSMUSG00000023951	TN_male				ENSMUSG00000023951	ENSMUSG00000020010	ENSMUSG00000026691	ENSMUSG00000021190
ENSMUSG00000023992	TN_male				ENSMUSG00000023992	ENSMUSG00000020017	ENSMUSG00000026715	ENSMUSG00000021208
ENSMUSG00000024026	TN_male				ENSMUSG00000024026	ENSMUSG00000020027	ENSMUSG00000026728	ENSMUSG00000021213
ENSMUSG00000024029	TN_male				ENSMUSG00000024029	ENSMUSG00000020029	ENSMUSG00000026796	ENSMUSG00000021226
ENSMUSG00000024039	TN_male				ENSMUSG00000024039	ENSMUSG00000020044	ENSMUSG00000026822	ENSMUSG00000021228
ENSMUSG00000024048	TN_male				ENSMUSG00000024048	ENSMUSG00000020051	ENSMUSG00000026839	ENSMUSG00000021236
ENSMUSG00000024070	TN_male				ENSMUSG00000024070	ENSMUSG00000020053	ENSMUSG00000026922	ENSMUSG00000021238
ENSMUSG00000024118	TN_male				ENSMUSG00000024118	ENSMUSG00000020070	ENSMUSG00000026956	ENSMUSG00000021252
ENSMUSG00000024132	TN_male				ENSMUSG00000024132	ENSMUSG00000020072	ENSMUSG00000026981	ENSMUSG00000021258
ENSMUSG00000024208	TN_male				ENSMUSG00000024208	ENSMUSG00000020080	ENSMUSG00000026986	ENSMUSG00000021259
ENSMUSG00000024253	TN_male				ENSMUSG00000024253	ENSMUSG00000020091	ENSMUSG00000027048	ENSMUSG00000021262
ENSMUSG00000024331	TN_male				ENSMUSG00000024331	ENSMUSG00000020098	ENSMUSG00000027087	ENSMUSG00000021270
ENSMUSG00000024378	TN_male				ENSMUSG00000024378	ENSMUSG00000020099	ENSMUSG00000027187	ENSMUSG00000021273
ENSMUSG00000024391	TN_male				ENSMUSG00000024391	ENSMUSG00000020101	ENSMUSG00000027204	ENSMUSG00000021286
ENSMUSG00000024397	TN_male				ENSMUSG00000024397	ENSMUSG00000020120	ENSMUSG00000027261	ENSMUSG00000021306
ENSMUSG00000024399	TN_male				ENSMUSG00000024399	ENSMUSG00000020122	ENSMUSG00000027327	ENSMUSG00000021340
ENSMUSG00000024413	TN_male				ENSMUSG00000024413	ENSMUSG00000020123	ENSMUSG00000027359	ENSMUSG00000021365
ENSMUSG00000024507	TN_male				ENSMUSG00000024507	ENSMUSG00000020132	ENSMUSG00000027365	ENSMUSG00000021376
ENSMUSG00000024529	TN_male				ENSMUSG00000024529	ENSMUSG00000020150	ENSMUSG00000027366	ENSMUSG00000021416
ENSMUSG00000024538	TN_male				ENSMUSG00000024538	ENSMUSG00000020182	ENSMUSG00000027397	ENSMUSG00000021418
ENSMUSG00000024570	TN_male				ENSMUSG00000024570	ENSMUSG00000020183	ENSMUSG00000027506	ENSMUSG00000021451
ENSMUSG00000024620	TN_male				ENSMUSG00000024620	ENSMUSG00000020185	ENSMUSG00000027513	ENSMUSG00000021474
ENSMUSG00000024640	TN_male				ENSMUSG00000024640	ENSMUSG00000020186	ENSMUSG00000027530	ENSMUSG00000021477
ENSMUSG00000024659	TN_male				ENSMUSG00000024659	ENSMUSG00000020189	ENSMUSG00000027533	ENSMUSG00000021484
ENSMUSG00000024672	TN_male				ENSMUSG00000024672	ENSMUSG00000020205	ENSMUSG00000027536	ENSMUSG00000021492
ENSMUSG00000024747	TN_male				ENSMUSG00000024747	ENSMUSG00000020251	ENSMUSG00000027559	ENSMUSG00000021497
ENSMUSG00000024799	TN_male				ENSMUSG00000024799	ENSMUSG00000020282	ENSMUSG00000027577	ENSMUSG00000021508
ENSMUSG00000024863	TN_male				ENSMUSG00000024863	ENSMUSG00000020307	ENSMUSG00000027597	ENSMUSG00000021539
ENSMUSG00000024866	TN_male				ENSMUSG00000024866	ENSMUSG00000020309	ENSMUSG00000027605	ENSMUSG00000021556
ENSMUSG00000024900	TN_male				ENSMUSG00000024900	ENSMUSG00000020312	ENSMUSG00000027610	ENSMUSG00000021614
ENSMUSG00000024909	TN_male				ENSMUSG00000024909	ENSMUSG00000020321	ENSMUSG00000027646	ENSMUSG00000021620
ENSMUSG00000024913	TN_male				ENSMUSG00000024913	ENSMUSG00000020325	ENSMUSG00000027690	ENSMUSG00000021670
ENSMUSG00000024940	TN_male				ENSMUSG00000024940	ENSMUSG00000020326	ENSMUSG00000027712	ENSMUSG00000021678
ENSMUSG00000024962	TN_male				ENSMUSG00000024962	ENSMUSG00000020357	ENSMUSG00000027750	ENSMUSG00000021696
ENSMUSG00000024975	TN_male				ENSMUSG00000024975	ENSMUSG00000020381	ENSMUSG00000027761	ENSMUSG00000021754
ENSMUSG00000024978	TN_male				ENSMUSG00000024978	ENSMUSG00000020393	ENSMUSG00000027762	ENSMUSG00000021775
ENSMUSG00000024981	TN_male				ENSMUSG00000024981	ENSMUSG00000020400	ENSMUSG00000027801	ENSMUSG00000021794
ENSMUSG00000025004	TN_male				ENSMUSG00000025004	ENSMUSG00000020402	ENSMUSG00000027803	ENSMUSG00000021814
ENSMUSG00000025014	TN_male				ENSMUSG00000025014	ENSMUSG00000020415	ENSMUSG00000027809	ENSMUSG00000021876
ENSMUSG00000025050	TN_male				ENSMUSG00000025050	ENSMUSG00000020458	ENSMUSG00000027947	ENSMUSG00000021884
ENSMUSG00000025153	TN_male				ENSMUSG00000025153	ENSMUSG00000020460	ENSMUSG00000027952	ENSMUSG00000021886
ENSMUSG00000025165	TN_male				ENSMUSG00000025165	ENSMUSG00000020469	ENSMUSG00000027961	ENSMUSG00000021922
ENSMUSG00000025190	TN_male				ENSMUSG00000025190	ENSMUSG00000020473	ENSMUSG00000027995	ENSMUSG00000021928
ENSMUSG00000025196	TN_male				ENSMUSG00000025196	ENSMUSG00000020516	ENSMUSG00000028001	ENSMUSG00000021939
ENSMUSG00000025200	TN_male				ENSMUSG00000025200	ENSMUSG00000020532	ENSMUSG00000028024	ENSMUSG00000021948
ENSMUSG00000025203	TN_male				ENSMUSG00000025203	ENSMUSG00000020534	ENSMUSG00000028063	ENSMUSG00000021973
ENSMUSG00000025204	TN_male				ENSMUSG00000025204	ENSMUSG00000020593	ENSMUSG00000028072	ENSMUSG00000021998
ENSMUSG00000025207	TN_male				ENSMUSG00000025207	ENSMUSG00000020601	ENSMUSG00000028088	ENSMUSG00000022010
ENSMUSG00000025232	TN_male				ENSMUSG00000025232	ENSMUSG00000020604	ENSMUSG00000028108	ENSMUSG00000022025
ENSMUSG00000025268	TN_male				ENSMUSG00000025268	ENSMUSG00000020620	ENSMUSG00000028132	ENSMUSG00000022037
ENSMUSG00000025279	TN_male				ENSMUSG00000025279	ENSMUSG00000020638	ENSMUSG00000028179	ENSMUSG00000022096
ENSMUSG00000025287	TN_male				ENSMUSG00000025287	ENSMUSG00000020669	ENSMUSG00000028186	ENSMUSG00000022146
ENSMUSG00000025351	TN_male				ENSMUSG00000025351	ENSMUSG00000020684	ENSMUSG00000028195	ENSMUSG00000022149
ENSMUSG00000025393	TN_male				ENSMUSG00000025393	ENSMUSG00000020695	ENSMUSG00000028223	ENSMUSG00000022180
ENSMUSG00000025422	TN_male				ENSMUSG00000025422	ENSMUSG00000020715	ENSMUSG00000028343	ENSMUSG00000022181
ENSMUSG00000025491	TN_male				ENSMUSG00000025491	ENSMUSG00000020737	ENSMUSG00000028359	ENSMUSG00000022205
ENSMUSG00000025510	TN_male				ENSMUSG00000025510	ENSMUSG00000020766	ENSMUSG00000028364	ENSMUSG00000022236
ENSMUSG00000025511	TN_male				ENSMUSG00000025511	ENSMUSG00000020774	ENSMUSG00000028383	ENSMUSG00000022261
ENSMUSG00000025533	TN_male				ENSMUSG00000025533	ENSMUSG00000020777	ENSMUSG00000028410	ENSMUSG00000022265
ENSMUSG00000025579	TN_male				ENSMUSG00000025579	ENSMUSG00000020778	ENSMUSG00000028427	ENSMUSG00000022299
ENSMUSG00000025584	TN_male				ENSMUSG00000025584	ENSMUSG00000020805	ENSMUSG00000028434	ENSMUSG00000022304
ENSMUSG00000025732	TN_male				ENSMUSG00000025732	ENSMUSG00000020808	ENSMUSG00000028479	ENSMUSG00000022323
ENSMUSG00000025875	TN_male				ENSMUSG00000025875	ENSMUSG00000020810	ENSMUSG00000028494	ENSMUSG00000022337
ENSMUSG00000025889	TN_male				ENSMUSG00000025889	ENSMUSG00000020840	ENSMUSG00000028495	ENSMUSG00000022347
ENSMUSG00000025911	TN_male				ENSMUSG00000025911	ENSMUSG00000020846	ENSMUSG00000028527	ENSMUSG00000022351
ENSMUSG00000025991	TN_male				ENSMUSG00000025991	ENSMUSG00000020850	ENSMUSG00000028555	ENSMUSG00000022353
ENSMUSG00000026024	TN_male				ENSMUSG00000026024	ENSMUSG00000020865	ENSMUSG00000028607	ENSMUSG00000022354
ENSMUSG00000026043	TN_male				ENSMUSG00000026043	ENSMUSG00000020869	ENSMUSG00000028655	ENSMUSG00000022372
ENSMUSG00000026202	TN_male				ENSMUSG00000026202	ENSMUSG00000020883	ENSMUSG00000028671	ENSMUSG00000022389
ENSMUSG00000026223	TN_male				ENSMUSG00000026223	ENSMUSG00000020884	ENSMUSG00000028712	ENSMUSG00000022440
ENSMUSG00000026240	TN_male				ENSMUSG00000026240	ENSMUSG00000020892	ENSMUSG00000028713	ENSMUSG00000022445
ENSMUSG00000026270	TN_male				ENSMUSG00000026270	ENSMUSG00000020901	ENSMUSG00000028716	ENSMUSG00000022450
ENSMUSG00000026272	TN_male				ENSMUSG00000026272	ENSMUSG00000020917	ENSMUSG00000028737	ENSMUSG00000022462
ENSMUSG00000026278	TN_male				ENSMUSG00000026278	ENSMUSG00000020926	ENSMUSG00000028843	ENSMUSG00000022464
ENSMUSG00000026295	TN_male				ENSMUSG00000026295	ENSMUSG00000020932	ENSMUSG00000029102	ENSMUSG00000022500
ENSMUSG00000026355	TN_male				ENSMUSG00000026355	ENSMUSG00000021048	ENSMUSG00000029161	ENSMUSG00000022505
ENSMUSG00000026360	TN_male				ENSMUSG00000026360	ENSMUSG00000021065	ENSMUSG00000029195	ENSMUSG00000022514
ENSMUSG00000026405	TN_male				ENSMUSG00000026405	ENSMUSG00000021068	ENSMUSG00000029217	ENSMUSG00000022546
ENSMUSG00000026421	TN_male				ENSMUSG00000026421	ENSMUSG00000021069	ENSMUSG00000029304	ENSMUSG00000022575
ENSMUSG00000026475	TN_male				ENSMUSG00000026475	ENSMUSG00000021091	ENSMUSG00000029314	ENSMUSG00000022583
ENSMUSG00000026489	TN_male				ENSMUSG00000026489	ENSMUSG00000021102	ENSMUSG00000029322	ENSMUSG00000022587
ENSMUSG00000026542	TN_male				ENSMUSG00000026542	ENSMUSG00000021130	ENSMUSG00000029368	ENSMUSG00000022594
ENSMUSG00000026547	TN_male				ENSMUSG00000026547	ENSMUSG00000021134	ENSMUSG00000029369	ENSMUSG00000022615
ENSMUSG00000026568	TN_male				ENSMUSG00000026568	ENSMUSG00000021135	ENSMUSG00000029445	ENSMUSG00000022620
ENSMUSG00000026571	TN_male				ENSMUSG00000026571	ENSMUSG00000021136	ENSMUSG00000029482	ENSMUSG00000022636
ENSMUSG00000026574	TN_male				ENSMUSG00000026574	ENSMUSG00000021149	ENSMUSG00000029512	ENSMUSG00000022665
ENSMUSG00000026576	TN_male				ENSMUSG00000026576	ENSMUSG00000021176	ENSMUSG00000029575	ENSMUSG00000022673
ENSMUSG00000026579	TN_male				ENSMUSG00000026579	ENSMUSG00000021185	ENSMUSG00000029597	ENSMUSG00000022679
ENSMUSG00000026586	TN_male				ENSMUSG00000026586	ENSMUSG00000021186	ENSMUSG00000029656	ENSMUSG00000022742
ENSMUSG00000026614	TN_male				ENSMUSG00000026614	ENSMUSG00000021190	ENSMUSG00000029657	ENSMUSG00000022751
ENSMUSG00000026621	TN_male				ENSMUSG00000026621	ENSMUSG00000021208	ENSMUSG00000029661	ENSMUSG00000022754
ENSMUSG00000026623	TN_male				ENSMUSG00000026623	ENSMUSG00000021210	ENSMUSG00000029752	ENSMUSG00000022766
ENSMUSG00000026626	TN_male				ENSMUSG00000026626	ENSMUSG00000021213	ENSMUSG00000029810	ENSMUSG00000022787
ENSMUSG00000026669	TN_male				ENSMUSG00000026669	ENSMUSG00000021226	ENSMUSG00000029816	ENSMUSG00000022791
ENSMUSG00000026675	TN_male				ENSMUSG00000026675	ENSMUSG00000021228	ENSMUSG00000029822	ENSMUSG00000022802
ENSMUSG00000026687	TN_male				ENSMUSG00000026687	ENSMUSG00000021238	ENSMUSG00000029823	ENSMUSG00000022814
ENSMUSG00000026691	TN_male				ENSMUSG00000026691	ENSMUSG00000021252	ENSMUSG00000029910	ENSMUSG00000022816
ENSMUSG00000026692	TN_male				ENSMUSG00000026692	ENSMUSG00000021259	ENSMUSG00000030029	ENSMUSG00000022817
ENSMUSG00000026696	TN_male				ENSMUSG00000026696	ENSMUSG00000021262	ENSMUSG00000030062	ENSMUSG00000022821
ENSMUSG00000026715	TN_male				ENSMUSG00000026715	ENSMUSG00000021270	ENSMUSG00000030064	ENSMUSG00000022824
ENSMUSG00000026728	TN_male				ENSMUSG00000026728	ENSMUSG00000021273	ENSMUSG00000030088	ENSMUSG00000022865
ENSMUSG00000026748	TN_male				ENSMUSG00000026748	ENSMUSG00000021286	ENSMUSG00000030157	ENSMUSG00000022868
ENSMUSG00000026819	TN_male				ENSMUSG00000026819	ENSMUSG00000021306	ENSMUSG00000030208	ENSMUSG00000022871
ENSMUSG00000026822	TN_male				ENSMUSG00000026822	ENSMUSG00000021338	ENSMUSG00000030214	ENSMUSG00000022875
ENSMUSG00000026837	TN_male				ENSMUSG00000026837	ENSMUSG00000021340	ENSMUSG00000030217	ENSMUSG00000022877
ENSMUSG00000026866	TN_male				ENSMUSG00000026866	ENSMUSG00000021376	ENSMUSG00000030218	ENSMUSG00000022892
ENSMUSG00000026879	TN_male				ENSMUSG00000026879	ENSMUSG00000021416	ENSMUSG00000030236	ENSMUSG00000022912
ENSMUSG00000026956	TN_male				ENSMUSG00000026956	ENSMUSG00000021417	ENSMUSG00000030278	ENSMUSG00000022948
ENSMUSG00000026981	TN_male				ENSMUSG00000026981	ENSMUSG00000021451	ENSMUSG00000030342	ENSMUSG00000022951
ENSMUSG00000026986	TN_male				ENSMUSG00000026986	ENSMUSG00000021453	ENSMUSG00000030359	ENSMUSG00000022965
ENSMUSG00000027048	TN_male				ENSMUSG00000027048	ENSMUSG00000021457	ENSMUSG00000030541	ENSMUSG00000022982
ENSMUSG00000027204	TN_male				ENSMUSG00000027204	ENSMUSG00000021477	ENSMUSG00000030545	ENSMUSG00000023004
ENSMUSG00000027215	TN_male				ENSMUSG00000027215	ENSMUSG00000021492	ENSMUSG00000030555	ENSMUSG00000023010
ENSMUSG00000027239	TN_male				ENSMUSG00000027239	ENSMUSG00000021497	ENSMUSG00000030560	ENSMUSG00000023022
ENSMUSG00000027249	TN_male				ENSMUSG00000027249	ENSMUSG00000021508	ENSMUSG00000030579	ENSMUSG00000023043
ENSMUSG00000027282	TN_male				ENSMUSG00000027282	ENSMUSG00000021556	ENSMUSG00000030591	ENSMUSG00000023044
ENSMUSG00000027313	TN_male				ENSMUSG00000027313	ENSMUSG00000021559	ENSMUSG00000030605	ENSMUSG00000023052
ENSMUSG00000027408	TN_male				ENSMUSG00000027408	ENSMUSG00000021567	ENSMUSG00000030643	ENSMUSG00000023057
ENSMUSG00000027447	TN_male				ENSMUSG00000027447	ENSMUSG00000021585	ENSMUSG00000030800	ENSMUSG00000023067
ENSMUSG00000027490	TN_male				ENSMUSG00000027490	ENSMUSG00000021594	ENSMUSG00000030827	ENSMUSG00000023070
ENSMUSG00000027506	TN_male				ENSMUSG00000027506	ENSMUSG00000021595	ENSMUSG00000030895	ENSMUSG00000023122
ENSMUSG00000027530	TN_male				ENSMUSG00000027530	ENSMUSG00000021596	ENSMUSG00000030921	ENSMUSG00000023175
ENSMUSG00000027533	TN_male				ENSMUSG00000027533	ENSMUSG00000021613	ENSMUSG00000030968	ENSMUSG00000023186
ENSMUSG00000027536	TN_male				ENSMUSG00000027536	ENSMUSG00000021614	ENSMUSG00000031059	ENSMUSG00000023191
ENSMUSG00000027559	TN_male				ENSMUSG00000027559	ENSMUSG00000021660	ENSMUSG00000031168	ENSMUSG00000023206
ENSMUSG00000027577	TN_male				ENSMUSG00000027577	ENSMUSG00000021670	ENSMUSG00000031349	ENSMUSG00000023232
ENSMUSG00000027605	TN_male				ENSMUSG00000027605	ENSMUSG00000021676	ENSMUSG00000031378	ENSMUSG00000023247
ENSMUSG00000027610	TN_male				ENSMUSG00000027610	ENSMUSG00000021678	ENSMUSG00000031402	ENSMUSG00000023249
ENSMUSG00000027656	TN_male				ENSMUSG00000027656	ENSMUSG00000021696	ENSMUSG00000031443	ENSMUSG00000023262
ENSMUSG00000027660	TN_male				ENSMUSG00000027660	ENSMUSG00000021720	ENSMUSG00000031444	ENSMUSG00000023277
ENSMUSG00000027690	TN_male				ENSMUSG00000027690	ENSMUSG00000021748	ENSMUSG00000031447	ENSMUSG00000023349
ENSMUSG00000027712	TN_male				ENSMUSG00000027712	ENSMUSG00000021754	ENSMUSG00000031451	ENSMUSG00000023367
ENSMUSG00000027750	TN_male				ENSMUSG00000027750	ENSMUSG00000021770	ENSMUSG00000031482	ENSMUSG00000023495
ENSMUSG00000027752	TN_male				ENSMUSG00000027752	ENSMUSG00000021794	ENSMUSG00000031490	ENSMUSG00000023505
ENSMUSG00000027761	TN_male				ENSMUSG00000027761	ENSMUSG00000021876	ENSMUSG00000031502	ENSMUSG00000023791
ENSMUSG00000027762	TN_male				ENSMUSG00000027762	ENSMUSG00000021877	ENSMUSG00000031596	ENSMUSG00000023805
ENSMUSG00000027765	TN_male				ENSMUSG00000027765	ENSMUSG00000021884	ENSMUSG00000031604	ENSMUSG00000023829
ENSMUSG00000027801	TN_male				ENSMUSG00000027801	ENSMUSG00000021886	ENSMUSG00000031647	ENSMUSG00000023832
ENSMUSG00000027803	TN_male				ENSMUSG00000027803	ENSMUSG00000021895	ENSMUSG00000031722	ENSMUSG00000023885
ENSMUSG00000027889	TN_male				ENSMUSG00000027889	ENSMUSG00000021900	ENSMUSG00000031725	ENSMUSG00000023905
ENSMUSG00000027952	TN_male				ENSMUSG00000027952	ENSMUSG00000021904	ENSMUSG00000031751	ENSMUSG00000023913
ENSMUSG00000027955	TN_male				ENSMUSG00000027955	ENSMUSG00000021922	ENSMUSG00000031762	ENSMUSG00000023921
ENSMUSG00000027961	TN_male				ENSMUSG00000027961	ENSMUSG00000021928	ENSMUSG00000031765	ENSMUSG00000023942
ENSMUSG00000027962	TN_male				ENSMUSG00000027962	ENSMUSG00000021973	ENSMUSG00000031767	ENSMUSG00000023947
ENSMUSG00000027984	TN_male				ENSMUSG00000027984	ENSMUSG00000021994	ENSMUSG00000031775	ENSMUSG00000023951
ENSMUSG00000028001	TN_male				ENSMUSG00000028001	ENSMUSG00000021998	ENSMUSG00000031799	ENSMUSG00000023992
ENSMUSG00000028019	TN_male				ENSMUSG00000028019	ENSMUSG00000022003	ENSMUSG00000031833	ENSMUSG00000024026
ENSMUSG00000028024	TN_male				ENSMUSG00000028024	ENSMUSG00000022010	ENSMUSG00000031906	ENSMUSG00000024030
ENSMUSG00000028064	TN_male				ENSMUSG00000028064	ENSMUSG00000022025	ENSMUSG00000032014	ENSMUSG00000024039
ENSMUSG00000028088	TN_male				ENSMUSG00000028088	ENSMUSG00000022037	ENSMUSG00000032018	ENSMUSG00000024048
ENSMUSG00000028108	TN_male				ENSMUSG00000028108	ENSMUSG00000022040	ENSMUSG00000032047	ENSMUSG00000024070
ENSMUSG00000028158	TN_male				ENSMUSG00000028158	ENSMUSG00000022041	ENSMUSG00000032078	ENSMUSG00000024087
ENSMUSG00000028186	TN_male				ENSMUSG00000028186	ENSMUSG00000022090	ENSMUSG00000032080	ENSMUSG00000024118
ENSMUSG00000028238	TN_male				ENSMUSG00000028238	ENSMUSG00000022096	ENSMUSG00000032083	ENSMUSG00000024143
ENSMUSG00000028240	TN_male				ENSMUSG00000028240	ENSMUSG00000022122	ENSMUSG00000032085	ENSMUSG00000024158
ENSMUSG00000028278	TN_male				ENSMUSG00000028278	ENSMUSG00000022146	ENSMUSG00000032114	ENSMUSG00000024197
ENSMUSG00000028359	TN_male				ENSMUSG00000028359	ENSMUSG00000022149	ENSMUSG00000032193	ENSMUSG00000024211
ENSMUSG00000028364	TN_male				ENSMUSG00000028364	ENSMUSG00000022176	ENSMUSG00000032231	ENSMUSG00000024222
ENSMUSG00000028383	TN_male				ENSMUSG00000028383	ENSMUSG00000022181	ENSMUSG00000032238	ENSMUSG00000024254
ENSMUSG00000028412	TN_male				ENSMUSG00000028412	ENSMUSG00000022184	ENSMUSG00000032293	ENSMUSG00000024268
ENSMUSG00000028427	TN_male				ENSMUSG00000028427	ENSMUSG00000022205	ENSMUSG00000032310	ENSMUSG00000024331
ENSMUSG00000028476	TN_male				ENSMUSG00000028476	ENSMUSG00000022215	ENSMUSG00000032328	ENSMUSG00000024365
ENSMUSG00000028484	TN_male				ENSMUSG00000028484	ENSMUSG00000022217	ENSMUSG00000032334	ENSMUSG00000024378
ENSMUSG00000028517	TN_male				ENSMUSG00000028517	ENSMUSG00000022236	ENSMUSG00000032359	ENSMUSG00000024386
ENSMUSG00000028518	TN_male				ENSMUSG00000028518	ENSMUSG00000022243	ENSMUSG00000032366	ENSMUSG00000024391
ENSMUSG00000028525	TN_male				ENSMUSG00000028525	ENSMUSG00000022261	ENSMUSG00000032386	ENSMUSG00000024397
ENSMUSG00000028527	TN_male				ENSMUSG00000028527	ENSMUSG00000022265	ENSMUSG00000032418	ENSMUSG00000024399
ENSMUSG00000028555	TN_male				ENSMUSG00000028555	ENSMUSG00000022303	ENSMUSG00000032440	ENSMUSG00000024413
ENSMUSG00000028681	TN_male				ENSMUSG00000028681	ENSMUSG00000022304	ENSMUSG00000032485	ENSMUSG00000024425
ENSMUSG00000028691	TN_male				ENSMUSG00000028691	ENSMUSG00000022322	ENSMUSG00000032518	ENSMUSG00000024456
ENSMUSG00000028692	TN_male				ENSMUSG00000028692	ENSMUSG00000022323	ENSMUSG00000032548	ENSMUSG00000024479
ENSMUSG00000028712	TN_male				ENSMUSG00000028712	ENSMUSG00000022332	ENSMUSG00000032554	ENSMUSG00000024480
ENSMUSG00000028716	TN_male				ENSMUSG00000028716	ENSMUSG00000022347	ENSMUSG00000032966	ENSMUSG00000024485
ENSMUSG00000028744	TN_male				ENSMUSG00000028744	ENSMUSG00000022351	ENSMUSG00000033022	ENSMUSG00000024501
ENSMUSG00000028755	TN_male				ENSMUSG00000028755	ENSMUSG00000022353	ENSMUSG00000033105	ENSMUSG00000024529
ENSMUSG00000028843	TN_male				ENSMUSG00000028843	ENSMUSG00000022365	ENSMUSG00000033107	ENSMUSG00000024570
ENSMUSG00000028874	TN_male				ENSMUSG00000028874	ENSMUSG00000022371	ENSMUSG00000033174	ENSMUSG00000024588
ENSMUSG00000028885	TN_male				ENSMUSG00000028885	ENSMUSG00000022383	ENSMUSG00000033308	ENSMUSG00000024601
ENSMUSG00000028996	TN_male				ENSMUSG00000028996	ENSMUSG00000022403	ENSMUSG00000033427	ENSMUSG00000024610
ENSMUSG00000029070	TN_male				ENSMUSG00000029070	ENSMUSG00000022408	ENSMUSG00000033533	ENSMUSG00000024620
ENSMUSG00000029096	TN_male				ENSMUSG00000029096	ENSMUSG00000022440	ENSMUSG00000033538	ENSMUSG00000024621
ENSMUSG00000029102	TN_male				ENSMUSG00000029102	ENSMUSG00000022443	ENSMUSG00000033688	ENSMUSG00000024665
ENSMUSG00000029161	TN_male				ENSMUSG00000029161	ENSMUSG00000022445	ENSMUSG00000033715	ENSMUSG00000024672
ENSMUSG00000029185	TN_male				ENSMUSG00000029185	ENSMUSG00000022450	ENSMUSG00000033831	ENSMUSG00000024677
ENSMUSG00000029189	TN_male				ENSMUSG00000029189	ENSMUSG00000022451	ENSMUSG00000033898	ENSMUSG00000024679
ENSMUSG00000029195	TN_male				ENSMUSG00000029195	ENSMUSG00000022462	ENSMUSG00000033910	ENSMUSG00000024694
ENSMUSG00000029304	TN_male				ENSMUSG00000029304	ENSMUSG00000022500	ENSMUSG00000033998	ENSMUSG00000024725
ENSMUSG00000029309	TN_male				ENSMUSG00000029309	ENSMUSG00000022505	ENSMUSG00000034006	ENSMUSG00000024747
ENSMUSG00000029311	TN_male				ENSMUSG00000029311	ENSMUSG00000022514	ENSMUSG00000034118	ENSMUSG00000024778
ENSMUSG00000029314	TN_male				ENSMUSG00000029314	ENSMUSG00000022587	ENSMUSG00000034220	ENSMUSG00000024785
ENSMUSG00000029322	TN_male				ENSMUSG00000029322	ENSMUSG00000022594	ENSMUSG00000034266	ENSMUSG00000024799
ENSMUSG00000029368	TN_male				ENSMUSG00000029368	ENSMUSG00000022620	ENSMUSG00000034354	ENSMUSG00000024843
ENSMUSG00000029369	TN_male				ENSMUSG00000029369	ENSMUSG00000022636	ENSMUSG00000034459	ENSMUSG00000024863
ENSMUSG00000029376	TN_male				ENSMUSG00000029376	ENSMUSG00000022663	ENSMUSG00000034463	ENSMUSG00000024900
ENSMUSG00000029426	TN_male				ENSMUSG00000029426	ENSMUSG00000022665	ENSMUSG00000034528	ENSMUSG00000024909
ENSMUSG00000029455	TN_male				ENSMUSG00000029455	ENSMUSG00000022679	ENSMUSG00000034584	ENSMUSG00000024912
ENSMUSG00000029482	TN_male				ENSMUSG00000029482	ENSMUSG00000022754	ENSMUSG00000034634	ENSMUSG00000024927
ENSMUSG00000029512	TN_male				ENSMUSG00000029512	ENSMUSG00000022766	ENSMUSG00000034785	ENSMUSG00000024940
ENSMUSG00000029552	TN_male				ENSMUSG00000029552	ENSMUSG00000022780	ENSMUSG00000034853	ENSMUSG00000024981
ENSMUSG00000029580	TN_male				ENSMUSG00000029580	ENSMUSG00000022802	ENSMUSG00000034917	ENSMUSG00000024990
ENSMUSG00000029635	TN_male				ENSMUSG00000029635	ENSMUSG00000022814	ENSMUSG00000034994	ENSMUSG00000025001
ENSMUSG00000029656	TN_male				ENSMUSG00000029656	ENSMUSG00000022816	ENSMUSG00000035041	ENSMUSG00000025002
ENSMUSG00000029661	TN_male				ENSMUSG00000029661	ENSMUSG00000022817	ENSMUSG00000035165	ENSMUSG00000025004
ENSMUSG00000029714	TN_male				ENSMUSG00000029714	ENSMUSG00000022821	ENSMUSG00000035184	ENSMUSG00000025014
ENSMUSG00000029718	TN_male				ENSMUSG00000029718	ENSMUSG00000022824	ENSMUSG00000035186	ENSMUSG00000025017
ENSMUSG00000029752	TN_male				ENSMUSG00000029752	ENSMUSG00000022868	ENSMUSG00000035354	ENSMUSG00000025044
ENSMUSG00000029767	TN_male				ENSMUSG00000029767	ENSMUSG00000022871	ENSMUSG00000035372	ENSMUSG00000025068
ENSMUSG00000029802	TN_male				ENSMUSG00000029802	ENSMUSG00000022875	ENSMUSG00000035385	ENSMUSG00000025075
ENSMUSG00000029810	TN_male				ENSMUSG00000029810	ENSMUSG00000022877	ENSMUSG00000035439	ENSMUSG00000025132
ENSMUSG00000029816	TN_male				ENSMUSG00000029816	ENSMUSG00000022878	ENSMUSG00000035504	ENSMUSG00000025150
ENSMUSG00000029822	TN_male				ENSMUSG00000029822	ENSMUSG00000022887	ENSMUSG00000035540	ENSMUSG00000025153
ENSMUSG00000030036	TN_male				ENSMUSG00000030036	ENSMUSG00000022892	ENSMUSG00000035578	ENSMUSG00000025175
ENSMUSG00000030046	TN_male				ENSMUSG00000030046	ENSMUSG00000022912	ENSMUSG00000035637	ENSMUSG00000025176
ENSMUSG00000030064	TN_male				ENSMUSG00000030064	ENSMUSG00000022948	ENSMUSG00000035686	ENSMUSG00000025190
ENSMUSG00000030088	TN_male				ENSMUSG00000030088	ENSMUSG00000022951	ENSMUSG00000035775	ENSMUSG00000025197
ENSMUSG00000030095	TN_male				ENSMUSG00000030095	ENSMUSG00000022952	ENSMUSG00000035783	ENSMUSG00000025200
ENSMUSG00000030096	TN_male				ENSMUSG00000030096	ENSMUSG00000022965	ENSMUSG00000035836	ENSMUSG00000025203
ENSMUSG00000030107	TN_male				ENSMUSG00000030107	ENSMUSG00000022982	ENSMUSG00000036006	ENSMUSG00000025204
ENSMUSG00000030142	TN_male				ENSMUSG00000030142	ENSMUSG00000023015	ENSMUSG00000036040	ENSMUSG00000025225
ENSMUSG00000030144	TN_male				ENSMUSG00000030144	ENSMUSG00000023032	ENSMUSG00000036073	ENSMUSG00000025232
ENSMUSG00000030148	TN_male				ENSMUSG00000030148	ENSMUSG00000023033	ENSMUSG00000036110	ENSMUSG00000025260
ENSMUSG00000030161	TN_male				ENSMUSG00000030161	ENSMUSG00000023043	ENSMUSG00000036138	ENSMUSG00000025268
ENSMUSG00000030168	TN_male				ENSMUSG00000030168	ENSMUSG00000023044	ENSMUSG00000036446	ENSMUSG00000025279
ENSMUSG00000030208	TN_male				ENSMUSG00000030208	ENSMUSG00000023057	ENSMUSG00000036545	ENSMUSG00000025289
ENSMUSG00000030218	TN_male				ENSMUSG00000030218	ENSMUSG00000023067	ENSMUSG00000036594	ENSMUSG00000025326
ENSMUSG00000030220	TN_male				ENSMUSG00000030220	ENSMUSG00000023070	ENSMUSG00000036892	ENSMUSG00000025351
ENSMUSG00000030278	TN_male				ENSMUSG00000030278	ENSMUSG00000023122	ENSMUSG00000036905	ENSMUSG00000025362
ENSMUSG00000030313	TN_male				ENSMUSG00000030313	ENSMUSG00000023175	ENSMUSG00000037095	ENSMUSG00000025381
ENSMUSG00000030342	TN_male				ENSMUSG00000030342	ENSMUSG00000023191	ENSMUSG00000037254	ENSMUSG00000025396
ENSMUSG00000030359	TN_male				ENSMUSG00000030359	ENSMUSG00000023224	ENSMUSG00000037370	ENSMUSG00000025422
ENSMUSG00000030451	TN_male				ENSMUSG00000030451	ENSMUSG00000023232	ENSMUSG00000037379	ENSMUSG00000025466
ENSMUSG00000030498	TN_male				ENSMUSG00000030498	ENSMUSG00000023247	ENSMUSG00000037411	ENSMUSG00000025468
ENSMUSG00000030530	TN_male				ENSMUSG00000030530	ENSMUSG00000023249	ENSMUSG00000037440	ENSMUSG00000025479
ENSMUSG00000030536	TN_male				ENSMUSG00000030536	ENSMUSG00000023349	ENSMUSG00000037447	ENSMUSG00000025481
ENSMUSG00000030541	TN_male				ENSMUSG00000030541	ENSMUSG00000023367	ENSMUSG00000037536	ENSMUSG00000025510
ENSMUSG00000030555	TN_male				ENSMUSG00000030555	ENSMUSG00000023411	ENSMUSG00000037686	ENSMUSG00000025533
ENSMUSG00000030556	TN_male				ENSMUSG00000030556	ENSMUSG00000023832	ENSMUSG00000037706	ENSMUSG00000025572
ENSMUSG00000030560	TN_male				ENSMUSG00000030560	ENSMUSG00000023873	ENSMUSG00000037820	ENSMUSG00000025579
ENSMUSG00000030579	TN_male				ENSMUSG00000030579	ENSMUSG00000023885	ENSMUSG00000037953	ENSMUSG00000025647
ENSMUSG00000030591	TN_male				ENSMUSG00000030591	ENSMUSG00000023905	ENSMUSG00000038079	ENSMUSG00000025759
ENSMUSG00000030605	TN_male				ENSMUSG00000030605	ENSMUSG00000023913	ENSMUSG00000038092	ENSMUSG00000025764
ENSMUSG00000030664	TN_male				ENSMUSG00000030664	ENSMUSG00000023915	ENSMUSG00000038132	ENSMUSG00000025781
ENSMUSG00000030707	TN_male				ENSMUSG00000030707	ENSMUSG00000023921	ENSMUSG00000038135	ENSMUSG00000025790
ENSMUSG00000030737	TN_male				ENSMUSG00000030737	ENSMUSG00000023930	ENSMUSG00000038188	ENSMUSG00000025795
ENSMUSG00000030762	TN_male				ENSMUSG00000030762	ENSMUSG00000023939	ENSMUSG00000038224	ENSMUSG00000025813
ENSMUSG00000030774	TN_male				ENSMUSG00000030774	ENSMUSG00000023942	ENSMUSG00000038274	ENSMUSG00000025815
ENSMUSG00000030789	TN_male				ENSMUSG00000030789	ENSMUSG00000023951	ENSMUSG00000038375	ENSMUSG00000025856
ENSMUSG00000030800	TN_male				ENSMUSG00000030800	ENSMUSG00000023967	ENSMUSG00000038393	ENSMUSG00000025875
ENSMUSG00000030834	TN_male				ENSMUSG00000030834	ENSMUSG00000023992	ENSMUSG00000038527	ENSMUSG00000025887
ENSMUSG00000030844	TN_male				ENSMUSG00000030844	ENSMUSG00000024028	ENSMUSG00000038576	ENSMUSG00000025911
ENSMUSG00000030861	TN_male				ENSMUSG00000030861	ENSMUSG00000024030	ENSMUSG00000038612	ENSMUSG00000025930
ENSMUSG00000030895	TN_male				ENSMUSG00000030895	ENSMUSG00000024034	ENSMUSG00000038641	ENSMUSG00000025967
ENSMUSG00000030934	TN_male				ENSMUSG00000030934	ENSMUSG00000024039	ENSMUSG00000038642	ENSMUSG00000025991
ENSMUSG00000030946	TN_male				ENSMUSG00000030946	ENSMUSG00000024048	ENSMUSG00000038668	ENSMUSG00000025993
ENSMUSG00000031016	TN_male				ENSMUSG00000031016	ENSMUSG00000024063	ENSMUSG00000038745	ENSMUSG00000026024
ENSMUSG00000031168	TN_male				ENSMUSG00000031168	ENSMUSG00000024065	ENSMUSG00000038754	ENSMUSG00000026039
ENSMUSG00000031328	TN_male				ENSMUSG00000031328	ENSMUSG00000024087	ENSMUSG00000038776	ENSMUSG00000026042
ENSMUSG00000031342	TN_male				ENSMUSG00000031342	ENSMUSG00000024118	ENSMUSG00000039092	ENSMUSG00000026043
ENSMUSG00000031349	TN_male				ENSMUSG00000031349	ENSMUSG00000024158	ENSMUSG00000039196	ENSMUSG00000026074
ENSMUSG00000031367	TN_male				ENSMUSG00000031367	ENSMUSG00000024164	ENSMUSG00000039252	ENSMUSG00000026117
ENSMUSG00000031375	TN_male				ENSMUSG00000031375	ENSMUSG00000024191	ENSMUSG00000039323	ENSMUSG00000026170
ENSMUSG00000031400	TN_male				ENSMUSG00000031400	ENSMUSG00000024208	ENSMUSG00000039438	ENSMUSG00000026189
ENSMUSG00000031402	TN_male				ENSMUSG00000031402	ENSMUSG00000024211	ENSMUSG00000039485	ENSMUSG00000026193
ENSMUSG00000031443	TN_male				ENSMUSG00000031443	ENSMUSG00000024254	ENSMUSG00000039519	ENSMUSG00000026223
ENSMUSG00000031444	TN_male				ENSMUSG00000031444	ENSMUSG00000024292	ENSMUSG00000039533	ENSMUSG00000026249
ENSMUSG00000031447	TN_male				ENSMUSG00000031447	ENSMUSG00000024298	ENSMUSG00000039542	ENSMUSG00000026270
ENSMUSG00000031482	TN_male				ENSMUSG00000031482	ENSMUSG00000024359	ENSMUSG00000039628	ENSMUSG00000026271
ENSMUSG00000031502	TN_male				ENSMUSG00000031502	ENSMUSG00000024365	ENSMUSG00000039648	ENSMUSG00000026272
ENSMUSG00000031503	TN_male				ENSMUSG00000031503	ENSMUSG00000024376	ENSMUSG00000039886	ENSMUSG00000026288
ENSMUSG00000031594	TN_male				ENSMUSG00000031594	ENSMUSG00000024378	ENSMUSG00000040006	ENSMUSG00000026295
ENSMUSG00000031596	TN_male				ENSMUSG00000031596	ENSMUSG00000024386	ENSMUSG00000040017	ENSMUSG00000026305
ENSMUSG00000031604	TN_male				ENSMUSG00000031604	ENSMUSG00000024388	ENSMUSG00000040134	ENSMUSG00000026311
ENSMUSG00000031626	TN_male				ENSMUSG00000031626	ENSMUSG00000024391	ENSMUSG00000040170	ENSMUSG00000026317
ENSMUSG00000031647	TN_male				ENSMUSG00000031647	ENSMUSG00000024399	ENSMUSG00000040181	ENSMUSG00000026335
ENSMUSG00000031659	TN_male				ENSMUSG00000031659	ENSMUSG00000024479	ENSMUSG00000040213	ENSMUSG00000026342
ENSMUSG00000031700	TN_male				ENSMUSG00000031700	ENSMUSG00000024480	ENSMUSG00000040412	ENSMUSG00000026343
ENSMUSG00000031708	TN_male				ENSMUSG00000031708	ENSMUSG00000024507	ENSMUSG00000040794	ENSMUSG00000026358
ENSMUSG00000031722	TN_male				ENSMUSG00000031722	ENSMUSG00000024525	ENSMUSG00000041012	ENSMUSG00000026368
ENSMUSG00000031725	TN_male				ENSMUSG00000031725	ENSMUSG00000024529	ENSMUSG00000041220	ENSMUSG00000026395
ENSMUSG00000031740	TN_male				ENSMUSG00000031740	ENSMUSG00000024538	ENSMUSG00000041237	ENSMUSG00000026398
ENSMUSG00000031751	TN_male				ENSMUSG00000031751	ENSMUSG00000024548	ENSMUSG00000041261	ENSMUSG00000026417
ENSMUSG00000031762	TN_male				ENSMUSG00000031762	ENSMUSG00000024571	ENSMUSG00000041571	ENSMUSG00000026421
ENSMUSG00000031765	TN_male				ENSMUSG00000031765	ENSMUSG00000024588	ENSMUSG00000041577	ENSMUSG00000026426
ENSMUSG00000031767	TN_male				ENSMUSG00000031767	ENSMUSG00000024608	ENSMUSG00000041698	ENSMUSG00000026473
ENSMUSG00000031778	TN_male				ENSMUSG00000031778	ENSMUSG00000024610	ENSMUSG00000041737	ENSMUSG00000026475
ENSMUSG00000031788	TN_male				ENSMUSG00000031788	ENSMUSG00000024620	ENSMUSG00000041773	ENSMUSG00000026480
ENSMUSG00000031833	TN_male				ENSMUSG00000031833	ENSMUSG00000024622	ENSMUSG00000041782	ENSMUSG00000026502
ENSMUSG00000031844	TN_male				ENSMUSG00000031844	ENSMUSG00000024659	ENSMUSG00000041827	ENSMUSG00000026535
ENSMUSG00000031906	TN_male				ENSMUSG00000031906	ENSMUSG00000024665	ENSMUSG00000041828	ENSMUSG00000026542
ENSMUSG00000031924	TN_male				ENSMUSG00000031924	ENSMUSG00000024672	ENSMUSG00000041845	ENSMUSG00000026547
ENSMUSG00000032010	TN_male				ENSMUSG00000032010	ENSMUSG00000024677	ENSMUSG00000041959	ENSMUSG00000026568
ENSMUSG00000032014	TN_male				ENSMUSG00000032014	ENSMUSG00000024678	ENSMUSG00000042010	ENSMUSG00000026574
ENSMUSG00000032018	TN_male				ENSMUSG00000032018	ENSMUSG00000024679	ENSMUSG00000042041	ENSMUSG00000026576
ENSMUSG00000032047	TN_male				ENSMUSG00000032047	ENSMUSG00000024694	ENSMUSG00000042195	ENSMUSG00000026579
ENSMUSG00000032064	TN_male				ENSMUSG00000032064	ENSMUSG00000024725	ENSMUSG00000042476	ENSMUSG00000026621
ENSMUSG00000032079	TN_male				ENSMUSG00000032079	ENSMUSG00000024737	ENSMUSG00000042632	ENSMUSG00000026623
ENSMUSG00000032080	TN_male				ENSMUSG00000032080	ENSMUSG00000024766	ENSMUSG00000042712	ENSMUSG00000026626
ENSMUSG00000032085	TN_male				ENSMUSG00000032085	ENSMUSG00000024778	ENSMUSG00000042846	ENSMUSG00000026628
ENSMUSG00000032135	TN_male				ENSMUSG00000032135	ENSMUSG00000024799	ENSMUSG00000043671	ENSMUSG00000026659
ENSMUSG00000032172	TN_male				ENSMUSG00000032172	ENSMUSG00000024803	ENSMUSG00000044005	ENSMUSG00000026675
ENSMUSG00000032184	TN_male				ENSMUSG00000032184	ENSMUSG00000024855	ENSMUSG00000044042	ENSMUSG00000026676
ENSMUSG00000032193	TN_male				ENSMUSG00000032193	ENSMUSG00000024863	ENSMUSG00000044254	ENSMUSG00000026678
ENSMUSG00000032218	TN_male				ENSMUSG00000032218	ENSMUSG00000024883	ENSMUSG00000044258	ENSMUSG00000026687
ENSMUSG00000032231	TN_male				ENSMUSG00000032231	ENSMUSG00000024899	ENSMUSG00000044748	ENSMUSG00000026691
ENSMUSG00000032238	TN_male				ENSMUSG00000032238	ENSMUSG00000024900	ENSMUSG00000044783	ENSMUSG00000026701
ENSMUSG00000032249	TN_male				ENSMUSG00000032249	ENSMUSG00000024909	ENSMUSG00000044786	ENSMUSG00000026707
ENSMUSG00000032263	TN_male				ENSMUSG00000032263	ENSMUSG00000024940	ENSMUSG00000045128	ENSMUSG00000026715
ENSMUSG00000032265	TN_male				ENSMUSG00000032265	ENSMUSG00000024962	ENSMUSG00000045294	ENSMUSG00000026728
ENSMUSG00000032293	TN_male				ENSMUSG00000032293	ENSMUSG00000024975	ENSMUSG00000045382	ENSMUSG00000026748
ENSMUSG00000032310	TN_male				ENSMUSG00000032310	ENSMUSG00000024978	ENSMUSG00000045394	ENSMUSG00000026749
ENSMUSG00000032328	TN_male				ENSMUSG00000032328	ENSMUSG00000024981	ENSMUSG00000045438	ENSMUSG00000026768
ENSMUSG00000032334	TN_male				ENSMUSG00000032334	ENSMUSG00000024987	ENSMUSG00000045775	ENSMUSG00000026781
ENSMUSG00000032349	TN_male				ENSMUSG00000032349	ENSMUSG00000024989	ENSMUSG00000045790	ENSMUSG00000026796
ENSMUSG00000032359	TN_male				ENSMUSG00000032359	ENSMUSG00000024990	ENSMUSG00000045827	ENSMUSG00000026817
ENSMUSG00000032366	TN_male				ENSMUSG00000032366	ENSMUSG00000024998	ENSMUSG00000046598	ENSMUSG00000026822
ENSMUSG00000032369	TN_male				ENSMUSG00000032369	ENSMUSG00000025003	ENSMUSG00000046718	ENSMUSG00000026831
ENSMUSG00000032372	TN_male				ENSMUSG00000032372	ENSMUSG00000025004	ENSMUSG00000046879	ENSMUSG00000026837
ENSMUSG00000032418	TN_male				ENSMUSG00000032418	ENSMUSG00000025014	ENSMUSG00000047139	ENSMUSG00000026839
ENSMUSG00000032440	TN_male				ENSMUSG00000032440	ENSMUSG00000025017	ENSMUSG00000047459	ENSMUSG00000026840
ENSMUSG00000032485	TN_male				ENSMUSG00000032485	ENSMUSG00000025036	ENSMUSG00000047492	ENSMUSG00000026848
ENSMUSG00000032525	TN_male				ENSMUSG00000032525	ENSMUSG00000025037	ENSMUSG00000047617	ENSMUSG00000026866
ENSMUSG00000032548	TN_male				ENSMUSG00000032548	ENSMUSG00000025058	ENSMUSG00000047735	ENSMUSG00000026872
ENSMUSG00000032554	TN_male				ENSMUSG00000032554	ENSMUSG00000025068	ENSMUSG00000047797	ENSMUSG00000026879
ENSMUSG00000032561	TN_male				ENSMUSG00000032561	ENSMUSG00000025069	ENSMUSG00000047945	ENSMUSG00000026883
ENSMUSG00000032562	TN_male				ENSMUSG00000032562	ENSMUSG00000025075	ENSMUSG00000047963	ENSMUSG00000026938
ENSMUSG00000032575	TN_male				ENSMUSG00000032575	ENSMUSG00000025137	ENSMUSG00000048022	ENSMUSG00000026956
ENSMUSG00000032740	TN_male				ENSMUSG00000032740	ENSMUSG00000025142	ENSMUSG00000048126	ENSMUSG00000026958
ENSMUSG00000032816	TN_male				ENSMUSG00000032816	ENSMUSG00000025150	ENSMUSG00000048368	ENSMUSG00000026981
ENSMUSG00000032898	TN_male				ENSMUSG00000032898	ENSMUSG00000025153	ENSMUSG00000048489	ENSMUSG00000027048
ENSMUSG00000033022	TN_male				ENSMUSG00000033022	ENSMUSG00000025165	ENSMUSG00000048550	ENSMUSG00000027087
ENSMUSG00000033105	TN_male				ENSMUSG00000033105	ENSMUSG00000025175	ENSMUSG00000049044	ENSMUSG00000027111
ENSMUSG00000033114	TN_male				ENSMUSG00000033114	ENSMUSG00000025176	ENSMUSG00000049086	ENSMUSG00000027160
ENSMUSG00000033256	TN_male				ENSMUSG00000033256	ENSMUSG00000025190	ENSMUSG00000049091	ENSMUSG00000027201
ENSMUSG00000033295	TN_male				ENSMUSG00000033295	ENSMUSG00000025196	ENSMUSG00000049103	ENSMUSG00000027204
ENSMUSG00000033308	TN_male				ENSMUSG00000033308	ENSMUSG00000025197	ENSMUSG00000049115	ENSMUSG00000027227
ENSMUSG00000033389	TN_male				ENSMUSG00000033389	ENSMUSG00000025200	ENSMUSG00000049382	ENSMUSG00000027239
ENSMUSG00000033416	TN_male				ENSMUSG00000033416	ENSMUSG00000025203	ENSMUSG00000049404	ENSMUSG00000027249
ENSMUSG00000033427	TN_male				ENSMUSG00000033427	ENSMUSG00000025204	ENSMUSG00000049580	ENSMUSG00000027293
ENSMUSG00000033533	TN_male				ENSMUSG00000033533	ENSMUSG00000025207	ENSMUSG00000049588	ENSMUSG00000027309
ENSMUSG00000033538	TN_male				ENSMUSG00000033538	ENSMUSG00000025232	ENSMUSG00000049685	ENSMUSG00000027315
ENSMUSG00000033579	TN_male				ENSMUSG00000033579	ENSMUSG00000025279	ENSMUSG00000049723	ENSMUSG00000027332
ENSMUSG00000033594	TN_male				ENSMUSG00000033594	ENSMUSG00000025287	ENSMUSG00000049775	ENSMUSG00000027367
ENSMUSG00000033610	TN_male				ENSMUSG00000033610	ENSMUSG00000025289	ENSMUSG00000050144	ENSMUSG00000027398
ENSMUSG00000033685	TN_male				ENSMUSG00000033685	ENSMUSG00000025317	ENSMUSG00000050335	ENSMUSG00000027408
ENSMUSG00000033688	TN_male				ENSMUSG00000033688	ENSMUSG00000025351	ENSMUSG00000050359	ENSMUSG00000027435
ENSMUSG00000033701	TN_male				ENSMUSG00000033701	ENSMUSG00000025362	ENSMUSG00000050423	ENSMUSG00000027459
ENSMUSG00000033831	TN_male				ENSMUSG00000033831	ENSMUSG00000025366	ENSMUSG00000050440	ENSMUSG00000027499
ENSMUSG00000033860	TN_male				ENSMUSG00000033860	ENSMUSG00000025393	ENSMUSG00000050541	ENSMUSG00000027506
ENSMUSG00000033967	TN_male				ENSMUSG00000033967	ENSMUSG00000025396	ENSMUSG00000050578	ENSMUSG00000027513
ENSMUSG00000033998	TN_male				ENSMUSG00000033998	ENSMUSG00000025422	ENSMUSG00000051154	ENSMUSG00000027523
ENSMUSG00000034006	TN_male				ENSMUSG00000034006	ENSMUSG00000025466	ENSMUSG00000051225	ENSMUSG00000027533
ENSMUSG00000034205	TN_male				ENSMUSG00000034205	ENSMUSG00000025477	ENSMUSG00000051314	ENSMUSG00000027540
ENSMUSG00000034220	TN_male				ENSMUSG00000034220	ENSMUSG00000025479	ENSMUSG00000051439	ENSMUSG00000027546
ENSMUSG00000034255	TN_male				ENSMUSG00000034255	ENSMUSG00000025481	ENSMUSG00000051716	ENSMUSG00000027555
ENSMUSG00000034371	TN_male				ENSMUSG00000034371	ENSMUSG00000025494	ENSMUSG00000052133	ENSMUSG00000027559
ENSMUSG00000034435	TN_male				ENSMUSG00000034435	ENSMUSG00000025504	ENSMUSG00000052151	ENSMUSG00000027562
ENSMUSG00000034456	TN_male				ENSMUSG00000034456	ENSMUSG00000025508	ENSMUSG00000052336	ENSMUSG00000027597
ENSMUSG00000034463	TN_male				ENSMUSG00000034463	ENSMUSG00000025510	ENSMUSG00000052562	ENSMUSG00000027605
ENSMUSG00000034528	TN_male				ENSMUSG00000034528	ENSMUSG00000025525	ENSMUSG00000052656	ENSMUSG00000027613
ENSMUSG00000034593	TN_male				ENSMUSG00000034593	ENSMUSG00000025532	ENSMUSG00000052914	ENSMUSG00000027620
ENSMUSG00000034634	TN_male				ENSMUSG00000034634	ENSMUSG00000025533	ENSMUSG00000052974	ENSMUSG00000027646
ENSMUSG00000034785	TN_male				ENSMUSG00000034785	ENSMUSG00000025544	ENSMUSG00000053175	ENSMUSG00000027656
ENSMUSG00000034853	TN_male				ENSMUSG00000034853	ENSMUSG00000025579	ENSMUSG00000053279	ENSMUSG00000027690
ENSMUSG00000034868	TN_male				ENSMUSG00000034868	ENSMUSG00000025584	ENSMUSG00000053886	ENSMUSG00000027712
ENSMUSG00000034889	TN_male				ENSMUSG00000034889	ENSMUSG00000025586	ENSMUSG00000053898	ENSMUSG00000027750
ENSMUSG00000034891	TN_male				ENSMUSG00000034891	ENSMUSG00000025648	ENSMUSG00000054263	ENSMUSG00000027761
ENSMUSG00000034908	TN_male				ENSMUSG00000034908	ENSMUSG00000025728	ENSMUSG00000054364	ENSMUSG00000027762
ENSMUSG00000034947	TN_male				ENSMUSG00000034947	ENSMUSG00000025757	ENSMUSG00000054630	ENSMUSG00000027782
ENSMUSG00000034994	TN_male				ENSMUSG00000034994	ENSMUSG00000025790	ENSMUSG00000054863	ENSMUSG00000027801
ENSMUSG00000035186	TN_male				ENSMUSG00000035186	ENSMUSG00000025794	ENSMUSG00000055235	ENSMUSG00000027823
ENSMUSG00000035242	TN_male				ENSMUSG00000035242	ENSMUSG00000025804	ENSMUSG00000055301	ENSMUSG00000027831
ENSMUSG00000035248	TN_male				ENSMUSG00000035248	ENSMUSG00000025813	ENSMUSG00000055447	ENSMUSG00000027848
ENSMUSG00000035373	TN_male				ENSMUSG00000035373	ENSMUSG00000025815	ENSMUSG00000055675	ENSMUSG00000027870
ENSMUSG00000035385	TN_male				ENSMUSG00000035385	ENSMUSG00000025856	ENSMUSG00000055730	ENSMUSG00000027938
ENSMUSG00000035439	TN_male				ENSMUSG00000035439	ENSMUSG00000025862	ENSMUSG00000056025	ENSMUSG00000027947
ENSMUSG00000035493	TN_male				ENSMUSG00000035493	ENSMUSG00000025875	ENSMUSG00000056035	ENSMUSG00000027952
ENSMUSG00000035530	TN_male				ENSMUSG00000035530	ENSMUSG00000025887	ENSMUSG00000056054	ENSMUSG00000027953
ENSMUSG00000035578	TN_male				ENSMUSG00000035578	ENSMUSG00000025912	ENSMUSG00000056121	ENSMUSG00000027955
ENSMUSG00000035637	TN_male				ENSMUSG00000035637	ENSMUSG00000025934	ENSMUSG00000056131	ENSMUSG00000027961
ENSMUSG00000035775	TN_male				ENSMUSG00000035775	ENSMUSG00000025937	ENSMUSG00000056201	ENSMUSG00000027993
ENSMUSG00000035863	TN_male				ENSMUSG00000035863	ENSMUSG00000025980	ENSMUSG00000056665	ENSMUSG00000027995
ENSMUSG00000036006	TN_male				ENSMUSG00000036006	ENSMUSG00000025991	ENSMUSG00000056973	ENSMUSG00000028001
ENSMUSG00000036040	TN_male				ENSMUSG00000036040	ENSMUSG00000025993	ENSMUSG00000056978	ENSMUSG00000028007
ENSMUSG00000036067	TN_male				ENSMUSG00000036067	ENSMUSG00000026024	ENSMUSG00000057103	ENSMUSG00000028019
ENSMUSG00000036078	TN_male				ENSMUSG00000036078	ENSMUSG00000026042	ENSMUSG00000057400	ENSMUSG00000028024
ENSMUSG00000036110	TN_male				ENSMUSG00000036110	ENSMUSG00000026043	ENSMUSG00000057465	ENSMUSG00000028059
ENSMUSG00000036138	TN_male				ENSMUSG00000036138	ENSMUSG00000026073	ENSMUSG00000057554	ENSMUSG00000028063
ENSMUSG00000036151	TN_male				ENSMUSG00000036151	ENSMUSG00000026095	ENSMUSG00000057614	ENSMUSG00000028076
ENSMUSG00000036256	TN_male				ENSMUSG00000036256	ENSMUSG00000026170	ENSMUSG00000057666	ENSMUSG00000028088
ENSMUSG00000036278	TN_male				ENSMUSG00000036278	ENSMUSG00000026189	ENSMUSG00000057738	ENSMUSG00000028108
ENSMUSG00000036390	TN_male				ENSMUSG00000036390	ENSMUSG00000026193	ENSMUSG00000058207	ENSMUSG00000028111
ENSMUSG00000036446	TN_male				ENSMUSG00000036446	ENSMUSG00000026196	ENSMUSG00000058454	ENSMUSG00000028138
ENSMUSG00000036503	TN_male				ENSMUSG00000036503	ENSMUSG00000026202	ENSMUSG00000058523	ENSMUSG00000028158
ENSMUSG00000036545	TN_male				ENSMUSG00000036545	ENSMUSG00000026211	ENSMUSG00000058672	ENSMUSG00000028167
ENSMUSG00000036594	TN_male				ENSMUSG00000036594	ENSMUSG00000026223	ENSMUSG00000059060	ENSMUSG00000028177
ENSMUSG00000036834	TN_male				ENSMUSG00000036834	ENSMUSG00000026270	ENSMUSG00000059291	ENSMUSG00000028179
ENSMUSG00000036887	TN_male				ENSMUSG00000036887	ENSMUSG00000026271	ENSMUSG00000059481	ENSMUSG00000028186
ENSMUSG00000036896	TN_male				ENSMUSG00000036896	ENSMUSG00000026272	ENSMUSG00000059743	ENSMUSG00000028195
ENSMUSG00000036905	TN_male				ENSMUSG00000036905	ENSMUSG00000026278	ENSMUSG00000059895	ENSMUSG00000028249
ENSMUSG00000037031	TN_male				ENSMUSG00000037031	ENSMUSG00000026295	ENSMUSG00000060036	ENSMUSG00000028278
ENSMUSG00000037035	TN_male				ENSMUSG00000037035	ENSMUSG00000026307	ENSMUSG00000060459	ENSMUSG00000028307
ENSMUSG00000037060	TN_male				ENSMUSG00000037060	ENSMUSG00000026335	ENSMUSG00000060591	ENSMUSG00000028359
ENSMUSG00000037071	TN_male				ENSMUSG00000037071	ENSMUSG00000026344	ENSMUSG00000060613	ENSMUSG00000028364
ENSMUSG00000037072	TN_male				ENSMUSG00000037072	ENSMUSG00000026348	ENSMUSG00000060802	ENSMUSG00000028369
ENSMUSG00000037095	TN_male				ENSMUSG00000037095	ENSMUSG00000026355	ENSMUSG00000060803	ENSMUSG00000028378
ENSMUSG00000037139	TN_male				ENSMUSG00000037139	ENSMUSG00000026360	ENSMUSG00000060807	ENSMUSG00000028383
ENSMUSG00000037196	TN_male				ENSMUSG00000037196	ENSMUSG00000026368	ENSMUSG00000060938	ENSMUSG00000028393
ENSMUSG00000037234	TN_male				ENSMUSG00000037234	ENSMUSG00000026387	ENSMUSG00000060961	ENSMUSG00000028427
ENSMUSG00000037254	TN_male				ENSMUSG00000037254	ENSMUSG00000026393	ENSMUSG00000061477	ENSMUSG00000028434
ENSMUSG00000037313	TN_male				ENSMUSG00000037313	ENSMUSG00000026395	ENSMUSG00000061540	ENSMUSG00000028457
ENSMUSG00000037331	TN_male				ENSMUSG00000037331	ENSMUSG00000026405	ENSMUSG00000061808	ENSMUSG00000028479
ENSMUSG00000037411	TN_male				ENSMUSG00000037411	ENSMUSG00000026417	ENSMUSG00000061959	ENSMUSG00000028494
ENSMUSG00000037440	TN_male				ENSMUSG00000037440	ENSMUSG00000026421	ENSMUSG00000062006	ENSMUSG00000028495
ENSMUSG00000037499	TN_male				ENSMUSG00000037499	ENSMUSG00000026426	ENSMUSG00000062054	ENSMUSG00000028517
ENSMUSG00000037542	TN_male				ENSMUSG00000037542	ENSMUSG00000026429	ENSMUSG00000062181	ENSMUSG00000028527
ENSMUSG00000037573	TN_male				ENSMUSG00000037573	ENSMUSG00000026473	ENSMUSG00000062624	ENSMUSG00000028553
ENSMUSG00000037613	TN_male				ENSMUSG00000037613	ENSMUSG00000026475	ENSMUSG00000062729	ENSMUSG00000028555
ENSMUSG00000037628	TN_male				ENSMUSG00000037628	ENSMUSG00000026479	ENSMUSG00000062753	ENSMUSG00000028557
ENSMUSG00000037686	TN_male				ENSMUSG00000037686	ENSMUSG00000026480	ENSMUSG00000062908	ENSMUSG00000028634
ENSMUSG00000037706	TN_male				ENSMUSG00000037706	ENSMUSG00000026489	ENSMUSG00000062960	ENSMUSG00000028646
ENSMUSG00000037742	TN_male				ENSMUSG00000037742	ENSMUSG00000026494	ENSMUSG00000062991	ENSMUSG00000028664
ENSMUSG00000037780	TN_male				ENSMUSG00000037780	ENSMUSG00000026495	ENSMUSG00000063229	ENSMUSG00000028671
ENSMUSG00000037813	TN_male				ENSMUSG00000037813	ENSMUSG00000026502	ENSMUSG00000063232	ENSMUSG00000028712
ENSMUSG00000037820	TN_male				ENSMUSG00000037820	ENSMUSG00000026509	ENSMUSG00000063275	ENSMUSG00000028713
ENSMUSG00000037902	TN_male				ENSMUSG00000037902	ENSMUSG00000026535	ENSMUSG00000063354	ENSMUSG00000028716
ENSMUSG00000037940	TN_male				ENSMUSG00000037940	ENSMUSG00000026547	ENSMUSG00000064267	ENSMUSG00000028737
ENSMUSG00000037953	TN_male				ENSMUSG00000037953	ENSMUSG00000026568	ENSMUSG00000064294	ENSMUSG00000028743
ENSMUSG00000038092	TN_male				ENSMUSG00000038092	ENSMUSG00000026574	ENSMUSG00000066072	ENSMUSG00000028756
ENSMUSG00000038132	TN_male				ENSMUSG00000038132	ENSMUSG00000026576	ENSMUSG00000066153	ENSMUSG00000028798
ENSMUSG00000038135	TN_male				ENSMUSG00000038135	ENSMUSG00000026579	ENSMUSG00000066154	ENSMUSG00000028826
ENSMUSG00000038224	TN_male				ENSMUSG00000038224	ENSMUSG00000026580	ENSMUSG00000066366	ENSMUSG00000028849
ENSMUSG00000038233	TN_male				ENSMUSG00000038233	ENSMUSG00000026586	ENSMUSG00000066438	ENSMUSG00000028859
ENSMUSG00000038267	TN_male				ENSMUSG00000038267	ENSMUSG00000026614	ENSMUSG00000066441	ENSMUSG00000028873
ENSMUSG00000038268	TN_male				ENSMUSG00000038268	ENSMUSG00000026620	ENSMUSG00000066477	ENSMUSG00000028936
ENSMUSG00000038375	TN_male				ENSMUSG00000038375	ENSMUSG00000026621	ENSMUSG00000067219	ENSMUSG00000028957
ENSMUSG00000038400	TN_male				ENSMUSG00000038400	ENSMUSG00000026623	ENSMUSG00000068011	ENSMUSG00000028970
ENSMUSG00000038451	TN_male				ENSMUSG00000038451	ENSMUSG00000026626	ENSMUSG00000068037	ENSMUSG00000028976
ENSMUSG00000038508	TN_male				ENSMUSG00000038508	ENSMUSG00000026628	ENSMUSG00000068086	ENSMUSG00000028979
ENSMUSG00000038527	TN_male				ENSMUSG00000038527	ENSMUSG00000026639	ENSMUSG00000068220	ENSMUSG00000029003
ENSMUSG00000038552	TN_male				ENSMUSG00000038552	ENSMUSG00000026655	ENSMUSG00000068762	ENSMUSG00000029094
ENSMUSG00000038599	TN_male				ENSMUSG00000038599	ENSMUSG00000026675	ENSMUSG00000069170	ENSMUSG00000029096
ENSMUSG00000038607	TN_male				ENSMUSG00000038607	ENSMUSG00000026676	ENSMUSG00000069324	ENSMUSG00000029102
ENSMUSG00000038612	TN_male				ENSMUSG00000038612	ENSMUSG00000026678	ENSMUSG00000069515	ENSMUSG00000029153
ENSMUSG00000038623	TN_male				ENSMUSG00000038623	ENSMUSG00000026688	ENSMUSG00000069516	ENSMUSG00000029161
ENSMUSG00000038642	TN_male				ENSMUSG00000038642	ENSMUSG00000026691	ENSMUSG00000069631	ENSMUSG00000029162
ENSMUSG00000038668	TN_male				ENSMUSG00000038668	ENSMUSG00000026692	ENSMUSG00000069805	ENSMUSG00000029163
ENSMUSG00000038754	TN_male				ENSMUSG00000038754	ENSMUSG00000026715	ENSMUSG00000069922	ENSMUSG00000029166
ENSMUSG00000038776	TN_male				ENSMUSG00000038776	ENSMUSG00000026727	ENSMUSG00000070323	ENSMUSG00000029167
ENSMUSG00000038831	TN_male				ENSMUSG00000038831	ENSMUSG00000026728	ENSMUSG00000070348	ENSMUSG00000029192
ENSMUSG00000038975	TN_male				ENSMUSG00000038975	ENSMUSG00000026748	ENSMUSG00000070407	ENSMUSG00000029195
ENSMUSG00000039092	TN_male				ENSMUSG00000039092	ENSMUSG00000026749	ENSMUSG00000070436	ENSMUSG00000029247
ENSMUSG00000039105	TN_male				ENSMUSG00000039105	ENSMUSG00000026819	ENSMUSG00000070644	ENSMUSG00000029249
ENSMUSG00000039131	TN_male				ENSMUSG00000039131	ENSMUSG00000026822	ENSMUSG00000070645	ENSMUSG00000029260
ENSMUSG00000039195	TN_male				ENSMUSG00000039195	ENSMUSG00000026831	ENSMUSG00000070690	ENSMUSG00000029269
ENSMUSG00000039196	TN_male				ENSMUSG00000039196	ENSMUSG00000026837	ENSMUSG00000070704	ENSMUSG00000029273
ENSMUSG00000039202	TN_male				ENSMUSG00000039202	ENSMUSG00000026839	ENSMUSG00000071177	ENSMUSG00000029298
ENSMUSG00000039218	TN_male				ENSMUSG00000039218	ENSMUSG00000026840	ENSMUSG00000071178	ENSMUSG00000029304
ENSMUSG00000039239	TN_male				ENSMUSG00000039239	ENSMUSG00000026853	ENSMUSG00000071470	ENSMUSG00000029309
ENSMUSG00000039252	TN_male				ENSMUSG00000039252	ENSMUSG00000026858	ENSMUSG00000071551	ENSMUSG00000029322
ENSMUSG00000039364	TN_male				ENSMUSG00000039364	ENSMUSG00000026866	ENSMUSG00000071713	ENSMUSG00000029368
ENSMUSG00000039382	TN_male				ENSMUSG00000039382	ENSMUSG00000026879	ENSMUSG00000072115	ENSMUSG00000029369
ENSMUSG00000039405	TN_male				ENSMUSG00000039405	ENSMUSG00000026938	ENSMUSG00000072849	ENSMUSG00000029380
ENSMUSG00000039457	TN_male				ENSMUSG00000039457	ENSMUSG00000026956	ENSMUSG00000072949	ENSMUSG00000029381
ENSMUSG00000039519	TN_male				ENSMUSG00000039519	ENSMUSG00000026958	ENSMUSG00000073155	ENSMUSG00000029405
ENSMUSG00000039533	TN_male				ENSMUSG00000039533	ENSMUSG00000026975	ENSMUSG00000073460	ENSMUSG00000029445
ENSMUSG00000039542	TN_male				ENSMUSG00000039542	ENSMUSG00000026981	ENSMUSG00000073599	ENSMUSG00000029455
ENSMUSG00000039648	TN_male				ENSMUSG00000039648	ENSMUSG00000026991	ENSMUSG00000073842	ENSMUSG00000029467
ENSMUSG00000039693	TN_male				ENSMUSG00000039693	ENSMUSG00000027015	ENSMUSG00000074115	ENSMUSG00000029470
ENSMUSG00000039809	TN_male				ENSMUSG00000039809	ENSMUSG00000027016	ENSMUSG00000074183	ENSMUSG00000029482
ENSMUSG00000039879	TN_male				ENSMUSG00000039879	ENSMUSG00000027048	ENSMUSG00000074240	ENSMUSG00000029499
ENSMUSG00000039886	TN_male				ENSMUSG00000039886	ENSMUSG00000027075	ENSMUSG00000074254	ENSMUSG00000029512
ENSMUSG00000039976	TN_male				ENSMUSG00000039976	ENSMUSG00000027087	ENSMUSG00000074280	ENSMUSG00000029552
ENSMUSG00000039981	TN_male				ENSMUSG00000039981	ENSMUSG00000027160	ENSMUSG00000074373	ENSMUSG00000029580
ENSMUSG00000040006	TN_male				ENSMUSG00000040006	ENSMUSG00000027180	ENSMUSG00000074604	ENSMUSG00000029597
ENSMUSG00000040017	TN_male				ENSMUSG00000040017	ENSMUSG00000027188	ENSMUSG00000074768	ENSMUSG00000029650
ENSMUSG00000040026	TN_male				ENSMUSG00000040026	ENSMUSG00000027204	ENSMUSG00000074800	ENSMUSG00000029661
ENSMUSG00000040111	TN_male				ENSMUSG00000040111	ENSMUSG00000027215	ENSMUSG00000074882	ENSMUSG00000029675
ENSMUSG00000040134	TN_male				ENSMUSG00000040134	ENSMUSG00000027227	ENSMUSG00000075706	ENSMUSG00000029695
ENSMUSG00000040181	TN_male				ENSMUSG00000040181	ENSMUSG00000027239	ENSMUSG00000076431	ENSMUSG00000029718
ENSMUSG00000040212	TN_male				ENSMUSG00000040212	ENSMUSG00000027249	ENSMUSG00000076441	ENSMUSG00000029722
ENSMUSG00000040213	TN_male				ENSMUSG00000040213	ENSMUSG00000027261	ENSMUSG00000076613	ENSMUSG00000029752
ENSMUSG00000040229	TN_male				ENSMUSG00000040229	ENSMUSG00000027293	ENSMUSG00000076617	ENSMUSG00000029763
ENSMUSG00000040329	TN_male				ENSMUSG00000040329	ENSMUSG00000027313	ENSMUSG00000078650	ENSMUSG00000029802
ENSMUSG00000040412	TN_male				ENSMUSG00000040412	ENSMUSG00000027332	ENSMUSG00000078672	ENSMUSG00000029810
ENSMUSG00000040413	TN_male				ENSMUSG00000040413	ENSMUSG00000027333	ENSMUSG00000078683	ENSMUSG00000029816
ENSMUSG00000040481	TN_male				ENSMUSG00000040481	ENSMUSG00000027360	ENSMUSG00000078963	ENSMUSG00000029822
ENSMUSG00000040557	TN_male				ENSMUSG00000040557	ENSMUSG00000027367	ENSMUSG00000078964	ENSMUSG00000029925
ENSMUSG00000040564	TN_male				ENSMUSG00000040564	ENSMUSG00000027408	ENSMUSG00000079015	ENSMUSG00000029998
ENSMUSG00000040699	TN_male				ENSMUSG00000040699	ENSMUSG00000027439	ENSMUSG00000079057	ENSMUSG00000030022
ENSMUSG00000040713	TN_male				ENSMUSG00000040713	ENSMUSG00000027447	ENSMUSG00000079164	ENSMUSG00000030036
ENSMUSG00000040722	TN_male				ENSMUSG00000040722	ENSMUSG00000027452	ENSMUSG00000079293	ENSMUSG00000030057
ENSMUSG00000040747	TN_male				ENSMUSG00000040747	ENSMUSG00000027459	ENSMUSG00000079523	ENSMUSG00000030062
ENSMUSG00000040794	TN_male				ENSMUSG00000040794	ENSMUSG00000027472	ENSMUSG00000081049	ENSMUSG00000030067
ENSMUSG00000040820	TN_male				ENSMUSG00000040820	ENSMUSG00000027475	ENSMUSG00000081169	ENSMUSG00000030084
ENSMUSG00000041012	TN_male				ENSMUSG00000041012	ENSMUSG00000027490	ENSMUSG00000082141	ENSMUSG00000030087
ENSMUSG00000041189	TN_male				ENSMUSG00000041189	ENSMUSG00000027496	ENSMUSG00000083863	ENSMUSG00000030088
ENSMUSG00000041220	TN_male				ENSMUSG00000041220	ENSMUSG00000027499	ENSMUSG00000085148	ENSMUSG00000030095
ENSMUSG00000041237	TN_male				ENSMUSG00000041237	ENSMUSG00000027502	ENSMUSG00000085211	ENSMUSG00000030108
ENSMUSG00000041420	TN_male				ENSMUSG00000041420	ENSMUSG00000027506	ENSMUSG00000085468	ENSMUSG00000030109
ENSMUSG00000041571	TN_male				ENSMUSG00000041571	ENSMUSG00000027533	ENSMUSG00000087382	ENSMUSG00000030142
ENSMUSG00000041577	TN_male				ENSMUSG00000041577	ENSMUSG00000027536	ENSMUSG00000087470	ENSMUSG00000030168
ENSMUSG00000041653	TN_male				ENSMUSG00000041653	ENSMUSG00000027544	ENSMUSG00000087579	ENSMUSG00000030170
ENSMUSG00000041698	TN_male				ENSMUSG00000041698	ENSMUSG00000027546	ENSMUSG00000089678	ENSMUSG00000030208
ENSMUSG00000041736	TN_male				ENSMUSG00000041736	ENSMUSG00000027555	ENSMUSG00000090213	ENSMUSG00000030218
ENSMUSG00000041798	TN_male				ENSMUSG00000041798	ENSMUSG00000027559	ENSMUSG00000090555	ENSMUSG00000030220
ENSMUSG00000041828	TN_male				ENSMUSG00000041828	ENSMUSG00000027577	ENSMUSG00000090817	ENSMUSG00000030236
ENSMUSG00000041959	TN_male				ENSMUSG00000041959	ENSMUSG00000027589	ENSMUSG00000093661	ENSMUSG00000030244
ENSMUSG00000042010	TN_male				ENSMUSG00000042010	ENSMUSG00000027597	ENSMUSG00000093674	ENSMUSG00000030246
ENSMUSG00000042041	TN_male				ENSMUSG00000042041	ENSMUSG00000027605	ENSMUSG00000094091	ENSMUSG00000030278
ENSMUSG00000042354	TN_male				ENSMUSG00000042354	ENSMUSG00000027610	ENSMUSG00000094793	ENSMUSG00000030302
ENSMUSG00000042579	TN_male				ENSMUSG00000042579	ENSMUSG00000027613	ENSMUSG00000094806	ENSMUSG00000030304
ENSMUSG00000042644	TN_male				ENSMUSG00000042644	ENSMUSG00000027630	ENSMUSG00000094948	ENSMUSG00000030342
ENSMUSG00000042682	TN_male				ENSMUSG00000042682	ENSMUSG00000027646	ENSMUSG00000096145	ENSMUSG00000030359
ENSMUSG00000042712	TN_male				ENSMUSG00000042712	ENSMUSG00000027656	ENSMUSG00000096210	ENSMUSG00000030365
ENSMUSG00000042842	TN_male				ENSMUSG00000042842	ENSMUSG00000027673	ENSMUSG00000096956	ENSMUSG00000030378
ENSMUSG00000042988	TN_male				ENSMUSG00000042988	ENSMUSG00000027690	ENSMUSG00000097336	ENSMUSG00000030382
ENSMUSG00000043067	TN_male				ENSMUSG00000043067	ENSMUSG00000027712	ENSMUSG00000097730	ENSMUSG00000030432
ENSMUSG00000043284	TN_male				ENSMUSG00000043284	ENSMUSG00000027750	ENSMUSG00000100039	ENSMUSG00000030536
ENSMUSG00000043789	TN_male				ENSMUSG00000043789	ENSMUSG00000027761	ENSMUSG00000100094	ENSMUSG00000030541
ENSMUSG00000043895	TN_male				ENSMUSG00000043895	ENSMUSG00000027762	ENSMUSG00000102615	ENSMUSG00000030545
ENSMUSG00000044005	TN_male				ENSMUSG00000044005	ENSMUSG00000027765	ENSMUSG00000103711	ENSMUSG00000030555
ENSMUSG00000044254	TN_male				ENSMUSG00000044254	ENSMUSG00000027801	ENSMUSG00000106019	ENSMUSG00000030560
ENSMUSG00000044708	TN_male				ENSMUSG00000044708	ENSMUSG00000027803	ENSMUSG00000108822	ENSMUSG00000030579
ENSMUSG00000044748	TN_male				ENSMUSG00000044748	ENSMUSG00000027809	ENSMUSG00000109089	ENSMUSG00000030591
ENSMUSG00000044783	TN_male				ENSMUSG00000044783	ENSMUSG00000027848	ENSMUSG00000109141	ENSMUSG00000030603
ENSMUSG00000044811	TN_male				ENSMUSG00000044811	ENSMUSG00000027859	ENSMUSG00000109325	ENSMUSG00000030605
ENSMUSG00000044827	TN_male				ENSMUSG00000044827	ENSMUSG00000027864	ENSMUSG00000109473	ENSMUSG00000030630
ENSMUSG00000045275	TN_male				ENSMUSG00000045275	ENSMUSG00000027870	ENSMUSG00000109764	ENSMUSG00000030654
ENSMUSG00000045284	TN_male				ENSMUSG00000045284	ENSMUSG00000027871	ENSMUSG00000109901	ENSMUSG00000030659
ENSMUSG00000045294	TN_male				ENSMUSG00000045294	ENSMUSG00000027875	ENSMUSG00000111282	ENSMUSG00000030681
ENSMUSG00000045394	TN_male				ENSMUSG00000045394	ENSMUSG00000027884	ENSMUSG00000111740	ENSMUSG00000030682
ENSMUSG00000045410	TN_male				ENSMUSG00000045410	ENSMUSG00000027900	ENSMUSG00000113063	ENSMUSG00000030707
ENSMUSG00000045775	TN_male				ENSMUSG00000045775	ENSMUSG00000027952	ENSMUSG00000113543	ENSMUSG00000030711
ENSMUSG00000045776	TN_male				ENSMUSG00000045776	ENSMUSG00000027955	ENSMUSG00000114828	ENSMUSG00000030737
ENSMUSG00000045826	TN_male				ENSMUSG00000045826	ENSMUSG00000027961	ENSMUSG00000115992	ENSMUSG00000030744
ENSMUSG00000045827	TN_male				ENSMUSG00000045827	ENSMUSG00000027962	ENSMUSG00000116472	ENSMUSG00000030747
ENSMUSG00000046223	TN_male				ENSMUSG00000046223	ENSMUSG00000027993	ENSMUSG00000118516	ENSMUSG00000030762
ENSMUSG00000046402	TN_male				ENSMUSG00000046402	ENSMUSG00000027995	ENSMUSG00000120226	ENSMUSG00000030772
ENSMUSG00000046598	TN_male				ENSMUSG00000046598	ENSMUSG00000028001	ENSMUSG00000120337	ENSMUSG00000030789
ENSMUSG00000046687	TN_male				ENSMUSG00000046687	ENSMUSG00000028019	ENSMUSG00000121034	ENSMUSG00000030800
ENSMUSG00000046814	TN_male				ENSMUSG00000046814	ENSMUSG00000028024	ENSMUSG00000121161	ENSMUSG00000030827
ENSMUSG00000046861	TN_male				ENSMUSG00000046861	ENSMUSG00000028031	ENSMUSG00000121494	ENSMUSG00000030844
ENSMUSG00000047040	TN_male				ENSMUSG00000047040	ENSMUSG00000028040		ENSMUSG00000030861
ENSMUSG00000047139	TN_male				ENSMUSG00000047139	ENSMUSG00000028051		ENSMUSG00000030884
ENSMUSG00000047371	TN_male				ENSMUSG00000047371	ENSMUSG00000028059		ENSMUSG00000030895
ENSMUSG00000047675	TN_male				ENSMUSG00000047675	ENSMUSG00000028063		ENSMUSG00000030909
ENSMUSG00000047731	TN_male				ENSMUSG00000047731	ENSMUSG00000028064		ENSMUSG00000030934
ENSMUSG00000047797	TN_male				ENSMUSG00000047797	ENSMUSG00000028068		ENSMUSG00000030935
ENSMUSG00000047832	TN_male				ENSMUSG00000047832	ENSMUSG00000028072		ENSMUSG00000030946
ENSMUSG00000047945	TN_male				ENSMUSG00000047945	ENSMUSG00000028076		ENSMUSG00000031024
ENSMUSG00000048126	TN_male				ENSMUSG00000048126	ENSMUSG00000028081		ENSMUSG00000031059
ENSMUSG00000048222	TN_male				ENSMUSG00000048222	ENSMUSG00000028088		ENSMUSG00000031163
ENSMUSG00000048285	TN_male				ENSMUSG00000048285	ENSMUSG00000028108		ENSMUSG00000031168
ENSMUSG00000048332	TN_male				ENSMUSG00000048332	ENSMUSG00000028111		ENSMUSG00000031173
ENSMUSG00000048368	TN_male				ENSMUSG00000048368	ENSMUSG00000028132		ENSMUSG00000031253
ENSMUSG00000048376	TN_male				ENSMUSG00000048376	ENSMUSG00000028138		ENSMUSG00000031255
ENSMUSG00000048537	TN_male				ENSMUSG00000048537	ENSMUSG00000028150		ENSMUSG00000031320
ENSMUSG00000048546	TN_male				ENSMUSG00000048546	ENSMUSG00000028158		ENSMUSG00000031327
ENSMUSG00000048578	TN_male				ENSMUSG00000048578	ENSMUSG00000028167		ENSMUSG00000031328
ENSMUSG00000048612	TN_male				ENSMUSG00000048612	ENSMUSG00000028173		ENSMUSG00000031349
ENSMUSG00000048856	TN_male				ENSMUSG00000048856	ENSMUSG00000028179		ENSMUSG00000031375
ENSMUSG00000048960	TN_male				ENSMUSG00000048960	ENSMUSG00000028186		ENSMUSG00000031398
ENSMUSG00000048988	TN_male				ENSMUSG00000048988	ENSMUSG00000028218		ENSMUSG00000031400
ENSMUSG00000049091	TN_male				ENSMUSG00000049091	ENSMUSG00000028223		ENSMUSG00000031402
ENSMUSG00000049103	TN_male				ENSMUSG00000049103	ENSMUSG00000028238		ENSMUSG00000031438
ENSMUSG00000049115	TN_male				ENSMUSG00000049115	ENSMUSG00000028249		ENSMUSG00000031443
ENSMUSG00000049130	TN_male				ENSMUSG00000049130	ENSMUSG00000028278		ENSMUSG00000031444
ENSMUSG00000049382	TN_male				ENSMUSG00000049382	ENSMUSG00000028307		ENSMUSG00000031445
ENSMUSG00000049404	TN_male				ENSMUSG00000049404	ENSMUSG00000028339		ENSMUSG00000031447
ENSMUSG00000049493	TN_male				ENSMUSG00000049493	ENSMUSG00000028359		ENSMUSG00000031451
ENSMUSG00000049516	TN_male				ENSMUSG00000049516	ENSMUSG00000028364		ENSMUSG00000031453
ENSMUSG00000049517	TN_male				ENSMUSG00000049517	ENSMUSG00000028378		ENSMUSG00000031482
ENSMUSG00000049555	TN_male				ENSMUSG00000049555	ENSMUSG00000028383		ENSMUSG00000031486
ENSMUSG00000049577	TN_male				ENSMUSG00000049577	ENSMUSG00000028399		ENSMUSG00000031502
ENSMUSG00000049580	TN_male				ENSMUSG00000049580	ENSMUSG00000028427		ENSMUSG00000031503
ENSMUSG00000049588	TN_male				ENSMUSG00000049588	ENSMUSG00000028434		ENSMUSG00000031517
ENSMUSG00000049723	TN_male				ENSMUSG00000049723	ENSMUSG00000028459		ENSMUSG00000031533
ENSMUSG00000049775	TN_male				ENSMUSG00000049775	ENSMUSG00000028463		ENSMUSG00000031534
ENSMUSG00000049940	TN_male				ENSMUSG00000049940	ENSMUSG00000028476		ENSMUSG00000031538
ENSMUSG00000050010	TN_male				ENSMUSG00000050010	ENSMUSG00000028479		ENSMUSG00000031586
ENSMUSG00000050144	TN_male				ENSMUSG00000050144	ENSMUSG00000028494		ENSMUSG00000031594
ENSMUSG00000050335	TN_male				ENSMUSG00000050335	ENSMUSG00000028495		ENSMUSG00000031596
ENSMUSG00000050359	TN_male				ENSMUSG00000050359	ENSMUSG00000028517		ENSMUSG00000031604
ENSMUSG00000050390	TN_male				ENSMUSG00000050390	ENSMUSG00000028518		ENSMUSG00000031613
ENSMUSG00000050423	TN_male				ENSMUSG00000050423	ENSMUSG00000028520		ENSMUSG00000031626
ENSMUSG00000050440	TN_male				ENSMUSG00000050440	ENSMUSG00000028525		ENSMUSG00000031633
ENSMUSG00000050989	TN_male				ENSMUSG00000050989	ENSMUSG00000028527		ENSMUSG00000031647
ENSMUSG00000051225	TN_male				ENSMUSG00000051225	ENSMUSG00000028553		ENSMUSG00000031659
ENSMUSG00000051314	TN_male				ENSMUSG00000051314	ENSMUSG00000028555		ENSMUSG00000031722
ENSMUSG00000051439	TN_male				ENSMUSG00000051439	ENSMUSG00000028557		ENSMUSG00000031740
ENSMUSG00000051483	TN_male				ENSMUSG00000051483	ENSMUSG00000028559		ENSMUSG00000031770
ENSMUSG00000051716	TN_male				ENSMUSG00000051716	ENSMUSG00000028603		ENSMUSG00000031788
ENSMUSG00000051748	TN_male				ENSMUSG00000051748	ENSMUSG00000028607		ENSMUSG00000031790
ENSMUSG00000052133	TN_male				ENSMUSG00000052133	ENSMUSG00000028654		ENSMUSG00000031799
ENSMUSG00000052137	TN_male				ENSMUSG00000052137	ENSMUSG00000028656		ENSMUSG00000031805
ENSMUSG00000052336	TN_male				ENSMUSG00000052336	ENSMUSG00000028664		ENSMUSG00000031844
ENSMUSG00000052428	TN_male				ENSMUSG00000052428	ENSMUSG00000028671		ENSMUSG00000031875
ENSMUSG00000052512	TN_male				ENSMUSG00000052512	ENSMUSG00000028681		ENSMUSG00000031877
ENSMUSG00000052656	TN_male				ENSMUSG00000052656	ENSMUSG00000028712		ENSMUSG00000031886
ENSMUSG00000052712	TN_male				ENSMUSG00000052712	ENSMUSG00000028713		ENSMUSG00000031906
ENSMUSG00000052974	TN_male				ENSMUSG00000052974	ENSMUSG00000028715		ENSMUSG00000031907
ENSMUSG00000053175	TN_male				ENSMUSG00000053175	ENSMUSG00000028716		ENSMUSG00000031963
ENSMUSG00000053279	TN_male				ENSMUSG00000053279	ENSMUSG00000028719		ENSMUSG00000031967
ENSMUSG00000053846	TN_male				ENSMUSG00000053846	ENSMUSG00000028737		ENSMUSG00000031980
ENSMUSG00000053897	TN_male				ENSMUSG00000053897	ENSMUSG00000028756		ENSMUSG00000031995
ENSMUSG00000053898	TN_male				ENSMUSG00000053898	ENSMUSG00000028760		ENSMUSG00000032010
ENSMUSG00000053961	TN_male				ENSMUSG00000053961	ENSMUSG00000028788		ENSMUSG00000032014
ENSMUSG00000054263	TN_male				ENSMUSG00000054263	ENSMUSG00000028826		ENSMUSG00000032018
ENSMUSG00000054422	TN_male				ENSMUSG00000054422	ENSMUSG00000028841		ENSMUSG00000032026
ENSMUSG00000054612	TN_male				ENSMUSG00000054612	ENSMUSG00000028849		ENSMUSG00000032046
ENSMUSG00000054630	TN_male				ENSMUSG00000054630	ENSMUSG00000028884		ENSMUSG00000032051
ENSMUSG00000055254	TN_male				ENSMUSG00000055254	ENSMUSG00000028936		ENSMUSG00000032066
ENSMUSG00000055312	TN_male				ENSMUSG00000055312	ENSMUSG00000028970		ENSMUSG00000032068
ENSMUSG00000055447	TN_male				ENSMUSG00000055447	ENSMUSG00000028976		ENSMUSG00000032079
ENSMUSG00000055730	TN_male				ENSMUSG00000055730	ENSMUSG00000028979		ENSMUSG00000032080
ENSMUSG00000056025	TN_male				ENSMUSG00000056025	ENSMUSG00000028996		ENSMUSG00000032081
ENSMUSG00000056035	TN_male				ENSMUSG00000056035	ENSMUSG00000029061		ENSMUSG00000032083
ENSMUSG00000056054	TN_male				ENSMUSG00000056054	ENSMUSG00000029064		ENSMUSG00000032114
ENSMUSG00000056069	TN_male				ENSMUSG00000056069	ENSMUSG00000029070		ENSMUSG00000032193
ENSMUSG00000056071	TN_male				ENSMUSG00000056071	ENSMUSG00000029071		ENSMUSG00000032207
ENSMUSG00000056121	TN_male				ENSMUSG00000056121	ENSMUSG00000029086		ENSMUSG00000032218
ENSMUSG00000056131	TN_male				ENSMUSG00000056131	ENSMUSG00000029094		ENSMUSG00000032231
ENSMUSG00000056148	TN_male				ENSMUSG00000056148	ENSMUSG00000029096		ENSMUSG00000032232
ENSMUSG00000056201	TN_male				ENSMUSG00000056201	ENSMUSG00000029102		ENSMUSG00000032238
ENSMUSG00000056501	TN_male				ENSMUSG00000056501	ENSMUSG00000029153		ENSMUSG00000032271
ENSMUSG00000056529	TN_male				ENSMUSG00000056529	ENSMUSG00000029161		ENSMUSG00000032280
ENSMUSG00000056978	TN_male				ENSMUSG00000056978	ENSMUSG00000029162		ENSMUSG00000032294
ENSMUSG00000057400	TN_male				ENSMUSG00000057400	ENSMUSG00000029163		ENSMUSG00000032300
ENSMUSG00000057465	TN_male				ENSMUSG00000057465	ENSMUSG00000029185		ENSMUSG00000032310
ENSMUSG00000057614	TN_male				ENSMUSG00000057614	ENSMUSG00000029231		ENSMUSG00000032322
ENSMUSG00000058013	TN_male				ENSMUSG00000058013	ENSMUSG00000029247		ENSMUSG00000032324
ENSMUSG00000058216	TN_male				ENSMUSG00000058216	ENSMUSG00000029260		ENSMUSG00000032328
ENSMUSG00000058298	TN_male				ENSMUSG00000058298	ENSMUSG00000029273		ENSMUSG00000032334
ENSMUSG00000058351	TN_male				ENSMUSG00000058351	ENSMUSG00000029298		ENSMUSG00000032349
ENSMUSG00000058427	TN_male				ENSMUSG00000058427	ENSMUSG00000029304		ENSMUSG00000032350
ENSMUSG00000058454	TN_male				ENSMUSG00000058454	ENSMUSG00000029309		ENSMUSG00000032359
ENSMUSG00000058715	TN_male				ENSMUSG00000058715	ENSMUSG00000029314		ENSMUSG00000032366
ENSMUSG00000059060	TN_male				ENSMUSG00000059060	ENSMUSG00000029322		ENSMUSG00000032374
ENSMUSG00000059481	TN_male				ENSMUSG00000059481	ENSMUSG00000029368		ENSMUSG00000032399
ENSMUSG00000059743	TN_male				ENSMUSG00000059743	ENSMUSG00000029369		ENSMUSG00000032418
ENSMUSG00000059895	TN_male				ENSMUSG00000059895	ENSMUSG00000029370		ENSMUSG00000032485
ENSMUSG00000059908	TN_male				ENSMUSG00000059908	ENSMUSG00000029372		ENSMUSG00000032528
ENSMUSG00000060036	TN_male				ENSMUSG00000060036	ENSMUSG00000029380		ENSMUSG00000032548
ENSMUSG00000060227	TN_male				ENSMUSG00000060227	ENSMUSG00000029414		ENSMUSG00000032554
ENSMUSG00000060317	TN_male				ENSMUSG00000060317	ENSMUSG00000029445		ENSMUSG00000032562
ENSMUSG00000060371	TN_male				ENSMUSG00000060371	ENSMUSG00000029446		ENSMUSG00000032591
ENSMUSG00000060407	TN_male				ENSMUSG00000060407	ENSMUSG00000029455		ENSMUSG00000032690
ENSMUSG00000060459	TN_male				ENSMUSG00000060459	ENSMUSG00000029468		ENSMUSG00000032802
ENSMUSG00000060591	TN_male				ENSMUSG00000060591	ENSMUSG00000029470		ENSMUSG00000032816
ENSMUSG00000060802	TN_male				ENSMUSG00000060802	ENSMUSG00000029482		ENSMUSG00000032898
ENSMUSG00000060807	TN_male				ENSMUSG00000060807	ENSMUSG00000029484		ENSMUSG00000032925
ENSMUSG00000061540	TN_male				ENSMUSG00000061540	ENSMUSG00000029499		ENSMUSG00000032966
ENSMUSG00000061808	TN_male				ENSMUSG00000061808	ENSMUSG00000029552		ENSMUSG00000033022
ENSMUSG00000061887	TN_male				ENSMUSG00000061887	ENSMUSG00000029571		ENSMUSG00000033075
ENSMUSG00000061959	TN_male				ENSMUSG00000061959	ENSMUSG00000029580		ENSMUSG00000033105
ENSMUSG00000062054	TN_male				ENSMUSG00000062054	ENSMUSG00000029597		ENSMUSG00000033107
ENSMUSG00000062410	TN_male				ENSMUSG00000062410	ENSMUSG00000029614		ENSMUSG00000033216
ENSMUSG00000062515	TN_male				ENSMUSG00000062515	ENSMUSG00000029622		ENSMUSG00000033287
ENSMUSG00000062624	TN_male				ENSMUSG00000062624	ENSMUSG00000029630		ENSMUSG00000033355
ENSMUSG00000062908	TN_male				ENSMUSG00000062908	ENSMUSG00000029651		ENSMUSG00000033427
ENSMUSG00000062991	TN_male				ENSMUSG00000062991	ENSMUSG00000029657		ENSMUSG00000033429
ENSMUSG00000063229	TN_male				ENSMUSG00000063229	ENSMUSG00000029661		ENSMUSG00000033533
ENSMUSG00000063275	TN_male				ENSMUSG00000063275	ENSMUSG00000029664		ENSMUSG00000033538
ENSMUSG00000063354	TN_male				ENSMUSG00000063354	ENSMUSG00000029718		ENSMUSG00000033576
ENSMUSG00000063406	TN_male				ENSMUSG00000063406	ENSMUSG00000029752		ENSMUSG00000033579
ENSMUSG00000063458	TN_male				ENSMUSG00000063458	ENSMUSG00000029763		ENSMUSG00000033594
ENSMUSG00000063856	TN_male				ENSMUSG00000063856	ENSMUSG00000029776		ENSMUSG00000033610
ENSMUSG00000063931	TN_male				ENSMUSG00000063931	ENSMUSG00000029802		ENSMUSG00000033685
ENSMUSG00000064294	TN_male				ENSMUSG00000064294	ENSMUSG00000029810		ENSMUSG00000033688
ENSMUSG00000064339	TN_male				ENSMUSG00000064339	ENSMUSG00000029816		ENSMUSG00000033701
ENSMUSG00000064363	TN_male				ENSMUSG00000064363	ENSMUSG00000029822		ENSMUSG00000033715
ENSMUSG00000064370	TN_male				ENSMUSG00000064370	ENSMUSG00000029843		ENSMUSG00000033831
ENSMUSG00000064373	TN_male				ENSMUSG00000064373	ENSMUSG00000029844		ENSMUSG00000033845
ENSMUSG00000066036	TN_male				ENSMUSG00000066036	ENSMUSG00000029915		ENSMUSG00000033860
ENSMUSG00000066072	TN_male				ENSMUSG00000066072	ENSMUSG00000029994		ENSMUSG00000033871
ENSMUSG00000066113	TN_male				ENSMUSG00000066113	ENSMUSG00000030008		ENSMUSG00000033898
ENSMUSG00000066153	TN_male				ENSMUSG00000066153	ENSMUSG00000030022		ENSMUSG00000033967
ENSMUSG00000066154	TN_male				ENSMUSG00000066154	ENSMUSG00000030036		ENSMUSG00000034041
ENSMUSG00000066366	TN_male				ENSMUSG00000066366	ENSMUSG00000030047		ENSMUSG00000034118
ENSMUSG00000066438	TN_male				ENSMUSG00000066438	ENSMUSG00000030057		ENSMUSG00000034127
ENSMUSG00000066440	TN_male				ENSMUSG00000066440	ENSMUSG00000030077		ENSMUSG00000034201
ENSMUSG00000066441	TN_male				ENSMUSG00000066441	ENSMUSG00000030084		ENSMUSG00000034205
ENSMUSG00000066477	TN_male				ENSMUSG00000066477	ENSMUSG00000030087		ENSMUSG00000034285
ENSMUSG00000066877	TN_male				ENSMUSG00000066877	ENSMUSG00000030088		ENSMUSG00000034371
ENSMUSG00000067656	TN_male				ENSMUSG00000067656	ENSMUSG00000030095		ENSMUSG00000034427
ENSMUSG00000068037	TN_male				ENSMUSG00000068037	ENSMUSG00000030102		ENSMUSG00000034456
ENSMUSG00000068083	TN_male				ENSMUSG00000068083	ENSMUSG00000030103		ENSMUSG00000034457
ENSMUSG00000068196	TN_male				ENSMUSG00000068196	ENSMUSG00000030104		ENSMUSG00000034463
ENSMUSG00000068220	TN_male				ENSMUSG00000068220	ENSMUSG00000030108		ENSMUSG00000034522
ENSMUSG00000068762	TN_male				ENSMUSG00000068762	ENSMUSG00000030109		ENSMUSG00000034566
ENSMUSG00000068877	TN_male				ENSMUSG00000068877	ENSMUSG00000030111		ENSMUSG00000034591
ENSMUSG00000069170	TN_male				ENSMUSG00000069170	ENSMUSG00000030122		ENSMUSG00000034612
ENSMUSG00000069324	TN_male				ENSMUSG00000069324	ENSMUSG00000030142		ENSMUSG00000034634
ENSMUSG00000069456	TN_male				ENSMUSG00000069456	ENSMUSG00000030148		ENSMUSG00000034687
ENSMUSG00000069515	TN_male				ENSMUSG00000069515	ENSMUSG00000030162		ENSMUSG00000034785
ENSMUSG00000069516	TN_male				ENSMUSG00000069516	ENSMUSG00000030168		ENSMUSG00000034807
ENSMUSG00000069662	TN_male				ENSMUSG00000069662	ENSMUSG00000030208		ENSMUSG00000034868
ENSMUSG00000069805	TN_male				ENSMUSG00000069805	ENSMUSG00000030214		ENSMUSG00000034917
ENSMUSG00000069919	TN_male				ENSMUSG00000069919	ENSMUSG00000030217		ENSMUSG00000034947
ENSMUSG00000070323	TN_male				ENSMUSG00000070323	ENSMUSG00000030218		ENSMUSG00000034993
ENSMUSG00000070348	TN_male				ENSMUSG00000070348	ENSMUSG00000030220		ENSMUSG00000034994
ENSMUSG00000070407	TN_male				ENSMUSG00000070407	ENSMUSG00000030236		ENSMUSG00000035000
ENSMUSG00000070436	TN_male				ENSMUSG00000070436	ENSMUSG00000030278		ENSMUSG00000035021
ENSMUSG00000070576	TN_male				ENSMUSG00000070576	ENSMUSG00000030298		ENSMUSG00000035031
ENSMUSG00000070645	TN_male				ENSMUSG00000070645	ENSMUSG00000030302		ENSMUSG00000035184
ENSMUSG00000070690	TN_male				ENSMUSG00000070690	ENSMUSG00000030340		ENSMUSG00000035186
ENSMUSG00000071177	TN_male				ENSMUSG00000071177	ENSMUSG00000030342		ENSMUSG00000035237
ENSMUSG00000071178	TN_male				ENSMUSG00000071178	ENSMUSG00000030359		ENSMUSG00000035357
ENSMUSG00000071715	TN_male				ENSMUSG00000071715	ENSMUSG00000030378		ENSMUSG00000035373
ENSMUSG00000071719	TN_male				ENSMUSG00000071719	ENSMUSG00000030382		ENSMUSG00000035385
ENSMUSG00000071856	TN_male				ENSMUSG00000071856	ENSMUSG00000030432		ENSMUSG00000035439
ENSMUSG00000072082	TN_male				ENSMUSG00000072082	ENSMUSG00000030491		ENSMUSG00000035493
ENSMUSG00000072115	TN_male				ENSMUSG00000072115	ENSMUSG00000030498		ENSMUSG00000035530
ENSMUSG00000072235	TN_male				ENSMUSG00000072235	ENSMUSG00000030530		ENSMUSG00000035540
ENSMUSG00000072596	TN_male				ENSMUSG00000072596	ENSMUSG00000030536		ENSMUSG00000035561
ENSMUSG00000072849	TN_male				ENSMUSG00000072849	ENSMUSG00000030538		ENSMUSG00000035621
ENSMUSG00000072889	TN_male				ENSMUSG00000072889	ENSMUSG00000030545		ENSMUSG00000035686
ENSMUSG00000073155	TN_male				ENSMUSG00000073155	ENSMUSG00000030555		ENSMUSG00000035775
ENSMUSG00000073421	TN_male				ENSMUSG00000073421	ENSMUSG00000030556		ENSMUSG00000035780
ENSMUSG00000073460	TN_male				ENSMUSG00000073460	ENSMUSG00000030560		ENSMUSG00000035811
ENSMUSG00000073563	TN_male				ENSMUSG00000073563	ENSMUSG00000030579		ENSMUSG00000035828
ENSMUSG00000073678	TN_male				ENSMUSG00000073678	ENSMUSG00000030591		ENSMUSG00000035836
ENSMUSG00000073842	TN_male				ENSMUSG00000073842	ENSMUSG00000030603		ENSMUSG00000035914
ENSMUSG00000073910	TN_male				ENSMUSG00000073910	ENSMUSG00000030605		ENSMUSG00000036006
ENSMUSG00000074115	TN_male				ENSMUSG00000074115	ENSMUSG00000030630		ENSMUSG00000036027
ENSMUSG00000074183	TN_male				ENSMUSG00000074183	ENSMUSG00000030638		ENSMUSG00000036073
ENSMUSG00000074254	TN_male				ENSMUSG00000074254	ENSMUSG00000030641		ENSMUSG00000036103
ENSMUSG00000074280	TN_male				ENSMUSG00000074280	ENSMUSG00000030654		ENSMUSG00000036110
ENSMUSG00000074373	TN_male				ENSMUSG00000074373	ENSMUSG00000030659		ENSMUSG00000036138
ENSMUSG00000074582	TN_male				ENSMUSG00000074582	ENSMUSG00000030660		ENSMUSG00000036181
ENSMUSG00000074604	TN_male				ENSMUSG00000074604	ENSMUSG00000030671		ENSMUSG00000036216
ENSMUSG00000074677	TN_male				ENSMUSG00000074677	ENSMUSG00000030681		ENSMUSG00000036256
ENSMUSG00000074768	TN_male				ENSMUSG00000074768	ENSMUSG00000030707		ENSMUSG00000036278
ENSMUSG00000074882	TN_male				ENSMUSG00000074882	ENSMUSG00000030711		ENSMUSG00000036446
ENSMUSG00000075702	TN_male				ENSMUSG00000075702	ENSMUSG00000030737		ENSMUSG00000036503
ENSMUSG00000075703	TN_male				ENSMUSG00000075703	ENSMUSG00000030745		ENSMUSG00000036545
ENSMUSG00000075706	TN_male				ENSMUSG00000075706	ENSMUSG00000030747		ENSMUSG00000036594
ENSMUSG00000076431	TN_male				ENSMUSG00000076431	ENSMUSG00000030762		ENSMUSG00000036687
ENSMUSG00000076434	TN_male				ENSMUSG00000076434	ENSMUSG00000030772		ENSMUSG00000036718
ENSMUSG00000076441	TN_male				ENSMUSG00000076441	ENSMUSG00000030789		ENSMUSG00000036887
ENSMUSG00000076617	TN_male				ENSMUSG00000076617	ENSMUSG00000030793		ENSMUSG00000036892
ENSMUSG00000078234	TN_male				ENSMUSG00000078234	ENSMUSG00000030796		ENSMUSG00000036896
ENSMUSG00000078612	TN_male				ENSMUSG00000078612	ENSMUSG00000030800		ENSMUSG00000036905
ENSMUSG00000078650	TN_male				ENSMUSG00000078650	ENSMUSG00000030844		ENSMUSG00000036908
ENSMUSG00000078674	TN_male				ENSMUSG00000078674	ENSMUSG00000030846		ENSMUSG00000036957
ENSMUSG00000078675	TN_male				ENSMUSG00000078675	ENSMUSG00000030852		ENSMUSG00000037031
ENSMUSG00000078680	TN_male				ENSMUSG00000078680	ENSMUSG00000030861		ENSMUSG00000037095
ENSMUSG00000078683	TN_male				ENSMUSG00000078683	ENSMUSG00000030867		ENSMUSG00000037110
ENSMUSG00000078695	TN_male				ENSMUSG00000078695	ENSMUSG00000030895		ENSMUSG00000037206
ENSMUSG00000078963	TN_male				ENSMUSG00000078963	ENSMUSG00000030905		ENSMUSG00000037234
ENSMUSG00000079015	TN_male				ENSMUSG00000079015	ENSMUSG00000030909		ENSMUSG00000037254
ENSMUSG00000079018	TN_male				ENSMUSG00000079018	ENSMUSG00000030934		ENSMUSG00000037370
ENSMUSG00000079037	TN_male				ENSMUSG00000079037	ENSMUSG00000030946		ENSMUSG00000037379
ENSMUSG00000079227	TN_male				ENSMUSG00000079227	ENSMUSG00000031059		ENSMUSG00000037405
ENSMUSG00000079293	TN_male				ENSMUSG00000079293	ENSMUSG00000031070		ENSMUSG00000037411
ENSMUSG00000079316	TN_male				ENSMUSG00000079316	ENSMUSG00000031072		ENSMUSG00000037440
ENSMUSG00000079523	TN_male				ENSMUSG00000079523	ENSMUSG00000031147		ENSMUSG00000037465
ENSMUSG00000079685	TN_male				ENSMUSG00000079685	ENSMUSG00000031150		ENSMUSG00000037499
ENSMUSG00000081207	TN_male				ENSMUSG00000081207	ENSMUSG00000031163		ENSMUSG00000037531
ENSMUSG00000082141	TN_male				ENSMUSG00000082141	ENSMUSG00000031168		ENSMUSG00000037542
ENSMUSG00000082363	TN_male				ENSMUSG00000082363	ENSMUSG00000031173		ENSMUSG00000037544
ENSMUSG00000082575	TN_male				ENSMUSG00000082575	ENSMUSG00000031176		ENSMUSG00000037580
ENSMUSG00000085192	TN_male				ENSMUSG00000085192	ENSMUSG00000031226		ENSMUSG00000037583
ENSMUSG00000085404	TN_male				ENSMUSG00000085404	ENSMUSG00000031246		ENSMUSG00000037613
ENSMUSG00000085438	TN_male				ENSMUSG00000085438	ENSMUSG00000031320		ENSMUSG00000037686
ENSMUSG00000085826	TN_male				ENSMUSG00000085826	ENSMUSG00000031327		ENSMUSG00000037706
ENSMUSG00000086968	TN_male				ENSMUSG00000086968	ENSMUSG00000031328		ENSMUSG00000037709
ENSMUSG00000087382	TN_male				ENSMUSG00000087382	ENSMUSG00000031342		ENSMUSG00000037742
ENSMUSG00000087470	TN_male				ENSMUSG00000087470	ENSMUSG00000031349		ENSMUSG00000037780
ENSMUSG00000087590	TN_male				ENSMUSG00000087590	ENSMUSG00000031371		ENSMUSG00000037798
ENSMUSG00000089820	TN_male				ENSMUSG00000089820	ENSMUSG00000031375		ENSMUSG00000037805
ENSMUSG00000089943	TN_male				ENSMUSG00000089943	ENSMUSG00000031400		ENSMUSG00000037815
ENSMUSG00000090555	TN_male				ENSMUSG00000090555	ENSMUSG00000031402		ENSMUSG00000037820
ENSMUSG00000091383	TN_male				ENSMUSG00000091383	ENSMUSG00000031429		ENSMUSG00000037902
ENSMUSG00000091572	TN_male				ENSMUSG00000091572	ENSMUSG00000031441		ENSMUSG00000037949
ENSMUSG00000091648	TN_male				ENSMUSG00000091648	ENSMUSG00000031443		ENSMUSG00000037953
ENSMUSG00000092075	TN_male				ENSMUSG00000092075	ENSMUSG00000031444		ENSMUSG00000037972
ENSMUSG00000092274	TN_male				ENSMUSG00000092274	ENSMUSG00000031445		ENSMUSG00000038092
ENSMUSG00000092349	TN_male				ENSMUSG00000092349	ENSMUSG00000031447		ENSMUSG00000038132
ENSMUSG00000093651	TN_male				ENSMUSG00000093651	ENSMUSG00000031451		ENSMUSG00000038155
ENSMUSG00000093930	TN_male				ENSMUSG00000093930	ENSMUSG00000031482		ENSMUSG00000038168
ENSMUSG00000094793	TN_male				ENSMUSG00000094793	ENSMUSG00000031502		ENSMUSG00000038174
ENSMUSG00000094948	TN_male				ENSMUSG00000094948	ENSMUSG00000031503		ENSMUSG00000038178
ENSMUSG00000096210	TN_male				ENSMUSG00000096210	ENSMUSG00000031506		ENSMUSG00000038224
ENSMUSG00000096688	TN_male				ENSMUSG00000096688	ENSMUSG00000031523		ENSMUSG00000038267
ENSMUSG00000096956	TN_male				ENSMUSG00000096956	ENSMUSG00000031530		ENSMUSG00000038274
ENSMUSG00000097310	TN_male				ENSMUSG00000097310	ENSMUSG00000031534		ENSMUSG00000038357
ENSMUSG00000097654	TN_male				ENSMUSG00000097654	ENSMUSG00000031538		ENSMUSG00000038366
ENSMUSG00000099599	TN_male				ENSMUSG00000099599	ENSMUSG00000031539		ENSMUSG00000038393
ENSMUSG00000099974	TN_male				ENSMUSG00000099974	ENSMUSG00000031548		ENSMUSG00000038400
ENSMUSG00000100094	TN_male				ENSMUSG00000100094	ENSMUSG00000031586		ENSMUSG00000038415
ENSMUSG00000100593	TN_male				ENSMUSG00000100593	ENSMUSG00000031594		ENSMUSG00000038421
ENSMUSG00000103432	TN_male				ENSMUSG00000103432	ENSMUSG00000031604		ENSMUSG00000038508
ENSMUSG00000103711	TN_male				ENSMUSG00000103711	ENSMUSG00000031613		ENSMUSG00000038522
ENSMUSG00000105434	TN_male				ENSMUSG00000105434	ENSMUSG00000031626		ENSMUSG00000038527
ENSMUSG00000107198	TN_male				ENSMUSG00000107198	ENSMUSG00000031633		ENSMUSG00000038539
ENSMUSG00000108084	TN_male				ENSMUSG00000108084	ENSMUSG00000031647		ENSMUSG00000038552
ENSMUSG00000108487	TN_male				ENSMUSG00000108487	ENSMUSG00000031700		ENSMUSG00000038578
ENSMUSG00000108822	TN_male				ENSMUSG00000108822	ENSMUSG00000031708		ENSMUSG00000038593
ENSMUSG00000109141	TN_male				ENSMUSG00000109141	ENSMUSG00000031722		ENSMUSG00000038612
ENSMUSG00000109244	TN_male				ENSMUSG00000109244	ENSMUSG00000031725		ENSMUSG00000038641
ENSMUSG00000109628	TN_male				ENSMUSG00000109628	ENSMUSG00000031740		ENSMUSG00000038642
ENSMUSG00000109764	TN_male				ENSMUSG00000109764	ENSMUSG00000031757		ENSMUSG00000038656
ENSMUSG00000110099	TN_male				ENSMUSG00000110099	ENSMUSG00000031775		ENSMUSG00000038668
ENSMUSG00000111282	TN_male				ENSMUSG00000111282	ENSMUSG00000031778		ENSMUSG00000038704
ENSMUSG00000112249	TN_male				ENSMUSG00000112249	ENSMUSG00000031788		ENSMUSG00000038776
ENSMUSG00000112758	TN_male				ENSMUSG00000112758	ENSMUSG00000031799		ENSMUSG00000038811
ENSMUSG00000112774	TN_male				ENSMUSG00000112774	ENSMUSG00000031824		ENSMUSG00000038894
ENSMUSG00000112794	TN_male				ENSMUSG00000112794	ENSMUSG00000031833		ENSMUSG00000038900
ENSMUSG00000113019	TN_male				ENSMUSG00000113019	ENSMUSG00000031838		ENSMUSG00000038975
ENSMUSG00000113063	TN_male				ENSMUSG00000113063	ENSMUSG00000031844		ENSMUSG00000039063
ENSMUSG00000113637	TN_male				ENSMUSG00000113637	ENSMUSG00000031877		ENSMUSG00000039092
ENSMUSG00000114605	TN_male				ENSMUSG00000114605	ENSMUSG00000031886		ENSMUSG00000039100
ENSMUSG00000114749	TN_male				ENSMUSG00000114749	ENSMUSG00000031906		ENSMUSG00000039109
ENSMUSG00000114828	TN_male				ENSMUSG00000114828	ENSMUSG00000031924		ENSMUSG00000039114
ENSMUSG00000115992	TN_male				ENSMUSG00000115992	ENSMUSG00000031925		ENSMUSG00000039131
ENSMUSG00000116165	TN_male				ENSMUSG00000116165	ENSMUSG00000031934		ENSMUSG00000039195
ENSMUSG00000116472	TN_male				ENSMUSG00000116472	ENSMUSG00000031951		ENSMUSG00000039196
ENSMUSG00000117780	TN_male				ENSMUSG00000117780	ENSMUSG00000031965		ENSMUSG00000039197
ENSMUSG00000118516	TN_male				ENSMUSG00000118516	ENSMUSG00000031967		ENSMUSG00000039208
ENSMUSG00000118667	TN_male				ENSMUSG00000118667	ENSMUSG00000031974		ENSMUSG00000039217
ENSMUSG00000119954	TN_male				ENSMUSG00000119954	ENSMUSG00000031980		ENSMUSG00000039252
ENSMUSG00000120149	TN_male				ENSMUSG00000120149	ENSMUSG00000031995		ENSMUSG00000039323
ENSMUSG00000120332	TN_male				ENSMUSG00000120332	ENSMUSG00000032014		ENSMUSG00000039438
ENSMUSG00000120996	TN_male				ENSMUSG00000120996	ENSMUSG00000032018		ENSMUSG00000039519
ENSMUSG00000121135	TN_male				ENSMUSG00000121135	ENSMUSG00000032047		ENSMUSG00000039533
ENSMUSG00000121227	TN_male				ENSMUSG00000121227	ENSMUSG00000032060		ENSMUSG00000039542
ENSMUSG00000121703	TN_male				ENSMUSG00000121703	ENSMUSG00000032065		ENSMUSG00000039648
ENSMUSG00000000031	TN_female					ENSMUSG00000032068		ENSMUSG00000039741
ENSMUSG00000000049	TN_female					ENSMUSG00000032077		ENSMUSG00000039745
ENSMUSG00000000058	TN_female					ENSMUSG00000032078		ENSMUSG00000039774
ENSMUSG00000000078	TN_female					ENSMUSG00000032080		ENSMUSG00000039831
ENSMUSG00000000149	TN_female					ENSMUSG00000032081		ENSMUSG00000039886
ENSMUSG00000000168	TN_female					ENSMUSG00000032098		ENSMUSG00000039960
ENSMUSG00000000276	TN_female					ENSMUSG00000032114		ENSMUSG00000039967
ENSMUSG00000000301	TN_female					ENSMUSG00000032122		ENSMUSG00000039982
ENSMUSG00000000303	TN_female					ENSMUSG00000032172		ENSMUSG00000040048
ENSMUSG00000000326	TN_female					ENSMUSG00000032193		ENSMUSG00000040093
ENSMUSG00000000340	TN_female					ENSMUSG00000032204		ENSMUSG00000040134
ENSMUSG00000000355	TN_female					ENSMUSG00000032207		ENSMUSG00000040147
ENSMUSG00000000385	TN_female					ENSMUSG00000032231		ENSMUSG00000040152
ENSMUSG00000000386	TN_female					ENSMUSG00000032243		ENSMUSG00000040170
ENSMUSG00000000440	TN_female					ENSMUSG00000032249		ENSMUSG00000040181
ENSMUSG00000000489	TN_female					ENSMUSG00000032251		ENSMUSG00000040188
ENSMUSG00000000567	TN_female					ENSMUSG00000032254		ENSMUSG00000040213
ENSMUSG00000000594	TN_female					ENSMUSG00000032261		ENSMUSG00000040268
ENSMUSG00000000673	TN_female					ENSMUSG00000032263		ENSMUSG00000040322
ENSMUSG00000000682	TN_female					ENSMUSG00000032265		ENSMUSG00000040413
ENSMUSG00000000739	TN_female					ENSMUSG00000032280		ENSMUSG00000040415
ENSMUSG00000000753	TN_female					ENSMUSG00000032288		ENSMUSG00000040462
ENSMUSG00000000942	TN_female					ENSMUSG00000032293		ENSMUSG00000040502
ENSMUSG00000000957	TN_female					ENSMUSG00000032294		ENSMUSG00000040511
ENSMUSG00000000958	TN_female					ENSMUSG00000032306		ENSMUSG00000040552
ENSMUSG00000000982	TN_female					ENSMUSG00000032310		ENSMUSG00000040557
ENSMUSG00000001020	TN_female					ENSMUSG00000032320		ENSMUSG00000040562
ENSMUSG00000001025	TN_female					ENSMUSG00000032328		ENSMUSG00000040613
ENSMUSG00000001119	TN_female					ENSMUSG00000032332		ENSMUSG00000040620
ENSMUSG00000001123	TN_female					ENSMUSG00000032334		ENSMUSG00000040659
ENSMUSG00000001131	TN_female					ENSMUSG00000032349		ENSMUSG00000040660
ENSMUSG00000001175	TN_female					ENSMUSG00000032350		ENSMUSG00000040663
ENSMUSG00000001211	TN_female					ENSMUSG00000032359		ENSMUSG00000040711
ENSMUSG00000001247	TN_female					ENSMUSG00000032366		ENSMUSG00000040722
ENSMUSG00000001249	TN_female					ENSMUSG00000032369		ENSMUSG00000040747
ENSMUSG00000001270	TN_female					ENSMUSG00000032374		ENSMUSG00000040963
ENSMUSG00000001313	TN_female					ENSMUSG00000032399		ENSMUSG00000040998
ENSMUSG00000001403	TN_female					ENSMUSG00000032418		ENSMUSG00000041012
ENSMUSG00000001435	TN_female					ENSMUSG00000032485		ENSMUSG00000041028
ENSMUSG00000001467	TN_female					ENSMUSG00000032496		ENSMUSG00000041037
ENSMUSG00000001473	TN_female					ENSMUSG00000032507		ENSMUSG00000041120
ENSMUSG00000001482	TN_female					ENSMUSG00000032508		ENSMUSG00000041132
ENSMUSG00000001506	TN_female					ENSMUSG00000032518		ENSMUSG00000041189
ENSMUSG00000001555	TN_female					ENSMUSG00000032527		ENSMUSG00000041220
ENSMUSG00000001663	TN_female					ENSMUSG00000032528		ENSMUSG00000041237
ENSMUSG00000001670	TN_female					ENSMUSG00000032548		ENSMUSG00000041261
ENSMUSG00000001700	TN_female					ENSMUSG00000032554		ENSMUSG00000041272
ENSMUSG00000001794	TN_female					ENSMUSG00000032561		ENSMUSG00000041301
ENSMUSG00000001891	TN_female					ENSMUSG00000032562		ENSMUSG00000041362
ENSMUSG00000001930	TN_female					ENSMUSG00000032591		ENSMUSG00000041417
ENSMUSG00000001942	TN_female					ENSMUSG00000032602		ENSMUSG00000041453
ENSMUSG00000002020	TN_female					ENSMUSG00000032661		ENSMUSG00000041567
ENSMUSG00000002058	TN_female					ENSMUSG00000032802		ENSMUSG00000041571
ENSMUSG00000002068	TN_female					ENSMUSG00000032816		ENSMUSG00000041577
ENSMUSG00000002107	TN_female					ENSMUSG00000032898		ENSMUSG00000041607
ENSMUSG00000002222	TN_female					ENSMUSG00000032925		ENSMUSG00000041660
ENSMUSG00000002233	TN_female					ENSMUSG00000032966		ENSMUSG00000041698
ENSMUSG00000002265	TN_female					ENSMUSG00000032978		ENSMUSG00000041736
ENSMUSG00000002384	TN_female					ENSMUSG00000033022		ENSMUSG00000041773
ENSMUSG00000002475	TN_female					ENSMUSG00000033066		ENSMUSG00000041782
ENSMUSG00000002578	TN_female					ENSMUSG00000033105		ENSMUSG00000041798
ENSMUSG00000002588	TN_female					ENSMUSG00000033107		ENSMUSG00000041801
ENSMUSG00000002602	TN_female					ENSMUSG00000033152		ENSMUSG00000041827
ENSMUSG00000002660	TN_female					ENSMUSG00000033161		ENSMUSG00000041828
ENSMUSG00000002731	TN_female					ENSMUSG00000033174		ENSMUSG00000041841
ENSMUSG00000002769	TN_female					ENSMUSG00000033213		ENSMUSG00000041845
ENSMUSG00000002808	TN_female					ENSMUSG00000033256		ENSMUSG00000041939
ENSMUSG00000002831	TN_female					ENSMUSG00000033287		ENSMUSG00000041959
ENSMUSG00000002847	TN_female					ENSMUSG00000033308		ENSMUSG00000042010
ENSMUSG00000002870	TN_female					ENSMUSG00000033389		ENSMUSG00000042041
ENSMUSG00000002944	TN_female					ENSMUSG00000033420		ENSMUSG00000042073
ENSMUSG00000002983	TN_female					ENSMUSG00000033427		ENSMUSG00000042102
ENSMUSG00000002992	TN_female					ENSMUSG00000033453		ENSMUSG00000042195
ENSMUSG00000003051	TN_female					ENSMUSG00000033467		ENSMUSG00000042198
ENSMUSG00000003053	TN_female					ENSMUSG00000033533		ENSMUSG00000042248
ENSMUSG00000003199	TN_female					ENSMUSG00000033538		ENSMUSG00000042293
ENSMUSG00000003273	TN_female					ENSMUSG00000033542		ENSMUSG00000042354
ENSMUSG00000003279	TN_female					ENSMUSG00000033576		ENSMUSG00000042436
ENSMUSG00000003283	TN_female					ENSMUSG00000033579		ENSMUSG00000042476
ENSMUSG00000003355	TN_female					ENSMUSG00000033610		ENSMUSG00000042487
ENSMUSG00000003363	TN_female					ENSMUSG00000033685		ENSMUSG00000042589
ENSMUSG00000003429	TN_female					ENSMUSG00000033688		ENSMUSG00000042613
ENSMUSG00000003477	TN_female					ENSMUSG00000033701		ENSMUSG00000042632
ENSMUSG00000003484	TN_female					ENSMUSG00000033715		ENSMUSG00000042682
ENSMUSG00000003518	TN_female					ENSMUSG00000033730		ENSMUSG00000042712
ENSMUSG00000003526	TN_female					ENSMUSG00000033777		ENSMUSG00000042804
ENSMUSG00000003528	TN_female					ENSMUSG00000033831		ENSMUSG00000042814
ENSMUSG00000003534	TN_female					ENSMUSG00000033845		ENSMUSG00000042842
ENSMUSG00000003541	TN_female					ENSMUSG00000033860		ENSMUSG00000042846
ENSMUSG00000003555	TN_female					ENSMUSG00000033898		ENSMUSG00000042851
ENSMUSG00000003617	TN_female					ENSMUSG00000033909		ENSMUSG00000042901
ENSMUSG00000003623	TN_female					ENSMUSG00000033967		ENSMUSG00000042978
ENSMUSG00000003721	TN_female					ENSMUSG00000034006		ENSMUSG00000043079
ENSMUSG00000003809	TN_female					ENSMUSG00000034059		ENSMUSG00000043085
ENSMUSG00000003810	TN_female					ENSMUSG00000034171		ENSMUSG00000043284
ENSMUSG00000003873	TN_female					ENSMUSG00000034175		ENSMUSG00000043336
ENSMUSG00000003948	TN_female					ENSMUSG00000034201		ENSMUSG00000043421
ENSMUSG00000003970	TN_female					ENSMUSG00000034205		ENSMUSG00000043439
ENSMUSG00000004035	TN_female					ENSMUSG00000034209		ENSMUSG00000043716
ENSMUSG00000004038	TN_female					ENSMUSG00000034212		ENSMUSG00000043719
ENSMUSG00000004113	TN_female					ENSMUSG00000034220		ENSMUSG00000043789
ENSMUSG00000004207	TN_female					ENSMUSG00000034227		ENSMUSG00000043832
ENSMUSG00000004267	TN_female					ENSMUSG00000034258		ENSMUSG00000043895
ENSMUSG00000004268	TN_female					ENSMUSG00000034285		ENSMUSG00000043998
ENSMUSG00000004317	TN_female					ENSMUSG00000034308		ENSMUSG00000044005
ENSMUSG00000004359	TN_female					ENSMUSG00000034341		ENSMUSG00000044254
ENSMUSG00000004383	TN_female					ENSMUSG00000034345		ENSMUSG00000044533
ENSMUSG00000004558	TN_female					ENSMUSG00000034371		ENSMUSG00000044676
ENSMUSG00000004677	TN_female					ENSMUSG00000034394		ENSMUSG00000044678
ENSMUSG00000004748	TN_female					ENSMUSG00000034427		ENSMUSG00000044748
ENSMUSG00000004864	TN_female					ENSMUSG00000034429		ENSMUSG00000044783
ENSMUSG00000004933	TN_female					ENSMUSG00000034456		ENSMUSG00000044811
ENSMUSG00000004951	TN_female					ENSMUSG00000034457		ENSMUSG00000044827
ENSMUSG00000005054	TN_female					ENSMUSG00000034463		ENSMUSG00000045128
ENSMUSG00000005087	TN_female					ENSMUSG00000034522		ENSMUSG00000045136
ENSMUSG00000005089	TN_female					ENSMUSG00000034528		ENSMUSG00000045211
ENSMUSG00000005103	TN_female					ENSMUSG00000034575		ENSMUSG00000045294
ENSMUSG00000005107	TN_female					ENSMUSG00000034591		ENSMUSG00000045394
ENSMUSG00000005124	TN_female					ENSMUSG00000034593		ENSMUSG00000045414
ENSMUSG00000005233	TN_female					ENSMUSG00000034613		ENSMUSG00000045658
ENSMUSG00000005268	TN_female					ENSMUSG00000034634		ENSMUSG00000045680
ENSMUSG00000005373	TN_female					ENSMUSG00000034640		ENSMUSG00000045763
ENSMUSG00000005397	TN_female					ENSMUSG00000034652		ENSMUSG00000045776
ENSMUSG00000005547	TN_female					ENSMUSG00000034785		ENSMUSG00000045867
ENSMUSG00000005677	TN_female					ENSMUSG00000034795		ENSMUSG00000045934
ENSMUSG00000005681	TN_female					ENSMUSG00000034807		ENSMUSG00000046070
ENSMUSG00000005718	TN_female					ENSMUSG00000034810		ENSMUSG00000046223
ENSMUSG00000005800	TN_female					ENSMUSG00000034858		ENSMUSG00000046329
ENSMUSG00000005803	TN_female					ENSMUSG00000034868		ENSMUSG00000046364
ENSMUSG00000005873	TN_female					ENSMUSG00000034875		ENSMUSG00000046532
ENSMUSG00000005951	TN_female					ENSMUSG00000034883		ENSMUSG00000046687
ENSMUSG00000005958	TN_female					ENSMUSG00000034911		ENSMUSG00000046688
ENSMUSG00000005968	TN_female					ENSMUSG00000034917		ENSMUSG00000046721
ENSMUSG00000005973	TN_female					ENSMUSG00000034947		ENSMUSG00000046727
ENSMUSG00000005980	TN_female					ENSMUSG00000034994		ENSMUSG00000046768
ENSMUSG00000006014	TN_female					ENSMUSG00000035000		ENSMUSG00000046798
ENSMUSG00000006205	TN_female					ENSMUSG00000035031		ENSMUSG00000046805
ENSMUSG00000006218	TN_female					ENSMUSG00000035045		ENSMUSG00000046811
ENSMUSG00000006219	TN_female					ENSMUSG00000035109		ENSMUSG00000046814
ENSMUSG00000006288	TN_female					ENSMUSG00000035165		ENSMUSG00000046818
ENSMUSG00000006304	TN_female					ENSMUSG00000035186		ENSMUSG00000046916
ENSMUSG00000006333	TN_female					ENSMUSG00000035199		ENSMUSG00000047139
ENSMUSG00000006360	TN_female					ENSMUSG00000035237		ENSMUSG00000047141
ENSMUSG00000006378	TN_female					ENSMUSG00000035357		ENSMUSG00000047420
ENSMUSG00000006395	TN_female					ENSMUSG00000035373		ENSMUSG00000047459
ENSMUSG00000006398	TN_female					ENSMUSG00000035385		ENSMUSG00000047492
ENSMUSG00000006403	TN_female					ENSMUSG00000035390		ENSMUSG00000047497
ENSMUSG00000006494	TN_female					ENSMUSG00000035403		ENSMUSG00000047501
ENSMUSG00000006517	TN_female					ENSMUSG00000035439		ENSMUSG00000047617
ENSMUSG00000006519	TN_female					ENSMUSG00000035493		ENSMUSG00000047675
ENSMUSG00000006529	TN_female					ENSMUSG00000035504		ENSMUSG00000047728
ENSMUSG00000006587	TN_female					ENSMUSG00000035530		ENSMUSG00000047746
ENSMUSG00000006699	TN_female					ENSMUSG00000035540		ENSMUSG00000047797
ENSMUSG00000006728	TN_female					ENSMUSG00000035561		ENSMUSG00000047843
ENSMUSG00000006736	TN_female					ENSMUSG00000035578		ENSMUSG00000047844
ENSMUSG00000006740	TN_female					ENSMUSG00000035637		ENSMUSG00000047866
ENSMUSG00000006931	TN_female					ENSMUSG00000035683		ENSMUSG00000047894
ENSMUSG00000007097	TN_female					ENSMUSG00000035686		ENSMUSG00000047945
ENSMUSG00000007594	TN_female					ENSMUSG00000035694		ENSMUSG00000048126
ENSMUSG00000007888	TN_female					ENSMUSG00000035713		ENSMUSG00000048482
ENSMUSG00000007891	TN_female					ENSMUSG00000035775		ENSMUSG00000048578
ENSMUSG00000008035	TN_female					ENSMUSG00000035778		ENSMUSG00000048612
ENSMUSG00000008136	TN_female					ENSMUSG00000035780		ENSMUSG00000048758
ENSMUSG00000008140	TN_female					ENSMUSG00000035783		ENSMUSG00000048779
ENSMUSG00000008305	TN_female					ENSMUSG00000035811		ENSMUSG00000048832
ENSMUSG00000008475	TN_female					ENSMUSG00000035836		ENSMUSG00000048856
ENSMUSG00000008540	TN_female					ENSMUSG00000035875		ENSMUSG00000048865
ENSMUSG00000008668	TN_female					ENSMUSG00000035891		ENSMUSG00000048988
ENSMUSG00000008682	TN_female					ENSMUSG00000035914		ENSMUSG00000049091
ENSMUSG00000008999	TN_female					ENSMUSG00000035984		ENSMUSG00000049115
ENSMUSG00000009013	TN_female					ENSMUSG00000036006		ENSMUSG00000049130
ENSMUSG00000009614	TN_female					ENSMUSG00000036026		ENSMUSG00000049265
ENSMUSG00000009633	TN_female					ENSMUSG00000036040		ENSMUSG00000049303
ENSMUSG00000009654	TN_female					ENSMUSG00000036046		ENSMUSG00000049339
ENSMUSG00000009687	TN_female					ENSMUSG00000036073		ENSMUSG00000049382
ENSMUSG00000009927	TN_female					ENSMUSG00000036078		ENSMUSG00000049404
ENSMUSG00000010025	TN_female					ENSMUSG00000036083		ENSMUSG00000049493
ENSMUSG00000010064	TN_female					ENSMUSG00000036103		ENSMUSG00000049517
ENSMUSG00000010122	TN_female					ENSMUSG00000036110		ENSMUSG00000049521
ENSMUSG00000010307	TN_female					ENSMUSG00000036138		ENSMUSG00000049555
ENSMUSG00000010601	TN_female					ENSMUSG00000036151		ENSMUSG00000049580
ENSMUSG00000010651	TN_female					ENSMUSG00000036155		ENSMUSG00000049685
ENSMUSG00000010830	TN_female					ENSMUSG00000036216		ENSMUSG00000049721
ENSMUSG00000011305	TN_female					ENSMUSG00000036256		ENSMUSG00000049723
ENSMUSG00000011382	TN_female					ENSMUSG00000036275		ENSMUSG00000049775
ENSMUSG00000011884	TN_female					ENSMUSG00000036278		ENSMUSG00000049804
ENSMUSG00000012017	TN_female					ENSMUSG00000036309		ENSMUSG00000049960
ENSMUSG00000012187	TN_female					ENSMUSG00000036371		ENSMUSG00000049985
ENSMUSG00000012422	TN_female					ENSMUSG00000036411		ENSMUSG00000050010
ENSMUSG00000012428	TN_female					ENSMUSG00000036427		ENSMUSG00000050052
ENSMUSG00000012848	TN_female					ENSMUSG00000036446		ENSMUSG00000050144
ENSMUSG00000013584	TN_female					ENSMUSG00000036503		ENSMUSG00000050199
ENSMUSG00000013698	TN_female					ENSMUSG00000036545		ENSMUSG00000050270
ENSMUSG00000014077	TN_female					ENSMUSG00000036594		ENSMUSG00000050335
ENSMUSG00000014329	TN_female					ENSMUSG00000036596		ENSMUSG00000050359
ENSMUSG00000014542	TN_female					ENSMUSG00000036718		ENSMUSG00000050370
ENSMUSG00000014602	TN_female					ENSMUSG00000036813		ENSMUSG00000050410
ENSMUSG00000014773	TN_female					ENSMUSG00000036834		ENSMUSG00000050423
ENSMUSG00000014813	TN_female					ENSMUSG00000036856		ENSMUSG00000050440
ENSMUSG00000014873	TN_female					ENSMUSG00000036872		ENSMUSG00000050541
ENSMUSG00000015083	TN_female					ENSMUSG00000036887		ENSMUSG00000050578
ENSMUSG00000015085	TN_female					ENSMUSG00000036892		ENSMUSG00000050663
ENSMUSG00000015094	TN_female					ENSMUSG00000036896		ENSMUSG00000050708
ENSMUSG00000015120	TN_female					ENSMUSG00000036904		ENSMUSG00000051041
ENSMUSG00000015337	TN_female					ENSMUSG00000036905		ENSMUSG00000051225
ENSMUSG00000015340	TN_female					ENSMUSG00000036908		ENSMUSG00000051439
ENSMUSG00000015355	TN_female					ENSMUSG00000036913		ENSMUSG00000051716
ENSMUSG00000015396	TN_female					ENSMUSG00000036985		ENSMUSG00000051748
ENSMUSG00000015488	TN_female					ENSMUSG00000037031		ENSMUSG00000052133
ENSMUSG00000015533	TN_female					ENSMUSG00000037062		ENSMUSG00000052151
ENSMUSG00000015568	TN_female					ENSMUSG00000037072		ENSMUSG00000052298
ENSMUSG00000015575	TN_female					ENSMUSG00000037095		ENSMUSG00000052310
ENSMUSG00000015652	TN_female					ENSMUSG00000037110		ENSMUSG00000052336
ENSMUSG00000015656	TN_female					ENSMUSG00000037139		ENSMUSG00000052364
ENSMUSG00000015709	TN_female					ENSMUSG00000037185		ENSMUSG00000052392
ENSMUSG00000015711	TN_female					ENSMUSG00000037196		ENSMUSG00000052485
ENSMUSG00000015806	TN_female					ENSMUSG00000037234		ENSMUSG00000052516
ENSMUSG00000015839	TN_female					ENSMUSG00000037254		ENSMUSG00000052560
ENSMUSG00000015852	TN_female					ENSMUSG00000037260		ENSMUSG00000052562
ENSMUSG00000015854	TN_female					ENSMUSG00000037263		ENSMUSG00000052565
ENSMUSG00000015890	TN_female					ENSMUSG00000037306		ENSMUSG00000052656
ENSMUSG00000015962	TN_female					ENSMUSG00000037321		ENSMUSG00000052681
ENSMUSG00000016028	TN_female					ENSMUSG00000037331		ENSMUSG00000052684
ENSMUSG00000016194	TN_female					ENSMUSG00000037341		ENSMUSG00000052688
ENSMUSG00000016458	TN_female					ENSMUSG00000037353		ENSMUSG00000052769
ENSMUSG00000016487	TN_female					ENSMUSG00000037370		ENSMUSG00000053007
ENSMUSG00000016498	TN_female					ENSMUSG00000037379		ENSMUSG00000053063
ENSMUSG00000016763	TN_female					ENSMUSG00000037405		ENSMUSG00000053175
ENSMUSG00000016942	TN_female					ENSMUSG00000037411		ENSMUSG00000053279
ENSMUSG00000017002	TN_female					ENSMUSG00000037440		ENSMUSG00000053303
ENSMUSG00000017132	TN_female					ENSMUSG00000037455		ENSMUSG00000053460
ENSMUSG00000017167	TN_female					ENSMUSG00000037458		ENSMUSG00000053475
ENSMUSG00000017344	TN_female					ENSMUSG00000037465		ENSMUSG00000053581
ENSMUSG00000017404	TN_female					ENSMUSG00000037499		ENSMUSG00000053846
ENSMUSG00000017453	TN_female					ENSMUSG00000037523		ENSMUSG00000053898
ENSMUSG00000017466	TN_female					ENSMUSG00000037542		ENSMUSG00000053961
ENSMUSG00000017493	TN_female					ENSMUSG00000037563		ENSMUSG00000054196
ENSMUSG00000017631	TN_female					ENSMUSG00000037573		ENSMUSG00000054226
ENSMUSG00000017652	TN_female					ENSMUSG00000037580		ENSMUSG00000054263
ENSMUSG00000017723	TN_female					ENSMUSG00000037613		ENSMUSG00000054364
ENSMUSG00000017737	TN_female					ENSMUSG00000037686		ENSMUSG00000054417
ENSMUSG00000017760	TN_female					ENSMUSG00000037706		ENSMUSG00000054422
ENSMUSG00000017774	TN_female					ENSMUSG00000037710		ENSMUSG00000054477
ENSMUSG00000017843	TN_female					ENSMUSG00000037736		ENSMUSG00000054545
ENSMUSG00000017861	TN_female					ENSMUSG00000037742		ENSMUSG00000054580
ENSMUSG00000017868	TN_female					ENSMUSG00000037780		ENSMUSG00000054612
ENSMUSG00000018008	TN_female					ENSMUSG00000037798		ENSMUSG00000054619
ENSMUSG00000018042	TN_female					ENSMUSG00000037805		ENSMUSG00000054630
ENSMUSG00000018217	TN_female					ENSMUSG00000037813		ENSMUSG00000054764
ENSMUSG00000018293	TN_female					ENSMUSG00000037815		ENSMUSG00000055312
ENSMUSG00000018339	TN_female					ENSMUSG00000037820		ENSMUSG00000055401
ENSMUSG00000018387	TN_female					ENSMUSG00000037868		ENSMUSG00000055447
ENSMUSG00000018417	TN_female					ENSMUSG00000037902		ENSMUSG00000055541
ENSMUSG00000018442	TN_female					ENSMUSG00000037953		ENSMUSG00000055553
ENSMUSG00000018459	TN_female					ENSMUSG00000038007		ENSMUSG00000055675
ENSMUSG00000018500	TN_female					ENSMUSG00000038059		ENSMUSG00000055730
ENSMUSG00000018566	TN_female					ENSMUSG00000038060		ENSMUSG00000055737
ENSMUSG00000018569	TN_female					ENSMUSG00000038086		ENSMUSG00000055762
ENSMUSG00000018583	TN_female					ENSMUSG00000038092		ENSMUSG00000055782
ENSMUSG00000018585	TN_female					ENSMUSG00000038132		ENSMUSG00000055862
ENSMUSG00000018593	TN_female					ENSMUSG00000038145		ENSMUSG00000056004
ENSMUSG00000018623	TN_female					ENSMUSG00000038178		ENSMUSG00000056035
ENSMUSG00000018659	TN_female					ENSMUSG00000038224		ENSMUSG00000056054
ENSMUSG00000018727	TN_female					ENSMUSG00000038233		ENSMUSG00000056069
ENSMUSG00000018774	TN_female					ENSMUSG00000038267		ENSMUSG00000056071
ENSMUSG00000018796	TN_female					ENSMUSG00000038274		ENSMUSG00000056091
ENSMUSG00000018821	TN_female					ENSMUSG00000038305		ENSMUSG00000056121
ENSMUSG00000018822	TN_female					ENSMUSG00000038366		ENSMUSG00000056131
ENSMUSG00000018868	TN_female					ENSMUSG00000038375		ENSMUSG00000056201
ENSMUSG00000018920	TN_female					ENSMUSG00000038384		ENSMUSG00000056498
ENSMUSG00000018927	TN_female					ENSMUSG00000038388		ENSMUSG00000056501
ENSMUSG00000018930	TN_female					ENSMUSG00000038393		ENSMUSG00000056515
ENSMUSG00000019027	TN_female					ENSMUSG00000038400		ENSMUSG00000056529
ENSMUSG00000019082	TN_female					ENSMUSG00000038451		ENSMUSG00000056665
ENSMUSG00000019139	TN_female					ENSMUSG00000038467		ENSMUSG00000056708
ENSMUSG00000019232	TN_female					ENSMUSG00000038522		ENSMUSG00000056737
ENSMUSG00000019278	TN_female					ENSMUSG00000038524		ENSMUSG00000056851
ENSMUSG00000019303	TN_female					ENSMUSG00000038527		ENSMUSG00000056973
ENSMUSG00000019312	TN_female					ENSMUSG00000038552		ENSMUSG00000056978
ENSMUSG00000019370	TN_female					ENSMUSG00000038591		ENSMUSG00000057037
ENSMUSG00000019437	TN_female					ENSMUSG00000038607		ENSMUSG00000057103
ENSMUSG00000019464	TN_female					ENSMUSG00000038612		ENSMUSG00000057400
ENSMUSG00000019539	TN_female					ENSMUSG00000038618		ENSMUSG00000057465
ENSMUSG00000019558	TN_female					ENSMUSG00000038623		ENSMUSG00000057530
ENSMUSG00000019590	TN_female					ENSMUSG00000038641		ENSMUSG00000057614
ENSMUSG00000019779	TN_female					ENSMUSG00000038642		ENSMUSG00000057722
ENSMUSG00000019796	TN_female					ENSMUSG00000038656		ENSMUSG00000057738
ENSMUSG00000019817	TN_female					ENSMUSG00000038663		ENSMUSG00000057841
ENSMUSG00000019818	TN_female					ENSMUSG00000038668		ENSMUSG00000057863
ENSMUSG00000019850	TN_female					ENSMUSG00000038704		ENSMUSG00000057880
ENSMUSG00000019851	TN_female					ENSMUSG00000038736		ENSMUSG00000058013
ENSMUSG00000019899	TN_female					ENSMUSG00000038742		ENSMUSG00000058135
[truncated: 4,548 more rows]

## Sheet: Supp. Fig. 4B_Liver_venn_diagra
Gene_id	TN_male	TN_female	RT_male	RT_female
[truncated: 3,172 more rows]

[truncated: 27 more sheets: Supp. Fig. 4C_sc_dec_liver, Supp. Fig. 4D_liver_genes, Supp. Fig. 5A_PCA_heart, Supp. Fig. 5B_DEGs_heart, Supp. Fig. 5C_Heart_venn_diagra, Supp. Fig. 5D_sc_deconv_heart, Supp. Fig.5E_heart_GSEA, Supp. Fig. 6A_PCA_heart, Supp. Fig. 6B_DEPs, Supp. Fig. 6C_Heart_proteins, Supp. Fig. 6D_GSEA_heart, Supp. Fig. 7A_ORA_barplot, Supp. Fig. 7B_ORA_GSEA, Supp. Fig.8A_Liver_&_heart, Supp. Fig. 8B_Hepatokines, Supp. Fig. 8C_&_D_Lipids_LP, Supp. Fig. 9B_Col_correlation, Supp. Fig. 9C_Histology, Supp. Fig. 10A_sc_deconv_liver, Supp. Fig. 10B_PCA_heart …]
